# Supplementary material for: The role of the histone H3 variant CENPA in prostate cancer
Source: J Biol Chem. 2020 May 5;295(25):8537–49. doi: 10.1074/jbc.RA119.010080 (PMC7307189; doi:10.1074/jbc.RA119.010080)
Supplement: Supporting Information [file supp_RA119.010080_154133_2_supp_509547_q8l4fr.xlsx]

## Sheet: cenpa.cor
gene_id	gene_name	gene_type	r	p
ENSG00000274890.1	MIR1302-9	miRNA	nan	nan
ENSG00000239945.1	RP11-34P13.8	lincRNA	nan	nan
ENSG00000241670.3	AP006222.1	processed_pseudogene	nan	nan
ENSG00000269732.1	WBP1LP7	processed_pseudogene	nan	nan
ENSG00000278566.1	OR4F29	protein_coding	nan	nan
ENSG00000224813.2	RP4-669L17.4	transcribed_unprocessed_pseudogene	nan	nan
ENSG00000273547.1	OR4F16	protein_coding	nan	nan
ENSG00000277294.1	AL645608.1	miRNA	nan	nan
ENSG00000242590.1	RP11-54O7.14	sense_intronic	nan	nan
ENSG00000274153.1	MIR6727	miRNA	nan	nan
ENSG00000264293.2	RN7SL657P	misc_RNA	nan	nan
ENSG00000227169.2	RP1-37J18.1	lincRNA	nan	nan
ENSG00000281506.1	AL158048.1	miRNA	nan	nan
ENSG00000241326.1	RP11-807G9.2	sense_intronic	nan	nan
ENSG00000264501.2	RN7SL731P	misc_RNA	nan	nan
ENSG00000276470.1	NPPA-AS1_1	misc_RNA	nan	nan
ENSG00000278852.1	NPPA-AS1_2	misc_RNA	nan	nan
ENSG00000275915.1	NPPA-AS1_3	misc_RNA	nan	nan
ENSG00000275459.1	MIR7846	miRNA	nan	nan
ENSG00000279195.1	PRAMEF11	protein_coding	nan	nan
ENSG00000207434.1	RNU6-1072P	snRNA	nan	nan
ENSG00000234064.1	RP11-450I1.2	unprocessed_pseudogene	nan	nan
ENSG00000233336.1	RP13-221M14.2	lincRNA	nan	nan
ENSG00000231219.1	RP11-219C24.8	unprocessed_pseudogene	nan	nan
ENSG00000207511.1	RNU6-771P	snRNA	nan	nan
ENSG00000215695.1	RSC1A1	protein_coding	nan	nan
ENSG00000264048.1	AL121992.1	miRNA	nan	nan
ENSG00000264742.1	AL021920.1	miRNA	nan	nan
ENSG00000263811.1	MIR3675	miRNA	nan	nan
ENSG00000277234.1	U1	snRNA	nan	nan
ENSG00000281330.1	Y_RNA	misc_RNA	nan	nan
ENSG00000266727.1	AC004824.1	miRNA	nan	nan
ENSG00000273695.1	MIR6084	miRNA	nan	nan
ENSG00000201405.1	Y_RNA	misc_RNA	nan	nan
ENSG00000221032.3	AL590683.1	miRNA	nan	nan
ENSG00000255054.3	RP1-317E23.6	protein_coding	nan	nan
ENSG00000272478.1	RP1-317E23.7	antisense	nan	nan
ENSG00000281023.1	FO393419.1	miRNA	nan	nan
ENSG00000274266.1	SNORA73A	snoRNA	nan	nan
ENSG00000278274.1	SNORA61	snoRNA	nan	nan
ENSG00000273544.1	SNORA44	snoRNA	nan	nan
ENSG00000274582.1	SNORA16A	snoRNA	nan	nan
ENSG00000280498.1	SNORA16A	snoRNA	nan	nan
ENSG00000270103.3	RNU11	lincRNA	nan	nan
ENSG00000221126.1	AC092265.1	miRNA	nan	nan
ENSG00000250135.1	RP4-622L5.2	sense_intronic	nan	nan
ENSG00000280133.1	RP4-789D17.3	TEC	nan	nan
ENSG00000281218.1	AL080286.1	miRNA	nan	nan
ENSG00000264698.1	MIR4255	miRNA	nan	nan
ENSG00000278228.1	MIR6732	miRNA	nan	nan
ENSG00000277622.1	MIR6734	miRNA	nan	nan
ENSG00000274975.1	MIR6735	miRNA	nan	nan
ENSG00000281534.1	AL139220.1	miRNA	nan	nan
ENSG00000264294.1	SNORD55	snoRNA	nan	nan
ENSG00000281859.1	SNORD38B	snoRNA	nan	nan
ENSG00000207421.1	SNORD38B	snoRNA	nan	nan
ENSG00000202444.1	RNU5E-6P	snRNA	nan	nan
ENSG00000221346.1	AL356458.1	miRNA	nan	nan
ENSG00000223814.1	RP11-543D5.2	lincRNA	nan	nan
ENSG00000281172.1	AL139156.1	miRNA	nan	nan
ENSG00000227644.2	HIGD1AP11	processed_pseudogene	nan	nan
ENSG00000199831.1	RN7SKP291	misc_RNA	nan	nan
ENSG00000221591.1	AL161740.1	miRNA	nan	nan
ENSG00000200174.1	Y_RNA	misc_RNA	nan	nan
ENSG00000275823.1	DLEU2_3	misc_RNA	nan	nan
ENSG00000277689.1	DLEU2_2	misc_RNA	nan	nan
ENSG00000238653.1	RNU7-62P	snRNA	nan	nan
ENSG00000223152.1	RNU4-88P	snRNA	nan	nan
ENSG00000253074.1	RNU6-586P	snRNA	nan	nan
ENSG00000281152.1	IL12RB2	protein_coding	nan	nan
ENSG00000206620.1	SNORD45C	snoRNA	nan	nan
ENSG00000207241.1	SNORD45A	snoRNA	nan	nan
ENSG00000201487.1	SNORD45B	snoRNA	nan	nan
ENSG00000199921.1	RNU6-161P	snRNA	nan	nan
ENSG00000274207.1	AC113949.1	miRNA	nan	nan
ENSG00000270507.1	CTA-21C21.1	processed_pseudogene	nan	nan
ENSG00000265543.1	AL451010.1	miRNA	nan	nan
ENSG00000206680.1	SNORD21	snoRNA	nan	nan
ENSG00000252121.1	RNU6-970P	snRNA	nan	nan
ENSG00000200800.1	RNU1-130P	snRNA	nan	nan
ENSG00000212039.1	AL592205.1	miRNA	nan	nan
ENSG00000276280.1	MIR2682	miRNA	nan	nan
ENSG00000277990.1	MIR137	miRNA	nan	nan
ENSG00000280622.1	AC093157.1	miRNA	nan	nan
ENSG00000252717.1	RNU6-352P	snRNA	nan	nan
ENSG00000236085.1	ACTG1P4	processed_pseudogene	nan	nan
ENSG00000187733.6	AMY1C	protein_coding	nan	nan
ENSG00000275455.1	MIR7852	miRNA	nan	nan
ENSG00000278249.1	SCARNA2	scaRNA	nan	nan
ENSG00000225113.1	RP5-1160K1.3	sense_overlapping	nan	nan
ENSG00000207709.2	MIR197	miRNA	nan	nan
ENSG00000207149.1	RNU6-465P	snRNA	nan	nan
ENSG00000277313.1	7SK	misc_RNA	nan	nan
ENSG00000275509.1	AC241952.1	miRNA	nan	nan
ENSG00000242943.1	NKAIN1P1	processed_pseudogene	nan	nan
ENSG00000264022.1	AC239859.1	miRNA	nan	nan
ENSG00000275767.1	CH17-248H7.3	unprocessed_pseudogene	nan	nan
ENSG00000276442.1	5S_rRNA	rRNA	nan	nan
ENSG00000271439.1	RP11-666A1.7	processed_pseudogene	nan	nan
ENSG00000207501.1	RNVU1-14	snRNA	nan	nan
ENSG00000278182.1	CH17-262O2.2	unprocessed_pseudogene	nan	nan
ENSG00000201789.1	RNU6-1071P	snRNA	nan	nan
ENSG00000221560.2	MIR1302-1	miRNA	nan	nan
ENSG00000252515.2	RNU6-1171P	snRNA	nan	nan
ENSG00000271546.1	RP4-725K1.1	processed_pseudogene	nan	nan
ENSG00000252656.1	RN7SKP88	misc_RNA	nan	nan
ENSG00000266739.1	AC239802.1	miRNA	nan	nan
ENSG00000163157.13	TMOD4	protein_coding	nan	nan
ENSG00000232937.1	RP11-98D18.2	sense_intronic	nan	nan
ENSG00000240667.1	AL450992.6	unprocessed_pseudogene	nan	nan
ENSG00000280466.1	SCARNA15	scaRNA	nan	nan
ENSG00000186400.3	OR10X1	protein_coding	nan	nan
ENSG00000279111.1	OR10X1	polymorphic_pseudogene	nan	nan
ENSG00000265381.1	AL121987.1	miRNA	nan	nan
ENSG00000201270.1	RNU6-755P	snRNA	nan	nan
ENSG00000212086.1	AL390119.1	miRNA	nan	nan
ENSG00000206990.1	Y_RNA	misc_RNA	nan	nan
ENSG00000263384.1	AL354732.1	miRNA	nan	nan
ENSG00000207949.1	MIR214	miRNA	nan	nan
ENSG00000222749.1	AL021398.1	miRNA	nan	nan
ENSG00000266393.1	AL122019.1	miRNA	nan	nan
ENSG00000224620.2	MEF2AP1	processed_pseudogene	nan	nan
ENSG00000281615.1	AL450304.2	miRNA	nan	nan
ENSG00000264768.1	AL450304.1	miRNA	nan	nan
ENSG00000202025.1	RNU6-1240P	snRNA	nan	nan
ENSG00000238108.1	RP11-463J7.3	processed_pseudogene	nan	nan
ENSG00000265108.1	AL357932.1	miRNA	nan	nan
ENSG00000263805.1	AL450244.1	miRNA	nan	nan
ENSG00000231984.1	RP11-2L13.1	processed_pseudogene	nan	nan
ENSG00000224818.1	RP11-134G8.10	3prime_overlapping_ncrna	nan	nan
ENSG00000242150.2	RP11-134G8.6	transcribed_processed_pseudogene	nan	nan
ENSG00000243113.1	RP11-480I12.9	transcribed_processed_pseudogene	nan	nan
ENSG00000251696.1	AL583832.1	miRNA	nan	nan
ENSG00000275668.1	AL035209.1	miRNA	nan	nan
ENSG00000276752.1	MIR29B2	miRNA	nan	nan
ENSG00000281453.1	TGFB2-OT1	3prime_overlapping_ncrna	nan	nan
ENSG00000281158.1	AC096640.1	miRNA	nan	nan
ENSG00000276642.1	U6atac	snRNA	nan	nan
ENSG00000274674.1	MIR6741	miRNA	nan	nan
ENSG00000242757.1	CTD-2090I13.3	processed_pseudogene	nan	nan
ENSG00000264944.1	MIR3620	miRNA	nan	nan
ENSG00000278067.1	MIR6742	miRNA	nan	nan
ENSG00000199352.1	RNA5S1	rRNA	nan	nan
ENSG00000201588.1	RNA5S2	rRNA	nan	nan
ENSG00000199337.1	RNA5S3	rRNA	nan	nan
ENSG00000200381.1	RNA5S4	rRNA	nan	nan
ENSG00000199396.1	RNA5S5	rRNA	nan	nan
ENSG00000200624.1	RNA5S6	rRNA	nan	nan
ENSG00000202521.1	RNA5S7	rRNA	nan	nan
ENSG00000200343.1	RNA5S8	rRNA	nan	nan
ENSG00000201321.1	RNA5S9	rRNA	nan	nan
ENSG00000281588.1	AL713899.1	miRNA	nan	nan
ENSG00000199910.1	RNA5S10	rRNA	nan	nan
ENSG00000199334.1	RNA5S11	rRNA	nan	nan
ENSG00000199270.1	RNA5S12	rRNA	nan	nan
ENSG00000202526.1	RNA5S13	rRNA	nan	nan
ENSG00000201355.1	RNA5S14	rRNA	nan	nan
ENSG00000201925.1	RNA5S15	rRNA	nan	nan
ENSG00000202257.1	RNA5S16	rRNA	nan	nan
ENSG00000200370.1	RNA5S17	rRNA	nan	nan
ENSG00000213029.3	SPHAR	protein_coding	nan	nan
ENSG00000226920.1	RP5-1068B5.5	3prime_overlapping_ncrna	nan	nan
ENSG00000221290.1	MIR1182	miRNA	nan	nan
ENSG00000281475.1	BX323014.1	miRNA	nan	nan
ENSG00000238382.1	RNU6-1211P	snRNA	nan	nan
ENSG00000244457.2	ENO1P1	transcribed_processed_pseudogene	nan	nan
ENSG00000243781.1	RP11-193H5.2	transcribed_processed_pseudogene	nan	nan
ENSG00000280657.1	SMYD3	protein_coding	nan	nan
ENSG00000263568.1	MIR3916	miRNA	nan	nan
ENSG00000196936.3	OR2L8	protein_coding	nan	nan
ENSG00000279263.1	OR2L8	polymorphic_pseudogene	nan	nan
ENSG00000183130.3	OR2T11	protein_coding	nan	nan
ENSG00000242529.1	AHCYP8	processed_pseudogene	nan	nan
ENSG00000215960.2	AC068292.1	miRNA	nan	nan
ENSG00000277446.1	Metazoa_SRP	misc_RNA	nan	nan
ENSG00000207183.1	RNU6-843P	snRNA	nan	nan
ENSG00000281337.1	AC007041.1	miRNA	nan	nan
ENSG00000280793.1	AC066692.1	miRNA	nan	nan
ENSG00000280947.1	AC093756.1	miRNA	nan	nan
ENSG00000265267.1	AL121652.3	miRNA	nan	nan
ENSG00000229013.1	AC083939.1	processed_pseudogene	nan	nan
ENSG00000252599.1	RNU6-566P	snRNA	nan	nan
ENSG00000230840.1	AC097463.2	processed_pseudogene	nan	nan
ENSG00000202195.1	Y_RNA	misc_RNA	nan	nan
ENSG00000225842.1	AC139712.1	processed_pseudogene	nan	nan
ENSG00000223897.1	AC069157.1	processed_pseudogene	nan	nan
ENSG00000271894.1	RP11-482H16.1	processed_transcript	nan	nan
ENSG00000276201.1	AC009406.1	miRNA	nan	nan
ENSG00000277884.1	AC009406.2	miRNA	nan	nan
ENSG00000221653.1	AC007131.3	miRNA	nan	nan
ENSG00000267520.2	RP11-373L24.1	3prime_overlapping_ncrna	nan	nan
ENSG00000280672.1	AC016747.1	miRNA	nan	nan
ENSG00000242735.1	AC018462.3	processed_pseudogene	nan	nan
ENSG00000280945.1	AC007880.2	miRNA	nan	nan
ENSG00000265899.1	AC007389.4	miRNA	nan	nan
ENSG00000221524.1	AC074391.2	miRNA	nan	nan
ENSG00000281301.1	AC079121.1	miRNA	nan	nan
ENSG00000200779.1	RNU6-105P	snRNA	nan	nan
ENSG00000202423.1	RNU6-827P	snRNA	nan	nan
ENSG00000200048.1	RNU6-812P	snRNA	nan	nan
ENSG00000252897.1	RNU6-685P	snRNA	nan	nan
ENSG00000199295.1	RNU6-1312P	snRNA	nan	nan
ENSG00000278669.1	AC106874.2	miRNA	nan	nan
ENSG00000280656.1	AC016753.1	miRNA	nan	nan
ENSG00000264793.1	MIR4771-2	miRNA	nan	nan
ENSG00000212133.1	RNU6-1168P	snRNA	nan	nan
ENSG00000252395.2	RNU6-1007P	snRNA	nan	nan
ENSG00000211594.2	IGKJ4	IG_J_gene	nan	nan
ENSG00000211595.2	IGKJ3	IG_J_gene	nan	nan
ENSG00000211596.3	IGKJ2	IG_J_gene	nan	nan
ENSG00000211597.2	IGKJ1	IG_J_gene	nan	nan
ENSG00000253487.1	IGKV2-36	IG_V_pseudogene	nan	nan
ENSG00000253592.1	IGKV2-38	IG_V_pseudogene	nan	nan
ENSG00000253501.1	IGKV3D-34	IG_V_pseudogene	nan	nan
ENSG00000271627.1	RP11-165D20.1	processed_pseudogene	nan	nan
ENSG00000204705.3	UBTFL5	unprocessed_pseudogene	nan	nan
ENSG00000277747.1	RP11-404J24.1	unprocessed_pseudogene	nan	nan
ENSG00000234903.1	AC133104.2	unprocessed_pseudogene	nan	nan
ENSG00000236026.1	AC009237.14	processed_pseudogene	nan	nan
ENSG00000271003.1	RP11-440D17.1	unprocessed_pseudogene	nan	nan
ENSG00000270193.1	RP11-440D17.2	processed_pseudogene	nan	nan
ENSG00000204699.4	UBTFL3	unprocessed_pseudogene	nan	nan
ENSG00000275497.1	RP11-440D17.6	unprocessed_pseudogene	nan	nan
ENSG00000280510.1	AC092636.2	miRNA	nan	nan
ENSG00000237837.1	AC159540.3	lincRNA	nan	nan
ENSG00000276050.1	IGKV2OR2-10	IG_V_pseudogene	nan	nan
ENSG00000271015.1	IGKV2OR2-7	IG_V_pseudogene	nan	nan
ENSG00000227623.1	AC073987.2	processed_pseudogene	nan	nan
ENSG00000280979.1	AC068535.1	miRNA	nan	nan
ENSG00000240069.1	GPAA1P1	transcribed_processed_pseudogene	nan	nan
ENSG00000212091.1	AC013268.1	miRNA	nan	nan
ENSG00000231583.1	AC108938.3	unprocessed_pseudogene	nan	nan
ENSG00000276624.1	AL078621.1	miRNA	nan	nan
ENSG00000280854.1	Clostridiales-1	sRNA	nan	nan
ENSG00000274027.1	AC012365.1	miRNA	nan	nan
ENSG00000221321.1	AC016764.1	miRNA	nan	nan
ENSG00000270815.1	RP11-56O18.1	processed_pseudogene	nan	nan
ENSG00000252674.1	RNA5SP102	rRNA	nan	nan
ENSG00000244563.1	AC006011.4	processed_pseudogene	nan	nan
ENSG00000281159.1	SCARNA15	scaRNA	nan	nan
ENSG00000281516.1	SCARNA4	scaRNA	nan	nan
ENSG00000265575.1	MIR4784	miRNA	nan	nan
ENSG00000239108.1	RNU6-1132P	snRNA	nan	nan
ENSG00000221762.1	AC092786.1	miRNA	nan	nan
ENSG00000281595.1	AC073928.1	miRNA	nan	nan
ENSG00000265224.1	AC012353.1	miRNA	nan	nan
ENSG00000239131.1	AC016706.1	miRNA	nan	nan
ENSG00000275372.1	ZEB2_AS1_1	misc_RNA	nan	nan
ENSG00000273537.1	ZEB2_AS1_3	misc_RNA	nan	nan
ENSG00000277444.1	ZEB2_AS1_4	misc_RNA	nan	nan
ENSG00000251905.1	RNU7-2P	snRNA	nan	nan
ENSG00000207225.1	RNU6-692P	snRNA	nan	nan
ENSG00000222126.1	RNU2-9P	snRNA	nan	nan
ENSG00000225369.1	AC009506.2	processed_pseudogene	nan	nan
ENSG00000263948.1	MIR4785	miRNA	nan	nan
ENSG00000252807.1	RNU6-1006P	snRNA	nan	nan
ENSG00000200121.2	Y_RNA	misc_RNA	nan	nan
ENSG00000277284.1	MIR7704	miRNA	nan	nan
ENSG00000263721.1	MIR4444-1	miRNA	nan	nan
ENSG00000238542.1	RNU7-104P	snRNA	nan	nan
ENSG00000202216.2	SNORA17	snoRNA	nan	nan
ENSG00000221023.1	RNU6ATAC19P	snRNA	nan	nan
ENSG00000281257.1	AC012500.1	miRNA	nan	nan
ENSG00000232430.1	RPL31P15	processed_pseudogene	nan	nan
ENSG00000281204.1	AC066694.1	miRNA	nan	nan
ENSG00000266817.1	AC118063.1	miRNA	nan	nan
ENSG00000280517.1	AC005540.1	miRNA	nan	nan
ENSG00000274845.1	uc_338	misc_RNA	nan	nan
ENSG00000278406.1	PCGEM1	misc_RNA	nan	nan
ENSG00000234431.2	AC007283.5	3prime_overlapping_ncrna	nan	nan
ENSG00000241790.2	ENO1P4	processed_pseudogene	nan	nan
ENSG00000274633.1	AC079354.1	miRNA	nan	nan
ENSG00000281619.1	AC064836.1	miRNA	nan	nan
ENSG00000240761.1	AC098831.4	processed_pseudogene	nan	nan
ENSG00000204196.5	AC011737.2	processed_pseudogene	nan	nan
ENSG00000211573.2	AC125238.1	miRNA	nan	nan
ENSG00000237580.1	GCSHP3	processed_pseudogene	nan	nan
ENSG00000277502.1	uc_338	misc_RNA	nan	nan
ENSG00000207406.1	SNORA41	snoRNA	nan	nan
ENSG00000264900.1	MIR4775	miRNA	nan	nan
ENSG00000202164.1	RNA5SP117	rRNA	nan	nan
ENSG00000221388.1	AC093865.1	miRNA	nan	nan
ENSG00000274203.1	MIR6513	miRNA	nan	nan
ENSG00000281701.1	AC093160.1	miRNA	nan	nan
ENSG00000272237.1	SNORA25	snoRNA	nan	nan
ENSG00000280755.1	SP110	protein_coding	nan	nan
ENSG00000207280.1	SNORD20	snoRNA	nan	nan
ENSG00000277986.1	U4	snRNA	nan	nan
ENSG00000266620.1	MIR5001	miRNA	nan	nan
ENSG00000279809.1	AC005538.3	TEC	nan	nan
ENSG00000280528.1	AC017028.11	miRNA	nan	nan
ENSG00000265332.1	AC017028.5	miRNA	nan	nan
ENSG00000266360.1	AC017028.9	miRNA	nan	nan
ENSG00000263743.1	AC017028.1	miRNA	nan	nan
ENSG00000281838.1	AC017028.12	miRNA	nan	nan
ENSG00000199815.2	SNORA17	snoRNA	nan	nan
ENSG00000265870.1	AC026166.1	miRNA	nan	nan
ENSG00000281117.1	AC034198.1	miRNA	nan	nan
ENSG00000207496.1	SNORA7A	snoRNA	nan	nan
ENSG00000250939.2	AC034198.7	transcribed_unprocessed_pseudogene	nan	nan
ENSG00000281814.1	AC090950.1	miRNA	nan	nan
ENSG00000264818.1	MIR3714	miRNA	nan	nan
ENSG00000251761.1	RNU6-138P	snRNA	nan	nan
ENSG00000242109.1	NPM1P23	transcribed_processed_pseudogene	nan	nan
ENSG00000221438.1	AC114877.1	miRNA	nan	nan
ENSG00000232167.1	AC137675.1	processed_pseudogene	nan	nan
ENSG00000199927.2	ACEA_U3	snoRNA	nan	nan
ENSG00000281710.1	U3	snoRNA	nan	nan
ENSG00000207857.2	AC097639.1	miRNA	nan	nan
ENSG00000201965.1	Y_RNA	misc_RNA	nan	nan
ENSG00000206760.1	SNORA6	snoRNA	nan	nan
ENSG00000202363.1	SNORA62	snoRNA	nan	nan
ENSG00000280942.1	AC099669.1	miRNA	nan	nan
ENSG00000207783.1	MIR564	miRNA	nan	nan
ENSG00000251967.1	SNORD77	snoRNA	nan	nan
ENSG00000281068.1	AC124916.1	miRNA	nan	nan
ENSG00000281238.1	AC124916.2	miRNA	nan	nan
ENSG00000213689.8	TREX1	protein_coding	nan	nan
ENSG00000274831.1	MIR6824	miRNA	nan	nan
ENSG00000274888.1	MIR6890	miRNA	nan	nan
ENSG00000263506.1	MIR5193	miRNA	nan	nan
ENSG00000281278.1	AC139451.2	miRNA	nan	nan
ENSG00000274596.1	MIR6872	miRNA	nan	nan
ENSG00000252787.2	SNORD19	snoRNA	nan	nan
ENSG00000238862.1	SNORD19B	snoRNA	nan	nan
ENSG00000241572.1	PRICKLE2-AS1	antisense	nan	nan
ENSG00000243993.1	RP11-14D22.2	lincRNA	nan	nan
ENSG00000206891.1	RNU6-217P	snRNA	nan	nan
ENSG00000222574.1	RN7SKP61	misc_RNA	nan	nan
ENSG00000221380.1	AC108696.1	miRNA	nan	nan
ENSG00000201410.1	snoZ40	snoRNA	nan	nan
ENSG00000212031.1	AC117444.1	miRNA	nan	nan
ENSG00000230301.4	OR5H6	protein_coding	nan	nan
ENSG00000279922.1	OR5H6	polymorphic_pseudogene	nan	nan
ENSG00000252989.1	SNORA31	snoRNA	nan	nan
ENSG00000201642.1	RNU6-865P	snRNA	nan	nan
ENSG00000249474.1	RP11-49I4.3	antisense	nan	nan
ENSG00000265328.1	MIR548AB	miRNA	nan	nan
ENSG00000276619.1	AC069070.1	miRNA	nan	nan
ENSG00000252541.1	AC092905.1	miRNA	nan	nan
ENSG00000278072.1	AC108713.1	misc_RNA	nan	nan
ENSG00000251012.1	RP11-484M3.5	protein_coding	nan	nan
ENSG00000275891.1	MIR7110	miRNA	nan	nan
ENSG00000260391.2	RP11-71H17.7	sense_overlapping	nan	nan
ENSG00000276626.1	7SK	misc_RNA	nan	nan
ENSG00000266857.1	AF186996.2	miRNA	nan	nan
ENSG00000265166.1	AF186996.1	miRNA	nan	nan
ENSG00000206483.5	TXNRD3NB	protein_coding	nan	nan
ENSG00000280957.1	AC079945.1	miRNA	nan	nan
ENSG00000263554.1	MIR4788	miRNA	nan	nan
ENSG00000276304.1	PISRT1	misc_RNA	nan	nan
ENSG00000263538.1	AC097103.1	miRNA	nan	nan
ENSG00000273810.1	AC055758.1	miRNA	nan	nan
ENSG00000251854.1	RNU6-507P	snRNA	nan	nan
ENSG00000276055.1	CLRN1-AS1	misc_RNA	nan	nan
ENSG00000222833.1	AC069067.1	miRNA	nan	nan
ENSG00000248772.1	RP11-639F1.1	unprocessed_pseudogene	nan	nan
ENSG00000238924.2	RNU7-163P	snRNA	nan	nan
ENSG00000265090.1	AC104637.1	miRNA	nan	nan
ENSG00000242178.1	MTND4P17	processed_pseudogene	nan	nan
ENSG00000266363.1	AC069243.1	miRNA	nan	nan
ENSG00000281137.1	AC074033.1	protein_coding	nan	nan
ENSG00000277925.1	Telomerase-vert	misc_RNA	nan	nan
ENSG00000244193.1	RP11-379K17.5	transcribed_processed_pseudogene	nan	nan
ENSG00000207114.1	RNU6-348P	snRNA	nan	nan
ENSG00000276074.1	SOX2OT_exon1	misc_RNA	nan	nan
ENSG00000276690.1	SOX2OT_exon3	misc_RNA	nan	nan
ENSG00000281596.1	AC117415.1	miRNA	nan	nan
ENSG00000278026.1	SOX2OT_exon4	misc_RNA	nan	nan
ENSG00000199363.1	SNORA63	snoRNA	nan	nan
ENSG00000238942.1	SNORD2	snoRNA	nan	nan
ENSG00000200418.1	SNORA63	snoRNA	nan	nan
ENSG00000281017.1	MIR1248	miRNA	nan	nan
ENSG00000221420.2	SNORA81	snoRNA	nan	nan
ENSG00000200320.1	SNORA63	snoRNA	nan	nan
ENSG00000263776.1	SNORA4	snoRNA	nan	nan
ENSG00000273370.1	RP11-268E23.2	lincRNA	nan	nan
ENSG00000215837.7	SDHAP2	transcribed_unprocessed_pseudogene	nan	nan
ENSG00000276635.1	AC233280.3	miRNA	nan	nan
ENSG00000216042.1	MIR922	miRNA	nan	nan
ENSG00000226008.1	AC073135.7	unprocessed_pseudogene	nan	nan
ENSG00000216105.1	MIR943	miRNA	nan	nan
ENSG00000265080.1	MIR4800	miRNA	nan	nan
ENSG00000233136.2	USP17L11	protein_coding	nan	nan
ENSG00000227551.1	USP17L12	protein_coding	nan	nan
ENSG00000232399.3	USP17L13	protein_coding	nan	nan
ENSG00000223569.4	USP17L15	protein_coding	nan	nan
ENSG00000249104.2	USP17L17	protein_coding	nan	nan
ENSG00000250844.2	USP17L18	protein_coding	nan	nan
ENSG00000248920.2	USP17L19	protein_coding	nan	nan
ENSG00000250745.2	USP17L20	protein_coding	nan	nan
ENSG00000249811.2	USP17L21	protein_coding	nan	nan
ENSG00000248933.2	USP17L22	protein_coding	nan	nan
ENSG00000250913.2	USP17L23	protein_coding	nan	nan
ENSG00000232264.4	USP17L24	protein_coding	nan	nan
ENSG00000230430.4	USP17L25	protein_coding	nan	nan
ENSG00000229579.4	USP17L26	protein_coding	nan	nan
ENSG00000227140.3	USP17L5	protein_coding	nan	nan
ENSG00000235780.3	USP17L27	protein_coding	nan	nan
ENSG00000231051.3	USP17L28	protein_coding	nan	nan
ENSG00000231637.3	USP17L29	protein_coding	nan	nan
ENSG00000251694.1	USP17L9P	unprocessed_pseudogene	nan	nan
ENSG00000228856.3	USP17L30	protein_coding	nan	nan
ENSG00000266246.1	AC097493.1	miRNA	nan	nan
ENSG00000266669.1	AC097452.1	miRNA	nan	nan
ENSG00000251816.1	RNA5SP157	rRNA	nan	nan
ENSG00000275250.1	RP11-768G3.1	processed_pseudogene	nan	nan
ENSG00000206665.1	RNU6-573P	snRNA	nan	nan
ENSG00000222257.1	RN7SKP199	misc_RNA	nan	nan
ENSG00000280630.1	AC119751.5	miRNA	nan	nan
ENSG00000221334.1	AC119751.3	miRNA	nan	nan
ENSG00000280464.1	AC092627.1	miRNA	nan	nan
ENSG00000281241.1	AC022483.1	miRNA	nan	nan
ENSG00000265829.1	MIR548AG1	miRNA	nan	nan
ENSG00000252762.1	SNORA31	snoRNA	nan	nan
ENSG00000200469.1	RNU6-112P	snRNA	nan	nan
ENSG00000255072.1	PIGY	protein_coding	nan	nan
ENSG00000278151.1	FAM13A-AS1_1	misc_RNA	nan	nan
ENSG00000250908.1	RP11-703C10.1	antisense	nan	nan
ENSG00000200622.1	RNU6-1059P	snRNA	nan	nan
ENSG00000238449.2	AC019131.1	miRNA	nan	nan
ENSG00000276215.1	AC004053.2	miRNA	nan	nan
ENSG00000265522.1	AC097473.1	miRNA	nan	nan
ENSG00000223605.1	AC107399.1	unprocessed_pseudogene	nan	nan
ENSG00000275994.1	SNORA24	snoRNA	nan	nan
ENSG00000253069.1	AC021205.1	miRNA	nan	nan
ENSG00000281057.1	AC118562.1	miRNA	nan	nan
ENSG00000249847.1	RP11-192C21.2	lincRNA	nan	nan
ENSG00000207849.2	AC108867.1	miRNA	nan	nan
ENSG00000248924.2	RP11-481K16.2	transcribed_processed_pseudogene	nan	nan
ENSG00000264323.1	AC093887.1	miRNA	nan	nan
ENSG00000208797.1	SNORD73A	snoRNA	nan	nan
ENSG00000277685.1	MIR4453	miRNA	nan	nan
ENSG00000249692.1	RP11-21G20.4	processed_pseudogene	nan	nan
ENSG00000206711.1	Y_RNA	misc_RNA	nan	nan
ENSG00000264713.1	AC106878.1	miRNA	nan	nan
ENSG00000251961.1	RNU6ATAC13P	snRNA	nan	nan
ENSG00000250839.1	RP11-296L20.1	unprocessed_pseudogene	nan	nan
ENSG00000221407.1	U85056.1	miRNA	nan	nan
ENSG00000277162.1	DBET	processed_pseudogene	nan	nan
ENSG00000261806.2	AC126281.1	miRNA	nan	nan
ENSG00000281652.1	DUX4L7	unprocessed_pseudogene	nan	nan
ENSG00000275378.1	AC126281.3	miRNA	nan	nan
ENSG00000281058.1	DUX4L6	unprocessed_pseudogene	nan	nan
ENSG00000278393.1	AC126281.8	miRNA	nan	nan
ENSG00000280799.1	DUX4L5	unprocessed_pseudogene	nan	nan
ENSG00000273545.1	AC126281.2	miRNA	nan	nan
ENSG00000258834.4	DUX4L4	unprocessed_pseudogene	nan	nan
ENSG00000275922.1	AC126281.5	miRNA	nan	nan
ENSG00000280757.1	DUX4L1	unprocessed_pseudogene	nan	nan
ENSG00000277528.1	AC126281.7	miRNA	nan	nan
ENSG00000281627.1	DUX4L3	unprocessed_pseudogene	nan	nan
ENSG00000277451.1	AC126281.6	miRNA	nan	nan
ENSG00000280457.1	DUX4L2	unprocessed_pseudogene	nan	nan
ENSG00000275622.1	AC126281.4	miRNA	nan	nan
ENSG00000274222.1	AC215524.1	miRNA	nan	nan
ENSG00000248311.1	CTD-2161F6.2	lincRNA	nan	nan
ENSG00000212258.1	RNA5SP176	rRNA	nan	nan
ENSG00000273868.1	MIR4458	miRNA	nan	nan
ENSG00000271998.1	CTD-2199O4.7	lincRNA	nan	nan
ENSG00000277064.1	AC012640.1	miRNA	nan	nan
ENSG00000264921.1	AC106771.1	miRNA	nan	nan
ENSG00000281215.1	AC010364.1	miRNA	nan	nan
ENSG00000222312.1	RNA5SP178	rRNA	nan	nan
ENSG00000248861.1	RP11-321E2.2	processed_pseudogene	nan	nan
ENSG00000249339.1	RP11-321E2.7	processed_pseudogene	nan	nan
ENSG00000250055.1	RP11-321E2.8	processed_pseudogene	nan	nan
ENSG00000250296.1	RP11-321E2.9	processed_pseudogene	nan	nan
ENSG00000250807.3	RP11-432M8.2	processed_pseudogene	nan	nan
ENSG00000250088.1	RP11-432M8.1	processed_pseudogene	nan	nan
ENSG00000250558.1	RP11-432M8.3	processed_pseudogene	nan	nan
ENSG00000249427.1	RP11-432M8.4	processed_pseudogene	nan	nan
ENSG00000249329.1	RP11-432M8.5	processed_pseudogene	nan	nan
ENSG00000248422.1	RP11-432M8.7	processed_pseudogene	nan	nan
ENSG00000212278.1	SNORD81	snoRNA	nan	nan
ENSG00000281138.1	AC114981.1	miRNA	nan	nan
ENSG00000221615.1	AC140132.1	miRNA	nan	nan
ENSG00000248156.2	RP11-12P19.1	processed_pseudogene	nan	nan
ENSG00000199911.1	Y_RNA	misc_RNA	nan	nan
ENSG00000277838.1	AC026426.1	miRNA	nan	nan
ENSG00000221721.1	AC010455.1	miRNA	nan	nan
ENSG00000250482.2	RP11-152K4.1	processed_pseudogene	nan	nan
ENSG00000199765.1	RNU6-363P	snRNA	nan	nan
ENSG00000222961.1	AC008949.1	miRNA	nan	nan
ENSG00000212561.1	RNU6-381P	snRNA	nan	nan
ENSG00000280761.1	AC114954.1	miRNA	nan	nan
ENSG00000222945.2	AC091866.1	miRNA	nan	nan
ENSG00000241809.1	CTD-2207L17.1	processed_pseudogene	nan	nan
ENSG00000264748.1	AC025470.1	miRNA	nan	nan
ENSG00000266864.1	AC116606.1	miRNA	nan	nan
ENSG00000273701.1	PART1_1	misc_RNA	nan	nan
ENSG00000275634.1	PART1_2	misc_RNA	nan	nan
ENSG00000276233.1	PART1_3	misc_RNA	nan	nan
ENSG00000220986.1	SNORA50	snoRNA	nan	nan
ENSG00000280894.1	SNORA76	snoRNA	nan	nan
ENSG00000248769.1	RP11-974F13.5	unprocessed_pseudogene	nan	nan
ENSG00000199645.1	RNU6-1330P	snRNA	nan	nan
ENSG00000251951.1	RN7SKP34	misc_RNA	nan	nan
ENSG00000273878.1	MIR9-2	miRNA	nan	nan
ENSG00000277793.1	AC112179.1	miRNA	nan	nan
ENSG00000271762.1	RP11-213H15.4	lincRNA	nan	nan
ENSG00000276426.1	uc_338	misc_RNA	nan	nan
ENSG00000251725.1	MIR2277	miRNA	nan	nan
ENSG00000264839.1	AC113407.1	miRNA	nan	nan
ENSG00000281444.1	AC012603.2	miRNA	nan	nan
ENSG00000268714.3	CTD-2287O16.3	protein_coding	nan	nan
ENSG00000220996.1	AC034236.1	miRNA	nan	nan
ENSG00000274872.1	AC109471.1	miRNA	nan	nan
ENSG00000281164.1	RAPGEF6	protein_coding	nan	nan
ENSG00000251380.3	DCANP1	protein_coding	nan	nan
ENSG00000278815.1	VTRNA2-1	misc_RNA	nan	nan
ENSG00000277859.1	SMAD5-AS1_1	misc_RNA	nan	nan
ENSG00000275646.1	SMAD5-AS1_2	misc_RNA	nan	nan
ENSG00000277524.1	SMAD5-AS1_3	misc_RNA	nan	nan
ENSG00000274910.1	MIR6831	miRNA	nan	nan
ENSG00000264052.1	MIR3655	miRNA	nan	nan
ENSG00000249504.3	PCDHA14	transcribed_unprocessed_pseudogene	nan	nan
ENSG00000281646.1	AC008781.1	miRNA	nan	nan
ENSG00000281461.1	AC005371.1	miRNA	nan	nan
ENSG00000276365.1	MIR145	miRNA	nan	nan
ENSG00000280546.1	AC140677.1	miRNA	nan	nan
ENSG00000277727.1	MIR146A	miRNA	nan	nan
ENSG00000221002.1	AC022120.1	miRNA	nan	nan
ENSG00000251998.1	RNU6-168P	snRNA	nan	nan
ENSG00000253538.1	CTB-32P11.1	lincRNA	nan	nan
ENSG00000253065.1	SNORA40	snoRNA	nan	nan
ENSG00000253861.1	SLC2A3P1	processed_pseudogene	nan	nan
ENSG00000202345.1	Y_RNA	misc_RNA	nan	nan
ENSG00000206624.1	RNU1-39P	snRNA	nan	nan
ENSG00000274716.1	U4	snRNA	nan	nan
ENSG00000272296.1	SNORD96A	snoRNA	nan	nan
ENSG00000264549.1	SNORD95	snoRNA	nan	nan
ENSG00000251035.1	WBP1LP4	processed_pseudogene	nan	nan
ENSG00000271530.1	WBP1LP12	processed_pseudogene	nan	nan
ENSG00000220212.1	OR4F1P	unprocessed_pseudogene	nan	nan
ENSG00000241216.1	SNAPC5P1	transcribed_processed_pseudogene	nan	nan
ENSG00000276019.1	HULC	misc_RNA	nan	nan
ENSG00000281447.1	AL009031.1	miRNA	nan	nan
ENSG00000281428.1	AL136303.2	miRNA	nan	nan
ENSG00000263391.1	AL512428.1	miRNA	nan	nan
ENSG00000281452.1	Clostridiales-1	sRNA	nan	nan
ENSG00000281435.1	Z98744.1	miRNA	nan	nan
ENSG00000280628.1	AL662791.1	miRNA	nan	nan
ENSG00000168787.6	OR12D2	protein_coding	nan	nan
ENSG00000279941.1	OR10C1	protein_coding	nan	nan
ENSG00000239257.1	RPL23AP1	transcribed_processed_pseudogene	nan	nan
ENSG00000275856.1	ZNRD1-AS1_2	misc_RNA	nan	nan
ENSG00000278773.1	ZNRD1-AS1_3	misc_RNA	nan	nan
ENSG00000264594.1	MIR4640	miRNA	nan	nan
ENSG00000276877.1	AL662801.1	miRNA	nan	nan
ENSG00000265236.1	SNORD84	snoRNA	nan	nan
ENSG00000201754.1	SNORD52	snoRNA	nan	nan
ENSG00000221267.1	MIR1236	miRNA	nan	nan
ENSG00000212066.1	AL645941.1	miRNA	nan	nan
ENSG00000274694.1	MIR6873	miRNA	nan	nan
ENSG00000275010.1	MIR6834	miRNA	nan	nan
ENSG00000252106.2	RNY3P15	misc_RNA	nan	nan
ENSG00000206745.1	RNU6-643P	snRNA	nan	nan
ENSG00000214736.6	TOMM6	protein_coding	nan	nan
ENSG00000214732.2	RP1-139D8.6	protein_coding	nan	nan
ENSG00000265700.1	MIR4647	miRNA	nan	nan
ENSG00000212468.1	RNU6-754P	snRNA	nan	nan
ENSG00000242865.3	RN7SL244P	misc_RNA	nan	nan
ENSG00000216072.2	AL591034.1	miRNA	nan	nan
ENSG00000266793.1	AL137008.1	miRNA	nan	nan
ENSG00000212065.3	AC244258.1	miRNA	nan	nan
ENSG00000281441.1	Clostridiales-1	sRNA	nan	nan
ENSG00000221606.1	AL356131.1	miRNA	nan	nan
ENSG00000264410.1	AL121931.1	miRNA	nan	nan
ENSG00000278564.1	AL593844.1	miRNA	nan	nan
ENSG00000266675.1	AL606923.1	miRNA	nan	nan
ENSG00000221345.2	U3	snoRNA	nan	nan
ENSG00000212099.1	AL035467.1	miRNA	nan	nan
ENSG00000211530.1	AL354933.1	miRNA	nan	nan
ENSG00000263378.1	AC019205.1	miRNA	nan	nan
ENSG00000238697.1	RNU6-261P	snRNA	nan	nan
ENSG00000221470.1	AL132875.1	miRNA	nan	nan
ENSG00000281147.1	SNORD50A	snoRNA	nan	nan
ENSG00000275072.1	SNORD50B	snoRNA	nan	nan
ENSG00000281199.1	AL139042.1	miRNA	nan	nan
ENSG00000252891.1	Y_RNA	misc_RNA	nan	nan
ENSG00000252676.1	AL391559.1	miRNA	nan	nan
ENSG00000238412.2	AL589947.1	miRNA	nan	nan
ENSG00000252249.1	SNORA18	snoRNA	nan	nan
ENSG00000202283.1	SNORA33	snoRNA	nan	nan
ENSG00000281088.1	AC002464.1	miRNA	nan	nan
ENSG00000211983.2	AL158035.1	miRNA	nan	nan
ENSG00000266485.1	AL365214.1	miRNA	nan	nan
ENSG00000280723.1	AL021326.1	miRNA	nan	nan
ENSG00000222677.1	AL513123.1	miRNA	nan	nan
ENSG00000273817.1	AL590964.1	miRNA	nan	nan
ENSG00000265516.1	Z84488.1	miRNA	nan	nan
ENSG00000217089.1	RPS29P13	processed_pseudogene	nan	nan
ENSG00000216015.1	AL354936.1	miRNA	nan	nan
ENSG00000273790.2	AL137006.1	miRNA	nan	nan
ENSG00000202438.1	Y_RNA	misc_RNA	nan	nan
ENSG00000213111.5	COX5BP2	transcribed_processed_pseudogene	nan	nan
ENSG00000276943.1	AL023284.1	miRNA	nan	nan
ENSG00000264390.1	MIR4465	miRNA	nan	nan
ENSG00000276680.1	HYMAI	misc_RNA	nan	nan
ENSG00000221796.1	AL356739.1	miRNA	nan	nan
ENSG00000201628.1	RNU4-7P	snRNA	nan	nan
ENSG00000264321.1	AL358134.1	miRNA	nan	nan
ENSG00000222806.1	RNA5SP225	rRNA	nan	nan
ENSG00000206910.1	SNORA29	snoRNA	nan	nan
ENSG00000276643.1	SNORD45	snoRNA	nan	nan
ENSG00000273640.1	WBP1LP8	processed_pseudogene	nan	nan
ENSG00000234986.1	XX-C2158C12.1	lincRNA	nan	nan
ENSG00000277102.1	MIR6836	miRNA	nan	nan
ENSG00000263900.1	AC006483.1	miRNA	nan	nan
ENSG00000263457.1	AC079804.1	miRNA	nan	nan
ENSG00000269721.1	RPL23AP51	transcribed_processed_pseudogene	nan	nan
ENSG00000271526.1	RP4-668E10.2	processed_pseudogene	nan	nan
ENSG00000229233.1	CTD-2320J21.2	sense_overlapping	nan	nan
ENSG00000276528.1	HOTAIRM1_1	misc_RNA	nan	nan
ENSG00000276771.1	HOTAIRM1_2	misc_RNA	nan	nan
ENSG00000274864.1	HOTAIRM1_3	misc_RNA	nan	nan
ENSG00000274396.1	HOTAIRM1_4	misc_RNA	nan	nan
ENSG00000277694.1	HOTAIRM1_5	misc_RNA	nan	nan
ENSG00000207584.1	MIR196B	miRNA	nan	nan
ENSG00000273961.1	HOXA11-AS1_1	misc_RNA	nan	nan
ENSG00000278334.1	HOXA11-AS1_2	misc_RNA	nan	nan
ENSG00000276496.1	HOXA11-AS1_3	misc_RNA	nan	nan
ENSG00000278020.1	HOXA11-AS1_6	misc_RNA	nan	nan
ENSG00000276609.1	HOTTIP_1	misc_RNA	nan	nan
ENSG00000278708.1	HOTTIP_2	misc_RNA	nan	nan
ENSG00000277469.1	HOTTIP_3	misc_RNA	nan	nan
ENSG00000277553.1	HOTTIP_4	misc_RNA	nan	nan
ENSG00000251660.1	AC007036.5	sense_overlapping	nan	nan
ENSG00000211690.1	TRGJ1	TR_J_gene	nan	nan
ENSG00000211696.2	TRGV8	TR_V_gene	nan	nan
ENSG00000106540.4	AC004837.3	processed_pseudogene	nan	nan
ENSG00000199273.1	Y_RNA	misc_RNA	nan	nan
ENSG00000274083.1	MIR6837	miRNA	nan	nan
ENSG00000239775.1	AC017116.11	sense_overlapping	nan	nan
ENSG00000264652.1	MIR4649	miRNA	nan	nan
ENSG00000280507.1	AC004453.1	miRNA	nan	nan
ENSG00000264326.1	MIR4657	miRNA	nan	nan
ENSG00000277184.1	SNORA9	snoRNA	nan	nan
ENSG00000200656.1	SNORA5B	snoRNA	nan	nan
ENSG00000277285.1	AC096752.1	miRNA	nan	nan
ENSG00000253028.1	SNORA31	snoRNA	nan	nan
ENSG00000264426.1	MIR4283-2	miRNA	nan	nan
ENSG00000233962.1	RP11-368M16.8	unprocessed_pseudogene	nan	nan
ENSG00000226587.1	RP5-905H7.9	lincRNA	nan	nan
ENSG00000227298.1	ARAFP3	processed_pseudogene	nan	nan
ENSG00000232165.1	RP5-905H7.6	processed_pseudogene	nan	nan
ENSG00000227923.1	RP5-905H7.7	processed_pseudogene	nan	nan
ENSG00000223889.1	RP11-73B2.3	processed_pseudogene	nan	nan
ENSG00000234387.1	RP11-340I6.1	lincRNA	nan	nan
ENSG00000234467.1	SLC25A1P2	processed_pseudogene	nan	nan
ENSG00000239985.2	RP11-460N20.3	unprocessed_pseudogene	nan	nan
ENSG00000280772.1	AC079920.1	miRNA	nan	nan
ENSG00000200189.1	RNU6-832P	snRNA	nan	nan
ENSG00000265655.1	AC069280.1	miRNA	nan	nan
ENSG00000273520.3	SPDYE8P	transcribed_unprocessed_pseudogene	nan	nan
ENSG00000273927.1	Y_RNA	misc_RNA	nan	nan
ENSG00000275976.3	CH17-264B6.1	transcribed_unprocessed_pseudogene	nan	nan
ENSG00000277125.1	CH17-264B6.3	unprocessed_pseudogene	nan	nan
ENSG00000274984.1	Y_RNA	misc_RNA	nan	nan
ENSG00000199913.1	Y_RNA	misc_RNA	nan	nan
ENSG00000275121.1	CH17-232I21.1	processed_pseudogene	nan	nan
ENSG00000267828.1	Y_RNA	misc_RNA	nan	nan
ENSG00000202021.1	Y_RNA	misc_RNA	nan	nan
ENSG00000199870.1	Y_RNA	misc_RNA	nan	nan
ENSG00000242073.2	AC006014.7	transcribed_unprocessed_pseudogene	nan	nan
ENSG00000265020.1	MIR4651	miRNA	nan	nan
ENSG00000206818.1	RNU6-849P	snRNA	nan	nan
ENSG00000263416.1	AC006145.1	miRNA	nan	nan
ENSG00000265050.1	AC092022.1	miRNA	nan	nan
ENSG00000232019.1	AC074183.4	lincRNA	nan	nan
ENSG00000273299.1	CTB-13L3.1	processed_transcript	nan	nan
ENSG00000277296.1	AC002429.1	miRNA	nan	nan
ENSG00000274409.1	Evf1_1	misc_RNA	nan	nan
ENSG00000277124.1	Evf1_2	misc_RNA	nan	nan
ENSG00000274709.1	Evf-2_5p	misc_RNA	nan	nan
ENSG00000235333.3	PVRIG2P	transcribed_unprocessed_pseudogene	nan	nan
ENSG00000278005.1	MIR6840	miRNA	nan	nan
ENSG00000273985.1	MIR6875	miRNA	nan	nan
ENSG00000222636.1	RN7SKP54	misc_RNA	nan	nan
ENSG00000266715.1	MIR5090	miRNA	nan	nan
ENSG00000264471.1	MIR4467	miRNA	nan	nan
ENSG00000280574.1	AC007384.1	miRNA	nan	nan
ENSG00000202406.1	RN7SKP187	misc_RNA	nan	nan
ENSG00000266229.1	AC020606.1	miRNA	nan	nan
ENSG00000252115.1	Y_RNA	misc_RNA	nan	nan
ENSG00000273596.1	ST7-OT4_1	misc_RNA	nan	nan
ENSG00000276100.1	ST7-OT4_3	misc_RNA	nan	nan
ENSG00000274606.1	ST7-OT4_4	misc_RNA	nan	nan
ENSG00000275870.1	MIR6132	miRNA	nan	nan
ENSG00000275054.1	ST7-OT3_1	misc_RNA	nan	nan
ENSG00000278482.1	ST7-OT3_3	misc_RNA	nan	nan
ENSG00000281290.1	AC004946.1	miRNA	nan	nan
ENSG00000234927.1	HMGN1P18	processed_pseudogene	nan	nan
ENSG00000221690.1	AC004875.1	miRNA	nan	nan
ENSG00000207214.1	RNU6-102P	snRNA	nan	nan
ENSG00000221418.1	AC003968.1	miRNA	nan	nan
ENSG00000272601.1	RP11-155G14.5	transcribed_unprocessed_pseudogene	nan	nan
ENSG00000212238.1	RNA5SP244	rRNA	nan	nan
ENSG00000274250.1	MIR29B1	miRNA	nan	nan
ENSG00000267697.1	LUZP6	protein_coding	nan	nan
ENSG00000221558.2	AC024082.1	miRNA	nan	nan
ENSG00000266193.1	MIR4468	miRNA	nan	nan
ENSG00000280499.1	AC006452.2	miRNA	nan	nan
ENSG00000212153.1	RNU1-82P	snRNA	nan	nan
ENSG00000211769.1	TRBJ2-5	TR_J_gene	nan	nan
ENSG00000211770.1	TRBJ2-6	TR_J_gene	nan	nan
ENSG00000279723.1	OR2F1	protein_coding	nan	nan
ENSG00000211517.1	MIR671	miRNA	nan	nan
ENSG00000253612.1	WBP1LP3	processed_pseudogene	nan	nan
ENSG00000281850.1	AC021523.1	miRNA	nan	nan
ENSG00000232039.2	DEFT1P2	unprocessed_pseudogene	nan	nan
ENSG00000255025.1	AF228730.13	processed_pseudogene	nan	nan
ENSG00000230045.4	FAM90A15P	unprocessed_pseudogene	nan	nan
ENSG00000233132.4	FAM90A3P	unprocessed_pseudogene	nan	nan
ENSG00000249005.3	FAM90A4P	unprocessed_pseudogene	nan	nan
ENSG00000223885.4	FAM90A13P	unprocessed_pseudogene	nan	nan
ENSG00000215371.3	DEFB108P2	unprocessed_pseudogene	nan	nan
ENSG00000236660.6	FAM90A7P	unprocessed_pseudogene	nan	nan
ENSG00000234749.5	FAM90A21P	unprocessed_pseudogene	nan	nan
ENSG00000215365.4	FAM90A22P	unprocessed_pseudogene	nan	nan
ENSG00000254796.1	RP11-1118M6.2	processed_pseudogene	nan	nan
ENSG00000189393.5	FAM90A14P	unprocessed_pseudogene	nan	nan
ENSG00000231656.4	FAM90A18P	unprocessed_pseudogene	nan	nan
ENSG00000229477.3	FAM90A16P	unprocessed_pseudogene	nan	nan
ENSG00000224710.3	FAM90A8P	unprocessed_pseudogene	nan	nan
ENSG00000223535.4	FAM90A17P	unprocessed_pseudogene	nan	nan
ENSG00000237122.3	FAM90A19P	unprocessed_pseudogene	nan	nan
ENSG00000255378.1	PRR23D2	protein_coding	nan	nan
ENSG00000186579.2	DEFB106A	protein_coding	nan	nan
ENSG00000229907.3	DEFB108P1	unprocessed_pseudogene	nan	nan
ENSG00000253881.1	RP11-52B19.8	processed_pseudogene	nan	nan
ENSG00000281480.1	AC114550.1	miRNA	nan	nan
ENSG00000201815.1	RNU6-526P	snRNA	nan	nan
ENSG00000275677.1	MIR124-1	miRNA	nan	nan
ENSG00000212433.1	RNA5SP252	rRNA	nan	nan
ENSG00000233050.1	DEFB130	protein_coding	nan	nan
ENSG00000252029.1	RNA5SP253	rRNA	nan	nan
ENSG00000232948.1	DEFB130	protein_coding	nan	nan
ENSG00000252535.1	RNA5SP254	rRNA	nan	nan
ENSG00000206950.1	Y_RNA	misc_RNA	nan	nan
ENSG00000274467.1	5S_rRNA	rRNA	nan	nan
ENSG00000280215.1	RP11-279N21.1	TEC	nan	nan
ENSG00000273705.1	MIR6843	miRNA	nan	nan
ENSG00000206871.1	RNU6-533P	snRNA	nan	nan
ENSG00000253312.1	RP11-359P18.2	processed_pseudogene	nan	nan
ENSG00000281402.1	AC022616.2	miRNA	nan	nan
ENSG00000201316.1	SNORA7	snoRNA	nan	nan
ENSG00000222955.1	RNA5SP265	rRNA	nan	nan
ENSG00000238650.1	SNORD54	snoRNA	nan	nan
ENSG00000254341.2	SNORD87	snoRNA	nan	nan
ENSG00000238808.1	RNU7-102P	snRNA	nan	nan
ENSG00000275128.1	Metazoa_SRP	misc_RNA	nan	nan
ENSG00000264576.1	AC104012.1	miRNA	nan	nan
ENSG00000244295.2	RPS20P21	processed_pseudogene	nan	nan
ENSG00000221029.1	AC016194.1	miRNA	nan	nan
ENSG00000277604.1	Y_RNA	misc_RNA	nan	nan
ENSG00000273567.1	REXO1L3P	processed_pseudogene	nan	nan
ENSG00000276006.1	REXO1L12P	processed_pseudogene	nan	nan
ENSG00000275928.1	REXO1L11P	processed_pseudogene	nan	nan
ENSG00000276540.1	REXO1L10P	processed_pseudogene	nan	nan
ENSG00000271381.2	REXO1L9P	processed_pseudogene	nan	nan
ENSG00000276998.1	REXO1L2P	processed_pseudogene	nan	nan
ENSG00000274343.1	REXO1L7P	processed_pseudogene	nan	nan
ENSG00000270416.2	REXO1L12P	processed_pseudogene	nan	nan
ENSG00000277436.1	REXO1L5P	processed_pseudogene	nan	nan
ENSG00000277422.1	REXO1L6P	transcribed_processed_pseudogene	nan	nan
ENSG00000221137.1	AC013751.1	miRNA	nan	nan
ENSG00000221172.1	AC091096.1	miRNA	nan	nan
ENSG00000276513.1	MIR378D2	miRNA	nan	nan
ENSG00000275241.1	MIR3150A	miRNA	nan	nan
ENSG00000252558.1	RNU6-914P	snRNA	nan	nan
ENSG00000277719.1	MIR7705	miRNA	nan	nan
ENSG00000253489.1	RP11-114O8.1	lincRNA	nan	nan
ENSG00000275892.1	AC067903.1	miRNA	nan	nan
ENSG00000221610.1	AC107890.1	miRNA	nan	nan
ENSG00000206719.1	Y_RNA	misc_RNA	nan	nan
ENSG00000264875.1	MIR3610	miRNA	nan	nan
ENSG00000281002.1	AC084114.1	miRNA	nan	nan
ENSG00000279535.1	AC113188.2	TEC	nan	nan
ENSG00000276443.1	PVT1_1	misc_RNA	nan	nan
ENSG00000275264.1	MIR1204	miRNA	nan	nan
ENSG00000278324.1	PVT1_3	misc_RNA	nan	nan
ENSG00000270132.1	WISP1-OT1	sense_intronic	nan	nan
ENSG00000276140.1	ZFAT-AS1_1	misc_RNA	nan	nan
ENSG00000277732.1	ZFAT-AS1_2	misc_RNA	nan	nan
ENSG00000278454.1	ZFAT-AS1_3	misc_RNA	nan	nan
ENSG00000253728.4	RP11-706C16.5	antisense	nan	nan
ENSG00000275558.1	7SK	misc_RNA	nan	nan
ENSG00000254741.1	RP11-661A12.7	antisense	nan	nan
ENSG00000274094.1	MIR6845	miRNA	nan	nan
ENSG00000276472.1	MIR6847	miRNA	nan	nan
ENSG00000277158.1	MIR7112	miRNA	nan	nan
ENSG00000254690.1	GS1-393G12.12	antisense	nan	nan
ENSG00000216133.1	MIR939	miRNA	nan	nan
ENSG00000266624.1	MIR1234	miRNA	nan	nan
ENSG00000274683.1	MIR6849	miRNA	nan	nan
ENSG00000274673.1	MIR6850	miRNA	nan	nan
ENSG00000278579.1	MIR1302-2	miRNA	nan	nan
ENSG00000281007.1	AL158147.2	protein_coding	nan	nan
ENSG00000276273.1	AL591509.1	miRNA	nan	nan
ENSG00000221708.2	AL353733.1	miRNA	nan	nan
ENSG00000264545.1	RP11-145E5.5	protein_coding	nan	nan
ENSG00000274055.1	CDKN2B-AS_3	misc_RNA	nan	nan
ENSG00000221111.1	AL590726.2	miRNA	nan	nan
ENSG00000211510.2	AL590726.1	miRNA	nan	nan
ENSG00000222169.1	AL162590.1	miRNA	nan	nan
ENSG00000244213.1	ZFAND6P1	processed_pseudogene	nan	nan
ENSG00000269900.3	RMRP	lincRNA	nan	nan
ENSG00000277027.1	RNase_MRP	ribozyme	nan	nan
ENSG00000263448.1	AL133410.1	miRNA	nan	nan
ENSG00000236083.1	OR13E1P	unitary_pseudogene	nan	nan
ENSG00000122718.5	OR2S2	protein_coding	nan	nan
ENSG00000236156.2	CHCHD4P3	processed_pseudogene	nan	nan
ENSG00000259898.1	CYP4F33P	processed_pseudogene	nan	nan
ENSG00000272934.1	RP11-392E22.10	processed_transcript	nan	nan
ENSG00000250989.1	RP11-392E22.5	processed_pseudogene	nan	nan
ENSG00000243695.1	RP11-290L7.3	processed_pseudogene	nan	nan
ENSG00000278825.1	Metazoa_SRP	misc_RNA	nan	nan
ENSG00000252724.1	SNORA70	snoRNA	nan	nan
ENSG00000236966.1	RP11-216M21.4	processed_pseudogene	nan	nan
ENSG00000212441.1	RNU6-1269P	snRNA	nan	nan
ENSG00000234812.1	RP11-146D12.6	processed_pseudogene	nan	nan
ENSG00000224681.1	RP11-146D12.5	unprocessed_pseudogene	nan	nan
ENSG00000274067.1	ABC12-47964100C23.1	unprocessed_pseudogene	nan	nan
ENSG00000278331.1	U6	snRNA	nan	nan
ENSG00000278647.1	RP11-4L24.2	transcribed_processed_pseudogene	nan	nan
ENSG00000276502.1	RP11-187C18.5	lincRNA	nan	nan
ENSG00000277340.1	RP11-157L3.3	processed_pseudogene	nan	nan
ENSG00000276562.1	Metazoa_SRP	misc_RNA	nan	nan
ENSG00000273717.1	Metazoa_SRP	misc_RNA	nan	nan
ENSG00000276581.2	SPATA31A5	protein_coding	nan	nan
ENSG00000274916.1	RP11-144A16.5	transcribed_processed_pseudogene	nan	nan
ENSG00000273676.1	RP11-144A16.3	transcribed_processed_pseudogene	nan	nan
ENSG00000278485.1	RP11-144A16.4	processed_pseudogene	nan	nan
ENSG00000276149.1	RP11-101E5.2	transcribed_processed_pseudogene	nan	nan
ENSG00000238749.1	Y_RNA	misc_RNA	nan	nan
ENSG00000244081.1	RP11-350D23.4	unprocessed_pseudogene	nan	nan
ENSG00000276059.1	FO203515.1	miRNA	nan	nan
ENSG00000238551.1	RNU6-1193P	snRNA	nan	nan
ENSG00000224762.1	CR769776.3	processed_pseudogene	nan	nan
ENSG00000235932.2	RP11-250H24.6	processed_pseudogene	nan	nan
ENSG00000206804.1	RNU6-1293P	snRNA	nan	nan
ENSG00000267085.1	RP11-15J10.9	processed_pseudogene	nan	nan
ENSG00000276723.1	Y_RNA	misc_RNA	nan	nan
ENSG00000237904.2	RP11-460E7.9	processed_pseudogene	nan	nan
ENSG00000278720.1	RP11-399F4.1	processed_pseudogene	nan	nan
ENSG00000276257.1	RP11-327I22.3	processed_pseudogene	nan	nan
ENSG00000276039.1	RP11-395E19.5	processed_pseudogene	nan	nan
ENSG00000274820.1	RP11-395E19.4	unprocessed_pseudogene	nan	nan
ENSG00000276204.1	RP11-203I2.2	processed_pseudogene	nan	nan
ENSG00000275904.1	Y_RNA	misc_RNA	nan	nan
ENSG00000275614.1	RP11-12A20.12	unprocessed_pseudogene	nan	nan
ENSG00000278551.1	U6	snRNA	nan	nan
ENSG00000243888.1	RP11-548B3.3	3prime_overlapping_ncrna	nan	nan
ENSG00000232086.1	RP11-141J10.1	antisense	nan	nan
ENSG00000252758.1	RNU6-445P	snRNA	nan	nan
ENSG00000277320.1	PCA3_2	misc_RNA	nan	nan
ENSG00000240979.1	RP11-79D8.2	processed_pseudogene	nan	nan
ENSG00000275603.1	AL390788.1	miRNA	nan	nan
ENSG00000230846.1	RP11-383M4.2	lincRNA	nan	nan
ENSG00000207603.1	MIR7-1	miRNA	nan	nan
ENSG00000222408.1	AL160279.1	miRNA	nan	nan
ENSG00000264913.1	AL590233.1	miRNA	nan	nan
ENSG00000266608.1	AL445531.1	miRNA	nan	nan
ENSG00000273751.2	AL353782.1	miRNA	nan	nan
ENSG00000281312.1	AL390876.1	miRNA	nan	nan
ENSG00000263546.2	AL390240.1	miRNA	nan	nan
ENSG00000171484.4	OR1B1	protein_coding	nan	nan
ENSG00000274325.1	MIR600	miRNA	nan	nan
ENSG00000264329.1	MIR3911	miRNA	nan	nan
ENSG00000266070.1	MIR3960	miRNA	nan	nan
ENSG00000281546.1	AL162586.1	miRNA	nan	nan
ENSG00000274982.1	AL590708.3	miRNA	nan	nan
ENSG00000272593.1	RP11-339B21.11	lincRNA	nan	nan
ENSG00000273685.1	MIR219B	miRNA	nan	nan
ENSG00000280692.1	AL592211.1	miRNA	nan	nan
ENSG00000238558.1	RNU7-21P	snRNA	nan	nan
ENSG00000206611.1	SNORD24	snoRNA	nan	nan
ENSG00000200831.1	SNORD36B	snoRNA	nan	nan
ENSG00000199744.1	SNORD36A	snoRNA	nan	nan
ENSG00000265848.1	MIR3689D1	miRNA	nan	nan
ENSG00000280496.1	SNORA43	snoRNA	nan	nan
ENSG00000276161.1	SNORA17	snoRNA	nan	nan
ENSG00000274998.1	SNORA17	snoRNA	nan	nan
ENSG00000281808.1	SNORA17	snoRNA	nan	nan
ENSG00000276682.1	MIR7114	miRNA	nan	nan
ENSG00000223256.1	RNU6-785P	snRNA	nan	nan
ENSG00000265463.2	AL355361.1	miRNA	nan	nan
ENSG00000240180.1	RP11-318E3.4	processed_pseudogene	nan	nan
ENSG00000223019.1	RNA5SP306	rRNA	nan	nan
ENSG00000220997.1	AL161651.1	miRNA	nan	nan
ENSG00000222309.1	AL391839.1	miRNA	nan	nan
ENSG00000200484.1	RNU6-1244P	snRNA	nan	nan
ENSG00000264780.1	MIR4683	miRNA	nan	nan
ENSG00000274458.1	SNORA40	snoRNA	nan	nan
ENSG00000206796.1	RNU6-811P	snRNA	nan	nan
ENSG00000233832.1	RP11-96F8.1	processed_pseudogene	nan	nan
ENSG00000279239.1	RP11-178A10.3	transcribed_unprocessed_pseudogene	nan	nan
ENSG00000201196.1	Y_RNA	misc_RNA	nan	nan
ENSG00000277056.1	RP11-65E10.1	unprocessed_pseudogene	nan	nan
ENSG00000281632.1	AL391421.1	miRNA	nan	nan
ENSG00000281735.1	Clostridiales-1	sRNA	nan	nan
ENSG00000273413.1	RP11-96C23.15	antisense	nan	nan
ENSG00000261011.1	RP11-96C23.11	transcribed_unprocessed_pseudogene	nan	nan
ENSG00000249962.1	RP11-80H5.5	processed_pseudogene	nan	nan
ENSG00000275957.1	AL121928.1	miRNA	nan	nan
ENSG00000222631.3	AL356476.1	miRNA	nan	nan
ENSG00000265827.1	MIR4680	miRNA	nan	nan
ENSG00000238742.1	MIR2110	miRNA	nan	nan
ENSG00000280561.1	RP11-383C5.8	antisense	nan	nan
ENSG00000232935.2	RP11-223P11.2	antisense	nan	nan
ENSG00000266057.1	AL607076.1	miRNA	nan	nan
ENSG00000279626.1	XX-2136C77.2	unprocessed_pseudogene	nan	nan
ENSG00000278452.1	AL845259.8	miRNA	nan	nan
ENSG00000280337.1	XX-2136C77.3	unprocessed_pseudogene	nan	nan
ENSG00000274241.1	AL845259.4	miRNA	nan	nan
ENSG00000274599.2	XX-2136C77.4	unprocessed_pseudogene	nan	nan
ENSG00000276499.1	AL845259.7	miRNA	nan	nan
ENSG00000276964.1	DUX4L23	unprocessed_pseudogene	nan	nan
ENSG00000275883.1	AL845259.6	miRNA	nan	nan
ENSG00000277274.1	DUX4L22	unprocessed_pseudogene	nan	nan
ENSG00000274014.1	AL845259.3	miRNA	nan	nan
ENSG00000275610.1	DUX4L21	unprocessed_pseudogene	nan	nan
ENSG00000275292.1	AL845259.5	miRNA	nan	nan
ENSG00000276164.1	DUX4L20	unprocessed_pseudogene	nan	nan
ENSG00000273678.1	AL845259.2	miRNA	nan	nan
ENSG00000237635.2	XX-2136C48.8	unprocessed_pseudogene	nan	nan
ENSG00000275535.1	AL732375.3	miRNA	nan	nan
ENSG00000278664.1	DUX4L10	unprocessed_pseudogene	nan	nan
ENSG00000277023.1	AL732375.5	miRNA	nan	nan
ENSG00000278761.1	DUX4L11	unprocessed_pseudogene	nan	nan
ENSG00000273801.1	AL732375.1	miRNA	nan	nan
ENSG00000278790.1	DUX4L12	unprocessed_pseudogene	nan	nan
ENSG00000276677.1	AL732375.4	miRNA	nan	nan
ENSG00000276046.1	DUX4L13	unprocessed_pseudogene	nan	nan
ENSG00000278717.1	AL732375.7	miRNA	nan	nan
ENSG00000276904.1	DUX4L14	unprocessed_pseudogene	nan	nan
ENSG00000274074.1	AL732375.2	miRNA	nan	nan
ENSG00000278641.1	DUX4L15	unprocessed_pseudogene	nan	nan
ENSG00000277045.1	AL732375.6	miRNA	nan	nan
ENSG00000253826.1	WBP1LP10	processed_pseudogene	nan	nan
ENSG00000274298.1	MIR6743	miRNA	nan	nan
ENSG00000199785.1	SNORA52	snoRNA	nan	nan
ENSG00000265587.1	AC068580.1	miRNA	nan	nan
ENSG00000278648.1	AC051649.1	miRNA	nan	nan
ENSG00000274866.1	H19_2	misc_RNA	nan	nan
ENSG00000280586.1	H19_3	misc_RNA	nan	nan
ENSG00000240801.1	AC132217.4	3prime_overlapping_ncrna	nan	nan
ENSG00000273813.1	RP11-11A9.2	processed_pseudogene	nan	nan
ENSG00000263421.1	MIR4687	miRNA	nan	nan
ENSG00000236175.3	SSU72P6	processed_pseudogene	nan	nan
ENSG00000280253.1	OR52B4	protein_coding	nan	nan
ENSG00000188069.4	OR51F1	protein_coding	nan	nan
ENSG00000176937.9	OR52R1	protein_coding	nan	nan
ENSG00000279270.1	OR52R1	polymorphic_pseudogene	nan	nan
ENSG00000176879.3	OR51G1	protein_coding	nan	nan
ENSG00000236621.3	OR52E1	pseudogene	nan	nan
ENSG00000273085.1	OR52E1	polymorphic_pseudogene	nan	nan
ENSG00000279824.1	AC104389.2	protein_coding	nan	nan
ENSG00000184881.3	OR51B2	protein_coding	nan	nan
ENSG00000254641.1	RP11-732A19.2	sense_overlapping	nan	nan
ENSG00000170803.5	OR2AG1	protein_coding	nan	nan
ENSG00000175393.3	OR10A6	protein_coding	nan	nan
ENSG00000280884.1	AC091053.1	miRNA	nan	nan
ENSG00000200983.1	SNORA45A	snoRNA	nan	nan
ENSG00000238387.1	snoU13	snoRNA	nan	nan
ENSG00000254765.1	RP11-1H15.1	processed_pseudogene	nan	nan
ENSG00000238622.1	SNORD97	snoRNA	nan	nan
ENSG00000280762.1	AC013549.1	miRNA	nan	nan
ENSG00000277787.1	AC074191.1	miRNA	nan	nan
ENSG00000274140.1	MIR6073	miRNA	nan	nan
ENSG00000221556.1	AC103794.1	miRNA	nan	nan
ENSG00000201403.1	SNORD14B	snoRNA	nan	nan
ENSG00000265837.1	AC015820.1	miRNA	nan	nan
ENSG00000278822.1	WT1-AS_1	misc_RNA	nan	nan
ENSG00000278045.1	WT1-AS_3	misc_RNA	nan	nan
ENSG00000276530.1	WT1-AS_6	misc_RNA	nan	nan
ENSG00000273908.1	WT1-AS_7	misc_RNA	nan	nan
ENSG00000277119.1	WT1-AS_8	misc_RNA	nan	nan
ENSG00000241950.1	RPL29P23	processed_pseudogene	nan	nan
ENSG00000223134.1	AL122015.1	miRNA	nan	nan
ENSG00000266590.1	AC090692.1	miRNA	nan	nan
ENSG00000206806.1	Y_RNA	misc_RNA	nan	nan
ENSG00000221357.1	AC104387.1	miRNA	nan	nan
ENSG00000254668.1	RP11-375D13.1	processed_pseudogene	nan	nan
ENSG00000276639.1	MIR7154	miRNA	nan	nan
ENSG00000279556.1	OR4X2	protein_coding	nan	nan
ENSG00000176567.1	OR4X1	protein_coding	nan	nan
ENSG00000279260.1	OR4X1	polymorphic_pseudogene	nan	nan
ENSG00000181935.3	OR4C16	protein_coding	nan	nan
ENSG00000279514.1	OR4C16	polymorphic_pseudogene	nan	nan
ENSG00000198877.1	OR5D13	protein_coding	nan	nan
ENSG00000279761.1	OR5D13	polymorphic_pseudogene	nan	nan
ENSG00000279395.1	OR5L1	polymorphic_pseudogene	nan	nan
ENSG00000186117.3	OR5L1	protein_coding	nan	nan
ENSG00000181689.1	OR8K3	protein_coding	nan	nan
ENSG00000280314.1	OR8K3	polymorphic_pseudogene	nan	nan
ENSG00000181395.6	OR5AL1	pseudogene	nan	nan
ENSG00000174942.1	OR5R1	protein_coding	nan	nan
ENSG00000279961.1	OR5R1	polymorphic_pseudogene	nan	nan
ENSG00000279911.1	OR5AR1	protein_coding	nan	nan
ENSG00000172381.4	OR6Q1	protein_coding	nan	nan
ENSG00000172774.7	OR1S1	protein_coding	nan	nan
ENSG00000280204.1	OR1S1	polymorphic_pseudogene	nan	nan
ENSG00000265783.1	AP000445.3	miRNA	nan	nan
ENSG00000256220.1	CTD-2331C18.5	processed_transcript	nan	nan
ENSG00000207601.1	MIR611	miRNA	nan	nan
ENSG00000222326.1	MIR1908	miRNA	nan	nan
ENSG00000265696.1	AP003064.2	miRNA	nan	nan
ENSG00000206597.1	SNORA57	snoRNA	nan	nan
ENSG00000274856.1	MIR6748	miRNA	nan	nan
ENSG00000222328.1	RNU2-2P	snRNA	nan	nan
ENSG00000277194.1	SNORD22	snoRNA	nan	nan
ENSG00000278527.1	SNORD22	snoRNA	nan	nan
ENSG00000274544.1	SNORD28	snoRNA	nan	nan
ENSG00000275996.1	SNORD27	snoRNA	nan	nan
ENSG00000276788.1	SNORD26	snoRNA	nan	nan
ENSG00000275043.1	SNORD25	snoRNA	nan	nan
ENSG00000278148.1	AP001453.1	miRNA	nan	nan
ENSG00000207648.2	MIR192	miRNA	nan	nan
ENSG00000277225.1	MIR194-2	miRNA	nan	nan
ENSG00000277547.1	MIR6751	miRNA	nan	nan
ENSG00000249251.1	PGAM1P8	processed_pseudogene	nan	nan
ENSG00000278144.1	NEAT1_1	misc_RNA	nan	nan
ENSG00000278050.1	NEAT1_2	misc_RNA	nan	nan
ENSG00000277599.1	NEAT1_3	misc_RNA	nan	nan
ENSG00000273834.1	MIR612	miRNA	nan	nan
ENSG00000278217.1	MALAT1	misc_RNA	nan	nan
ENSG00000274072.1	mascRNA-menRNA	sRNA	nan	nan
ENSG00000213402.2	PTPRCAP	protein_coding	nan	nan
ENSG00000277703.1	MIR7113	miRNA	nan	nan
ENSG00000266737.1	MIR4691	miRNA	nan	nan
ENSG00000249387.1	KRTAP5-14P	processed_pseudogene	nan	nan
ENSG00000281528.1	AP001922.1	miRNA	nan	nan
ENSG00000259112.1	NDUFC2-KCTD14	protein_coding	nan	nan
ENSG00000242279.1	RP11-659G9.1	processed_pseudogene	nan	nan
ENSG00000241020.1	RP11-727A23.1	processed_pseudogene	nan	nan
ENSG00000273630.1	MIR6755	miRNA	nan	nan
ENSG00000221130.1	AP001482.1	miRNA	nan	nan
ENSG00000278837.1	RP11-529A4.16	processed_pseudogene	nan	nan
ENSG00000255360.1	RP11-529A4.15	unprocessed_pseudogene	nan	nan
ENSG00000254655.1	RP11-529A4.5	processed_pseudogene	nan	nan
ENSG00000207299.1	SNORD56	snoRNA	nan	nan
ENSG00000223101.1	AP002364.1	miRNA	nan	nan
ENSG00000275146.1	snoU2_19	snoRNA	nan	nan
ENSG00000207112.1	SNORA25	snoRNA	nan	nan
ENSG00000206799.1	SNORA32	snoRNA	nan	nan
ENSG00000206834.1	SNORA1	snoRNA	nan	nan
ENSG00000207304.1	SNORA8	snoRNA	nan	nan
ENSG00000281293.1	AP001273.1	miRNA	nan	nan
ENSG00000239195.1	SNORD5	snoRNA	nan	nan
ENSG00000207145.1	SNORA18	snoRNA	nan	nan
ENSG00000221170.1	MIR1304	miRNA	nan	nan
ENSG00000210825.1	SNORA40	snoRNA	nan	nan
ENSG00000199315.1	RNA5SP347	rRNA	nan	nan
ENSG00000243930.1	RPS12P21	processed_pseudogene	nan	nan
ENSG00000212397.1	snosnR66	snoRNA	nan	nan
ENSG00000255870.1	RP11-667M19.5	processed_pseudogene	nan	nan
ENSG00000280653.1	AP002518.1	miRNA	nan	nan
ENSG00000255245.3	FXYD6-FXYD2	protein_coding	nan	nan
ENSG00000275466.1	MIR6716	miRNA	nan	nan
ENSG00000266398.1	MIR3656	miRNA	nan	nan
ENSG00000277325.1	MIR6756	miRNA	nan	nan
ENSG00000223953.4	C1QTNF5	protein_coding	nan	nan
ENSG00000235718.6	MFRP	protein_coding	nan	nan
ENSG00000276827.1	AP001994.1	miRNA	nan	nan
ENSG00000281726.1	GRIK4_3p_UTR	misc_RNA	nan	nan
ENSG00000207118.1	SNORD14D	snoRNA	nan	nan
ENSG00000202252.1	SNORD14C	snoRNA	nan	nan
ENSG00000197263.3	OR8D2	protein_coding	nan	nan
ENSG00000198657.5	OR8B4	protein_coding	nan	nan
ENSG00000280773.1	AP001524.1	miRNA	nan	nan
ENSG00000264919.1	MIR4697	miRNA	nan	nan
ENSG00000222338.1	RNU6-174P	snRNA	nan	nan
ENSG00000151079.7	KCNA6	protein_coding	nan	nan
ENSG00000276232.1	SCARNA10	sense_intronic	nan	nan
ENSG00000252727.1	SCARNA11	scaRNA	nan	nan
ENSG00000211542.1	AC007436.1	miRNA	nan	nan
ENSG00000213443.2	RP11-75L1.2	processed_pseudogene	nan	nan
ENSG00000207817.1	MIR614	miRNA	nan	nan
ENSG00000212172.1	RNU1-149P	snRNA	nan	nan
ENSG00000256465.1	RP11-428G5.6	processed_pseudogene	nan	nan
ENSG00000238911.1	AC026357.1	miRNA	nan	nan
ENSG00000212475.1	RNU6-400P	snRNA	nan	nan
ENSG00000201624.1	Y_RNA	misc_RNA	nan	nan
ENSG00000264446.1	AC046130.1	miRNA	nan	nan
ENSG00000266333.1	AC117372.1	miRNA	nan	nan
ENSG00000252974.1	AC121334.1	miRNA	nan	nan
ENSG00000264437.2	AC107018.1	miRNA	nan	nan
ENSG00000240443.1	RPS10P20	transcribed_processed_pseudogene	nan	nan
ENSG00000281474.1	AC055736.4	miRNA	nan	nan
ENSG00000265039.1	AC107016.1	miRNA	nan	nan
ENSG00000273658.1	uc_338	misc_RNA	nan	nan
ENSG00000139574.8	NPFF	protein_coding	nan	nan
ENSG00000265371.1	MIR3198-2	miRNA	nan	nan
ENSG00000257824.1	RP11-1049A21.2	antisense	nan	nan
ENSG00000205331.5	OR6C72P	unprocessed_pseudogene	nan	nan
ENSG00000265119.2	RN7SL676P	misc_RNA	nan	nan
ENSG00000275657.1	MIR6758	miRNA	nan	nan
ENSG00000206749.1	RNU6-1083P	snRNA	nan	nan
ENSG00000212599.1	RNU6-279P	snRNA	nan	nan
ENSG00000280886.1	AC091517.1	miRNA	nan	nan
ENSG00000276811.1	MIR6125	miRNA	nan	nan
ENSG00000275729.1	AC078814.1	miRNA	nan	nan
ENSG00000275058.1	MIR6502	miRNA	nan	nan
ENSG00000256664.1	RP11-611O2.3	processed_pseudogene	nan	nan
ENSG00000264155.1	AC090015.1	miRNA	nan	nan
ENSG00000258178.1	RP11-18J9.3	lincRNA	nan	nan
ENSG00000257820.1	MRPS6P4	processed_pseudogene	nan	nan
ENSG00000279939.1	RP11-734K2.3	TEC	nan	nan
ENSG00000258148.2	AC007115.3	processed_pseudogene	nan	nan
ENSG00000279037.1	C12orf79	protein_coding	nan	nan
ENSG00000280112.1	C12orf79	protein_coding	nan	nan
ENSG00000243015.2	RN7SL737P	misc_RNA	nan	nan
ENSG00000277302.1	MIR7844	miRNA	nan	nan
ENSG00000208038.1	MIR492	miRNA	nan	nan
ENSG00000273942.1	RMST_2	misc_RNA	nan	nan
ENSG00000275971.1	RMST_6	misc_RNA	nan	nan
ENSG00000274819.1	RMST_7	misc_RNA	nan	nan
ENSG00000278802.1	RMST_8	misc_RNA	nan	nan
ENSG00000277081.1	RMST_10	misc_RNA	nan	nan
ENSG00000221770.1	AC010203.1	miRNA	nan	nan
ENSG00000266610.2	RN7SL176P	misc_RNA	nan	nan
ENSG00000264554.2	RN7SL793P	misc_RNA	nan	nan
ENSG00000265072.1	MIR3652	miRNA	nan	nan
ENSG00000280646.1	AC089983.1	miRNA	nan	nan
ENSG00000222160.1	Y_RNA	misc_RNA	nan	nan
ENSG00000280110.1	RP11-423G4.8	TEC	nan	nan
ENSG00000279630.1	AC190387.1	TEC	nan	nan
ENSG00000200274.1	RNU4-32P	snRNA	nan	nan
ENSG00000263510.1	MIR4497	miRNA	nan	nan
ENSG00000281030.1	AC006088.1	miRNA	nan	nan
ENSG00000202335.1	SNORD50	snoRNA	nan	nan
ENSG00000281280.1	AC137055.1	miRNA	nan	nan
ENSG00000229186.4	ADAM1A	unitary_pseudogene	nan	nan
ENSG00000199809.1	RNA5SP374	rRNA	nan	nan
ENSG00000221323.1	MIR1178	miRNA	nan	nan
ENSG00000265455.1	MIR4700	miRNA	nan	nan
ENSG00000277700.1	MIR8072	miRNA	nan	nan
ENSG00000256204.1	RP11-243M5.1	lincRNA	nan	nan
ENSG00000252079.1	RNU6-327P	snRNA	nan	nan
ENSG00000256825.4	CTD-2140B24.4	protein_coding	nan	nan
ENSG00000238443.1	Y_RNA	misc_RNA	nan	nan
ENSG00000276183.1	U6	snRNA	nan	nan
ENSG00000277682.1	AL359737.1	miRNA	nan	nan
ENSG00000236169.1	LINC00418	lincRNA	nan	nan
ENSG00000227784.1	ZNF965P	processed_pseudogene	nan	nan
ENSG00000221324.1	AL590787.1	miRNA	nan	nan
ENSG00000281497.1	AL138815.1	miRNA	nan	nan
ENSG00000230256.1	FGFR1OP2P1	processed_pseudogene	nan	nan
ENSG00000207500.1	SNORD102	snoRNA	nan	nan
ENSG00000207051.1	SNORA27	snoRNA	nan	nan
ENSG00000266816.1	AL356750.1	miRNA	nan	nan
ENSG00000199196.1	SNORA25	snoRNA	nan	nan
ENSG00000212553.1	SNORD116	snoRNA	nan	nan
ENSG00000280357.1	RP11-269C23.4	TEC	nan	nan
ENSG00000253051.1	SNORA31	snoRNA	nan	nan
ENSG00000280848.1	AL139320.1	miRNA	nan	nan
ENSG00000241353.3	PPP1R2P4	processed_pseudogene	nan	nan
ENSG00000222391.1	AL137118.1	miRNA	nan	nan
ENSG00000276089.1	DLEU1_1	misc_RNA	nan	nan
ENSG00000273541.1	DLEU1_2	misc_RNA	nan	nan
ENSG00000271242.1	SLMO2P2	processed_pseudogene	nan	nan
ENSG00000206920.1	RNY1P6	misc_RNA	nan	nan
ENSG00000229665.7	PRR20C	protein_coding	nan	nan
ENSG00000204919.1	PRR20A	protein_coding	nan	nan
ENSG00000204918.3	PRR20B	protein_coding	nan	nan
ENSG00000227151.4	PRR20D	protein_coding	nan	nan
ENSG00000234278.3	PRR20E	protein_coding	nan	nan
ENSG00000222733.1	RNY4P29	misc_RNA	nan	nan
ENSG00000234033.1	RAC1P8	processed_pseudogene	nan	nan
ENSG00000281714.1	AL353765.2	miRNA	nan	nan
ENSG00000270856.1	RP11-429G17.2	processed_pseudogene	nan	nan
ENSG00000221685.1	AL354775.1	miRNA	nan	nan
ENSG00000225501.1	SNRPFP3	processed_pseudogene	nan	nan
ENSG00000207495.1	RNY3P10	misc_RNA	nan	nan
ENSG00000206800.1	RNY3P7	misc_RNA	nan	nan
ENSG00000207012.1	RNU6-72P	snRNA	nan	nan
ENSG00000232636.2	RP11-342C20.2	lincRNA	nan	nan
ENSG00000275813.1	AL355821.1	miRNA	nan	nan
ENSG00000200733.1	SNORD38	snoRNA	nan	nan
ENSG00000207858.1	MIR622	miRNA	nan	nan
ENSG00000275042.1	MIR17	miRNA	nan	nan
ENSG00000274160.1	AL162375.1	miRNA	nan	nan
ENSG00000277328.1	MIR19A	miRNA	nan	nan
ENSG00000275534.1	MIR20A	miRNA	nan	nan
ENSG00000275802.1	MIR19B1	miRNA	nan	nan
ENSG00000276018.1	MIR92A1	miRNA	nan	nan
ENSG00000222472.1	RN7SKP7	misc_RNA	nan	nan
ENSG00000281389.1	AL442067.1	miRNA	nan	nan
ENSG00000269599.1	RP11-261P24.2	antisense	nan	nan
ENSG00000230474.1	ATP6V1G1P7	processed_pseudogene	nan	nan
ENSG00000275968.1	DAOA-AS1_1	misc_RNA	nan	nan
ENSG00000275502.1	DAOA-AS1_2	misc_RNA	nan	nan
ENSG00000238442.1	CR383657.1	miRNA	nan	nan
ENSG00000257825.1	RP11-536C10.5	transcribed_processed_pseudogene	nan	nan
ENSG00000212612.1	RNU6-1239P	snRNA	nan	nan
ENSG00000212516.1	RNU6-1268P	snRNA	nan	nan
ENSG00000252999.1	RNA5SP380	rRNA	nan	nan
ENSG00000277209.1	RNaseP_nuc	ribozyme	nan	nan
ENSG00000278629.1	MIR6717	miRNA	nan	nan
ENSG00000211817.2	TRAV38-2DV8	TR_V_gene	nan	nan
ENSG00000228985.1	TRDD3	TR_D_gene	nan	nan
ENSG00000211825.1	TRDJ1	TR_J_gene	nan	nan
ENSG00000211857.1	TRAJ32	TR_J_gene	nan	nan
ENSG00000259132.1	RP11-298I3.5	protein_coding	nan	nan
ENSG00000265037.1	MIR4707	miRNA	nan	nan
ENSG00000207765.1	AL132780.1	miRNA	nan	nan
ENSG00000276511.1	MIR7703	miRNA	nan	nan
ENSG00000266264.1	AL162311.1	miRNA	nan	nan
ENSG00000281262.1	AL079306.1	miRNA	nan	nan
ENSG00000244270.1	RPL32P29	processed_pseudogene	nan	nan
ENSG00000276168.1	RN7SL1	misc_RNA	nan	nan
ENSG00000281893.1	AL139099.3	miRNA	nan	nan
ENSG00000279868.2	AL627171.1	miRNA	nan	nan
ENSG00000280602.1	AL627171.3	miRNA	nan	nan
ENSG00000266552.1	AL356020.1	miRNA	nan	nan
ENSG00000239199.1	RPL21P6	processed_pseudogene	nan	nan
ENSG00000221427.1	AL121819.1	miRNA	nan	nan
ENSG00000258656.1	RP11-193F5.4	processed_pseudogene	nan	nan
ENSG00000252749.1	RNU7-116P	snRNA	nan	nan
ENSG00000277239.1	MIR7855	miRNA	nan	nan
ENSG00000258967.1	HMGN1P3	processed_pseudogene	nan	nan
ENSG00000240837.3	RN7SL77P	misc_RNA	nan	nan
ENSG00000265649.1	MIR4709	miRNA	nan	nan
ENSG00000258610.1	RP11-488C13.7	lincRNA	nan	nan
ENSG00000252369.1	RNU7-51P	snRNA	nan	nan
ENSG00000258549.1	RP11-22K10.1	processed_pseudogene	nan	nan
ENSG00000200653.1	RNU4-92P	snRNA	nan	nan
ENSG00000259053.1	RP11-33N16.3	processed_transcript	nan	nan
ENSG00000259143.1	CTD-2240H23.2	sense_overlapping	nan	nan
ENSG00000275033.1	TCL6_2	misc_RNA	nan	nan
ENSG00000277468.1	TCL6_3	misc_RNA	nan	nan
ENSG00000263357.1	AL133167.1	miRNA	nan	nan
ENSG00000275161.1	Mico1	misc_RNA	nan	nan
ENSG00000276919.1	MEG3_2	misc_RNA	nan	nan
ENSG00000276225.1	MEG8_1	misc_RNA	nan	nan
ENSG00000275134.1	MEG8_2	misc_RNA	nan	nan
ENSG00000200413.1	SNORD114-26	snoRNA	nan	nan
ENSG00000277601.1	MIR1247	miRNA	nan	nan
ENSG00000212330.1	RNU6-244P	snRNA	nan	nan
ENSG00000278556.1	AL122127.3	miRNA	nan	nan
ENSG00000211900.2	IGHJ6	IG_J_gene	nan	nan
ENSG00000242472.1	IGHJ5	IG_J_gene	nan	nan
ENSG00000240041.1	IGHJ4	IG_J_gene	nan	nan
ENSG00000211905.1	IGHJ1	IG_J_gene	nan	nan
ENSG00000211935.3	IGHV1-3	IG_V_gene	nan	nan
ENSG00000199480.1	RNA5SP389	rRNA	nan	nan
ENSG00000280494.1	AC245369.3	miRNA	nan	nan
ENSG00000253820.1	IGHVII-67-1	IG_V_pseudogene	nan	nan
ENSG00000270783.1	IGHD3OR15-3A	IG_D_gene	nan	nan
ENSG00000221354.1	AC023310.1	miRNA	nan	nan
ENSG00000238478.1	RNU6-498P	snRNA	nan	nan
ENSG00000259383.1	RP11-403B2.6	lincRNA	nan	nan
ENSG00000258799.1	ZNF519P2	processed_pseudogene	nan	nan
ENSG00000266545.1	MIR5701-1	miRNA	nan	nan
ENSG00000270824.1	IGHD5OR15-5B	IG_D_gene	nan	nan
ENSG00000270451.1	IGHD4OR15-4B	IG_D_gene	nan	nan
ENSG00000271255.1	IGHD3OR15-3B	IG_D_gene	nan	nan
ENSG00000275174.1	U6	snRNA	nan	nan
ENSG00000277841.1	MIR5701-2	miRNA	nan	nan
ENSG00000279408.2	RP11-294C11.3	protein_coding	nan	nan
ENSG00000279445.2	OR4N3P	unprocessed_pseudogene	nan	nan
ENSG00000281179.1	RP11-294C11.4	IG_V_gene	nan	nan
ENSG00000200790.1	RNU6-631P	snRNA	nan	nan
ENSG00000264902.1	MIR5701-3	miRNA	nan	nan
ENSG00000183706.4	OR4N4	protein_coding	nan	nan
ENSG00000260739.1	RP11-2F9.4	lincRNA	nan	nan
ENSG00000221000.1	AC100757.1	miRNA	nan	nan
ENSG00000274728.1	AC091565.1	miRNA	nan	nan
ENSG00000277505.1	RP11-467N20.6	unprocessed_pseudogene	nan	nan
ENSG00000273981.1	Metazoa_SRP	misc_RNA	nan	nan
ENSG00000238347.1	AC116165.1	miRNA	nan	nan
ENSG00000278541.1	RP11-467N20.8	processed_pseudogene	nan	nan
ENSG00000276941.1	MIR4509-2	miRNA	nan	nan
ENSG00000238737.1	AC100756.1	miRNA	nan	nan
ENSG00000276314.1	SNORD107	snoRNA	nan	nan
ENSG00000276610.1	SNORD64	snoRNA	nan	nan
ENSG00000239014.1	SNORD108	snoRNA	nan	nan
ENSG00000274640.1	SNORD109B	snoRNA	nan	nan
ENSG00000278715.1	SNORD116-20	snoRNA	nan	nan
ENSG00000277785.1	SNORD116-21	snoRNA	nan	nan
ENSG00000278123.1	SNORD116-28	snoRNA	nan	nan
ENSG00000278089.1	SNORD115-7	snoRNA	nan	nan
ENSG00000273835.1	SNORD115-13	snoRNA	nan	nan
ENSG00000275524.1	SNORD115-26	snoRNA	nan	nan
ENSG00000200987.1	SNORD115-30	snoRNA	nan	nan
ENSG00000261561.1	RP11-536P16.2	unprocessed_pseudogene	nan	nan
ENSG00000221050.1	AC091304.1	miRNA	nan	nan
ENSG00000276928.1	RP11-483E23.9	unprocessed_pseudogene	nan	nan
ENSG00000274532.1	RP11-483E23.10	unprocessed_pseudogene	nan	nan
ENSG00000266039.1	MIR4509-1	miRNA	nan	nan
ENSG00000261365.1	RP11-483E23.5	unprocessed_pseudogene	nan	nan
ENSG00000263964.1	MIR4509-3	miRNA	nan	nan
ENSG00000238607.1	AC138749.1	miRNA	nan	nan
ENSG00000260444.1	RP11-483E23.7	unprocessed_pseudogene	nan	nan
ENSG00000273818.1	Metazoa_SRP	misc_RNA	nan	nan
ENSG00000221250.1	AC120045.1	miRNA	nan	nan
ENSG00000261792.1	DNM1P28	unprocessed_pseudogene	nan	nan
ENSG00000277637.1	Metazoa_SRP	misc_RNA	nan	nan
ENSG00000221785.1	AC120045.2	miRNA	nan	nan
ENSG00000263070.1	RP11-382B18.3	transcribed_unprocessed_pseudogene	nan	nan
ENSG00000238519.1	U8	snoRNA	nan	nan
ENSG00000274966.1	RP11-382B18.6	unprocessed_pseudogene	nan	nan
ENSG00000277031.1	Metazoa_SRP	misc_RNA	nan	nan
ENSG00000221593.1	AC026150.2	miRNA	nan	nan
ENSG00000221358.1	AC026150.1	miRNA	nan	nan
ENSG00000278696.1	Metazoa_SRP	misc_RNA	nan	nan
ENSG00000221379.1	AC004460.1	miRNA	nan	nan
ENSG00000201084.1	Y_RNA	misc_RNA	nan	nan
ENSG00000260642.1	RP11-717I24.1	lincRNA	nan	nan
ENSG00000221318.1	AC135983.1	miRNA	nan	nan
ENSG00000274076.1	Metazoa_SRP	misc_RNA	nan	nan
ENSG00000221405.1	AC123768.1	miRNA	nan	nan
ENSG00000266205.1	AC025678.1	miRNA	nan	nan
ENSG00000221649.1	MIR1233-1	miRNA	nan	nan
ENSG00000260639.1	RP11-602M11.4	processed_pseudogene	nan	nan
ENSG00000221065.1	MIR1233-2	miRNA	nan	nan
ENSG00000252714.1	RNA5SP392	rRNA	nan	nan
ENSG00000261709.3	SNORA11	snoRNA	nan	nan
ENSG00000211519.1	MIR147B	miRNA	nan	nan
ENSG00000222311.1	AC084882.1	miRNA	nan	nan
ENSG00000280771.1	AC091073.1	miRNA	nan	nan
ENSG00000264109.1	MIR4712	miRNA	nan	nan
ENSG00000206641.1	RNU6-449P	snRNA	nan	nan
ENSG00000199784.1	RNU6-1287P	snRNA	nan	nan
ENSG00000266349.1	AC018618.1	miRNA	nan	nan
ENSG00000277779.1	AC126323.2	miRNA	nan	nan
ENSG00000240821.1	RPL9P25	processed_pseudogene	nan	nan
ENSG00000199574.1	SNORD18C	snoRNA	nan	nan
ENSG00000280554.1	snoU18	snoRNA	nan	nan
ENSG00000202529.1	SNORD18B	snoRNA	nan	nan
ENSG00000199673.1	SNORD16	snoRNA	nan	nan
ENSG00000200623.1	SNORD18A	snoRNA	nan	nan
ENSG00000266374.1	AC026512.1	miRNA	nan	nan
ENSG00000207395.1	Y_RNA	misc_RNA	nan	nan
ENSG00000207690.1	MIR630	miRNA	nan	nan
ENSG00000260534.1	RP11-1006G14.4	sense_overlapping	nan	nan
ENSG00000222064.1	AC108137.1	miRNA	nan	nan
ENSG00000261384.1	RP11-60L3.2	sense_intronic	nan	nan
ENSG00000213578.5	CPLX3	protein_coding	nan	nan
ENSG00000277295.1	Metazoa_SRP	misc_RNA	nan	nan
ENSG00000274496.1	MIR4313	miRNA	nan	nan
ENSG00000221095.1	AC245033.1	miRNA	nan	nan
ENSG00000266697.1	AC105339.2	miRNA	nan	nan
ENSG00000277864.1	SCARNA15	scaRNA	nan	nan
ENSG00000280933.1	AC105339.3	miRNA	nan	nan
ENSG00000260579.1	RP11-382A20.2	antisense	nan	nan
ENSG00000221008.1	AC136698.1	miRNA	nan	nan
ENSG00000278422.1	Metazoa_SRP	misc_RNA	nan	nan
ENSG00000259633.1	UBE2Q2P8	unprocessed_pseudogene	nan	nan
ENSG00000254779.4	EGLN1P1	transcribed_processed_pseudogene	nan	nan
ENSG00000277578.1	Metazoa_SRP	misc_RNA	nan	nan
ENSG00000221266.1	AC044860.1	miRNA	nan	nan
ENSG00000276648.1	MIR7706	miRNA	nan	nan
ENSG00000228998.4	RP11-697E2.7	transcribed_processed_pseudogene	nan	nan
ENSG00000280965.1	AC091167.2	miRNA	nan	nan
ENSG00000258542.1	AC068831.11	transcribed_processed_pseudogene	nan	nan
ENSG00000222651.1	MIR1469	miRNA	nan	nan
ENSG00000215948.1	AC055873.1	miRNA	nan	nan
ENSG00000215983.2	AC024651.1	miRNA	nan	nan
ENSG00000221691.1	AC090825.2	miRNA	nan	nan
ENSG00000221511.1	AC090825.1	miRNA	nan	nan
ENSG00000277814.1	AC107977.2	miRNA	nan	nan
ENSG00000275690.1	MIR1302-10	miRNA	nan	nan
ENSG00000206811.1	SNORA10	snoRNA	nan	nan
ENSG00000207405.1	SNORA64	snoRNA	nan	nan
ENSG00000255513.1	AC005363.9	transcribed_processed_pseudogene	nan	nan
ENSG00000273587.1	SNORA78	snoRNA	nan	nan
ENSG00000276783.1	AC009065.3	miRNA	nan	nan
ENSG00000281010.1	snoR1	snoRNA	nan	nan
ENSG00000274753.1	MIR940	miRNA	nan	nan
ENSG00000265864.1	AC092117.2	miRNA	nan	nan
ENSG00000252561.1	RNU1-125P	snRNA	nan	nan
ENSG00000262899.1	LA16c-360H6.3	antisense	nan	nan
ENSG00000262554.1	LA16c-360H6.2	transcribed_processed_pseudogene	nan	nan
ENSG00000273648.1	MIR8065	miRNA	nan	nan
ENSG00000221257.1	AC012175.1	miRNA	nan	nan
ENSG00000252080.1	RNU7-99P	snRNA	nan	nan
ENSG00000252138.1	SNORA40	snoRNA	nan	nan
ENSG00000264844.1	AC018767.1	miRNA	nan	nan
ENSG00000281170.1	AC007224.1	miRNA	nan	nan
ENSG00000263244.2	RP11-473I1.9	3prime_overlapping_ncrna	nan	nan
ENSG00000275533.1	AC026423.1	miRNA	nan	nan
ENSG00000266163.1	AC007216.1	miRNA	nan	nan
ENSG00000274301.1	MIR3179-3	miRNA	nan	nan
ENSG00000263918.1	MIR3670-1	miRNA	nan	nan
ENSG00000265537.1	MIR3180-3	miRNA	nan	nan
ENSG00000275259.1	MIR6511A2	miRNA	nan	nan
ENSG00000275184.1	MIR6506	miRNA	nan	nan
ENSG00000272213.2	AC026401.1	miRNA	nan	nan
ENSG00000264722.1	MIR3670-2	miRNA	nan	nan
ENSG00000265373.1	MIR3180-1	miRNA	nan	nan
ENSG00000278221.1	MIR6511A2	miRNA	nan	nan
ENSG00000277698.1	MIR6770-1	miRNA	nan	nan
ENSG00000276311.1	MIR6511A2	miRNA	nan	nan
ENSG00000277330.1	AC138969.1	miRNA	nan	nan
ENSG00000281558.1	AC126755.3	miRNA	nan	nan
ENSG00000275085.1	AC126755.1	miRNA	nan	nan
ENSG00000273613.1	MIR6511A3	miRNA	nan	nan
ENSG00000275391.1	MIR6770-2	miRNA	nan	nan
ENSG00000278675.1	AC126755.2	miRNA	nan	nan
ENSG00000265776.1	MIR3670-3	miRNA	nan	nan
ENSG00000266454.1	MIR3179-3	miRNA	nan	nan
ENSG00000274025.1	MIR3670-2	miRNA	nan	nan
ENSG00000222750.1	RNU4-46P	snRNA	nan	nan
ENSG00000258186.2	SLC7A5P2	transcribed_processed_pseudogene	nan	nan
ENSG00000260566.2	RP11-20G6.3	3prime_overlapping_ncrna	nan	nan
ENSG00000260482.3	CTD-2196E14.9	3prime_overlapping_ncrna	nan	nan
ENSG00000239081.1	RNU7-24P	snRNA	nan	nan
ENSG00000259955.1	CTD-2547G23.2	antisense	nan	nan
ENSG00000281854.1	AC136611.1	miRNA	nan	nan
ENSG00000275429.1	MIR6862-2	miRNA	nan	nan
ENSG00000278340.1	MIR6862-1	miRNA	nan	nan
ENSG00000278528.1	RP11-1348G14.7	unprocessed_pseudogene	nan	nan
ENSG00000266868.1	MIR4517	miRNA	nan	nan
ENSG00000281146.1	AC109460.1	miRNA	nan	nan
ENSG00000261552.1	RP11-264B17.5	antisense	nan	nan
ENSG00000183336.7	BOLA2	protein_coding	nan	nan
ENSG00000278887.1	RP11-347C12.4	TEC	nan	nan
ENSG00000280843.1	AC093249.1	miRNA	nan	nan
ENSG00000252809.3	AC135050.1	miRNA	nan	nan
ENSG00000260847.1	RP11-17M15.1	lincRNA	nan	nan
ENSG00000260344.2	RP11-56L13.6	processed_pseudogene	nan	nan
ENSG00000260575.1	RP11-56L13.7	antisense	nan	nan
ENSG00000261111.1	RP11-96K14.1	processed_pseudogene	nan	nan
ENSG00000260311.1	RP11-586K12.10	lincRNA	nan	nan
ENSG00000260974.1	RP11-586K12.8	antisense	nan	nan
ENSG00000261391.1	RP11-586K12.7	processed_pseudogene	nan	nan
ENSG00000260864.1	FAM108A8P	unprocessed_pseudogene	nan	nan
ENSG00000260921.1	RP11-989E6.8	lincRNA	nan	nan
ENSG00000259997.2	IGHV1OR16-4	IG_V_pseudogene	nan	nan
ENSG00000260414.1	RP11-1437A8.2	processed_pseudogene	nan	nan
ENSG00000260419.1	RP11-1437A8.3	antisense	nan	nan
ENSG00000260827.1	RP11-1437A8.4	lincRNA	nan	nan
ENSG00000261507.1	RP11-1437A8.6	lincRNA	nan	nan
ENSG00000275034.2	TP53TG3B	protein_coding	nan	nan
ENSG00000263337.1	RP11-1277H1.3	processed_pseudogene	nan	nan
ENSG00000261509.5	TP53TG3B	protein_coding	nan	nan
ENSG00000261009.1	RP11-1437A8.5	lincRNA	nan	nan
ENSG00000263204.1	RP11-1437A8.7	processed_pseudogene	nan	nan
ENSG00000278848.2	TP53TG3C	protein_coding	nan	nan
ENSG00000262090.1	RP11-23E10.5	processed_pseudogene	nan	nan
ENSG00000270924.1	RP11-812E19.13	unprocessed_pseudogene	nan	nan
ENSG00000260312.1	RP11-812E19.7	lincRNA	nan	nan
ENSG00000260525.1	RP11-812E19.10	unprocessed_pseudogene	nan	nan
ENSG00000261607.1	RP11-812E19.5	unprocessed_pseudogene	nan	nan
ENSG00000261331.1	CTD-2144E22.7	processed_pseudogene	nan	nan
ENSG00000261566.1	CTD-2144E22.6	lincRNA	nan	nan
ENSG00000262885.1	CTD-2144E22.11	processed_pseudogene	nan	nan
ENSG00000261510.1	RP11-244B22.13	processed_pseudogene	nan	nan
ENSG00000251915.1	RNA5SP406	rRNA	nan	nan
ENSG00000222207.1	RNA5SP407	rRNA	nan	nan
ENSG00000277004.1	5S_rRNA	rRNA	nan	nan
ENSG00000252182.1	RNA5SP413	rRNA	nan	nan
ENSG00000274228.1	5S_rRNA	rRNA	nan	nan
ENSG00000253055.1	RNA5SP415	rRNA	nan	nan
ENSG00000252647.1	RNA5SP416	rRNA	nan	nan
ENSG00000251760.1	RNA5SP418	rRNA	nan	nan
ENSG00000252673.1	RNA5SP421	rRNA	nan	nan
ENSG00000261802.1	RP11-44I10.6	sense_overlapping	nan	nan
ENSG00000221515.1	AC007333.1	miRNA	nan	nan
ENSG00000280654.1	U7	snRNA	nan	nan
ENSG00000206952.3	SNORA76A	snoRNA	nan	nan
ENSG00000280261.1	RP11-75D3.1	TEC	nan	nan
ENSG00000222299.2	AC092116.1	miRNA	nan	nan
ENSG00000275745.1	Y_RNA	misc_RNA	nan	nan
ENSG00000281589.1	AC009084.1	miRNA	nan	nan
ENSG00000239194.1	RNU1-123P	snRNA	nan	nan
ENSG00000221526.1	AC040162.1	miRNA	nan	nan
ENSG00000276151.1	MIR6773	miRNA	nan	nan
ENSG00000281454.1	AC099314.1	miRNA	nan	nan
ENSG00000272617.1	RP11-343C2.12	protein_coding	nan	nan
ENSG00000260371.1	RP11-343C2.9	protein_coding	nan	nan
ENSG00000260108.1	RP11-140H17.1	3prime_overlapping_ncrna	nan	nan
ENSG00000260772.1	RP11-311C24.1	3prime_overlapping_ncrna	nan	nan
ENSG00000223316.1	AC027281.1	miRNA	nan	nan
ENSG00000221237.1	AC106736.1	miRNA	nan	nan
ENSG00000265573.1	AC004943.1	miRNA	nan	nan
ENSG00000264645.1	AC010528.1	miRNA	nan	nan
ENSG00000252022.1	SNORD33	snoRNA	nan	nan
ENSG00000279362.1	PKD1L2	protein_coding	nan	nan
ENSG00000273048.1	MIR4720	miRNA	nan	nan
ENSG00000272923.1	RP11-391L3.1	lincRNA	nan	nan
ENSG00000260682.3	7SK	misc_RNA	nan	nan
ENSG00000200084.1	SNORD68	snoRNA	nan	nan
ENSG00000275595.1	AC130343.2	miRNA	nan	nan
ENSG00000262664.2	OVCA2	protein_coding	nan	nan
ENSG00000212552.3	SNORD91B	snoRNA	nan	nan
ENSG00000274802.1	SNORD91A	snoRNA	nan	nan
ENSG00000180068.8	OR3A4P	transcribed_unprocessed_pseudogene	nan	nan
ENSG00000280489.1	U7	snRNA	nan	nan
ENSG00000279257.1	C17orf100	protein_coding	nan	nan
ENSG00000275739.1	MIR195	miRNA	nan	nan
ENSG00000273895.1	MIR497	miRNA	nan	nan
ENSG00000209582.1	SNORA48	snoRNA	nan	nan
ENSG00000238917.1	SNORD10	snoRNA	nan	nan
ENSG00000277985.1	SNORA67	snoRNA	nan	nan
ENSG00000278027.1	MIR6883	miRNA	nan	nan
ENSG00000200463.1	SNORD118	snoRNA	nan	nan
ENSG00000278944.1	RP11-477N12.4	processed_transcript	nan	nan
ENSG00000243686.2	RPLP1P11	processed_pseudogene	nan	nan
ENSG00000277108.1	SNORD49	snoRNA	nan	nan
ENSG00000277370.1	SNORD49A	snoRNA	nan	nan
ENSG00000277512.1	SNORD65	snoRNA	nan	nan
ENSG00000264892.1	NOS2P4	processed_pseudogene	nan	nan
ENSG00000265109.1	AC055811.1	miRNA	nan	nan
ENSG00000273948.1	SMCR2_1	misc_RNA	nan	nan
ENSG00000275820.1	MIR6778	miRNA	nan	nan
ENSG00000267441.1	RP1-37N7.5	processed_pseudogene	nan	nan
ENSG00000227919.1	AL353997.11	unprocessed_pseudogene	nan	nan
ENSG00000280523.1	SNORD3B-2	snoRNA	nan	nan
ENSG00000276271.1	SNORD3B-2	snoRNA	nan	nan
ENSG00000274088.1	SNORD3B-1	snoRNA	nan	nan
ENSG00000281187.1	SNORD3B-2	snoRNA	nan	nan
ENSG00000277947.1	SNORD3D	snoRNA	nan	nan
ENSG00000281000.1	SNORD3D	snoRNA	nan	nan
ENSG00000281298.1	SNORD3A	snoRNA	nan	nan
ENSG00000277813.1	SNORD3A	snoRNA	nan	nan
ENSG00000275303.1	SNORD3C	snoRNA	nan	nan
ENSG00000280847.1	SNORD3C	snoRNA	nan	nan
ENSG00000263206.1	KYNUP3	transcribed_unprocessed_pseudogene	nan	nan
ENSG00000276660.1	SNORA59A	snoRNA	nan	nan
ENSG00000275982.1	Y_RNA	misc_RNA	nan	nan
ENSG00000266364.1	RP11-218E15.1	transcribed_processed_pseudogene	nan	nan
ENSG00000264662.1	RP11-283C24.2	processed_pseudogene	nan	nan
ENSG00000266009.1	RP11-746M1.2	transcribed_processed_pseudogene	nan	nan
ENSG00000222770.1	AC138761.1	miRNA	nan	nan
ENSG00000265705.1	RP11-744K17.8	transcribed_processed_pseudogene	nan	nan
ENSG00000241225.2	NMTRS-TGA3-1	unprocessed_pseudogene	nan	nan
ENSG00000264930.1	RP11-846F4.10	processed_pseudogene	nan	nan
ENSG00000266728.4	AC015688.3	protein_coding	nan	nan
ENSG00000266771.1	RP11-19P22.10	processed_pseudogene	nan	nan
ENSG00000202389.1	SNORA70	snoRNA	nan	nan
ENSG00000207844.1	AC061975.1	miRNA	nan	nan
ENSG00000264302.1	MIR4723	miRNA	nan	nan
ENSG00000273171.1	CTB-96E2.2	protein_coding	nan	nan
ENSG00000238649.1	SNORD42A	snoRNA	nan	nan
ENSG00000238597.1	SNORD4B	snoRNA	nan	nan
ENSG00000273915.1	MIR451A	miRNA	nan	nan
ENSG00000277441.1	AC024267.1	miRNA	nan	nan
ENSG00000278521.1	MIR4732	miRNA	nan	nan
ENSG00000263719.1	MIR4523	miRNA	nan	nan
ENSG00000207011.1	RNY4P13	misc_RNA	nan	nan
ENSG00000267482.1	RNY4P13	unprocessed_pseudogene	nan	nan
ENSG00000199071.2	MIR423	miRNA	nan	nan
ENSG00000266775.1	RP11-218M11.6	antisense	nan	nan
ENSG00000281673.1	AC005562.2	miRNA	nan	nan
ENSG00000278977.1	RP1-41C23.2	TEC	nan	nan
ENSG00000266459.1	MIR4724	miRNA	nan	nan
ENSG00000202026.1	RNU6-1134P	snRNA	nan	nan
ENSG00000265794.4	RP11-227G15.3	processed_transcript	nan	nan
ENSG00000252328.1	Vault	misc_RNA	nan	nan
ENSG00000278395.1	AC131056.6	processed_pseudogene	nan	nan
ENSG00000265889.1	Y_RNA	misc_RNA	nan	nan
ENSG00000277029.1	U6	snRNA	nan	nan
ENSG00000277341.1	U6	snRNA	nan	nan
ENSG00000274663.1	5S_rRNA	rRNA	nan	nan
ENSG00000252699.1	SNORA21	snoRNA	nan	nan
ENSG00000199293.1	SNORA21	snoRNA	nan	nan
ENSG00000222494.1	AC091178.1	miRNA	nan	nan
ENSG00000275267.1	MIR6884	miRNA	nan	nan
ENSG00000229351.1	KRTAP9-11P	unprocessed_pseudogene	nan	nan
ENSG00000237183.1	KRTAP9-10P	unprocessed_pseudogene	nan	nan
ENSG00000275616.1	RNU2-1	snRNA	nan	nan
ENSG00000273709.1	RNU2-1	snRNA	nan	nan
ENSG00000274432.1	RNU2-1	snRNA	nan	nan
ENSG00000278048.1	RNU2-1	snRNA	nan	nan
ENSG00000276596.1	RNU2-1	snRNA	nan	nan
ENSG00000277903.1	RNU2-1	snRNA	nan	nan
ENSG00000278774.1	U2	snRNA	nan	nan
ENSG00000274862.1	RNU2-1	snRNA	nan	nan
ENSG00000274062.1	RNU2-1	snRNA	nan	nan
ENSG00000275219.1	RNU2-1	snRNA	nan	nan
ENSG00000278591.1	RNU2-1	snRNA	nan	nan
ENSG00000277084.1	U2	snRNA	nan	nan
ENSG00000278547.1	MIR2117	miRNA	nan	nan
ENSG00000274433.1	AC023855.1	miRNA	nan	nan
ENSG00000221496.2	U3	snoRNA	nan	nan
ENSG00000214447.4	FAM187A	protein_coding	nan	nan
ENSG00000273917.1	AC126544.1	miRNA	nan	nan
ENSG00000280583.1	AC138645.1	miRNA	nan	nan
ENSG00000281864.1	AC068152.1	miRNA	nan	nan
ENSG00000273862.1	AC004477.1	miRNA	nan	nan
ENSG00000200538.2	U3	snoRNA	nan	nan
ENSG00000274592.1	MIR10A	miRNA	nan	nan
ENSG00000264552.1	AC105030.1	miRNA	nan	nan
ENSG00000281631.1	Clostridiales-1	sRNA	nan	nan
ENSG00000280803.1	NME1-NME2	protein_coding	nan	nan
ENSG00000276078.1	AC091154.1	miRNA	nan	nan
ENSG00000221534.2	AC090079.1	miRNA	nan	nan
ENSG00000265238.1	MIR3614	miRNA	nan	nan
ENSG00000273667.1	AC004687.1	miRNA	nan	nan
ENSG00000199004.1	MIR21	miRNA	nan	nan
ENSG00000211515.1	AC079005.1	miRNA	nan	nan
ENSG00000242398.3	RN7SL800P	misc_RNA	nan	nan
ENSG00000125695.12	RP11-51F16.8	protein_coding	nan	nan
ENSG00000281311.1	SNORA76C	snoRNA	nan	nan
ENSG00000277887.1	SNORA76C	snoRNA	nan	nan
ENSG00000265695.1	MIR3064	miRNA	nan	nan
ENSG00000266241.1	MIR5047	miRNA	nan	nan
ENSG00000266820.1	RP13-104F24.1	transcribed_unprocessed_pseudogene	nan	nan
ENSG00000272220.1	RP11-927P21.9	transcribed_processed_pseudogene	nan	nan
ENSG00000271974.1	RP11-927P21.12	transcribed_processed_pseudogene	nan	nan
ENSG00000272346.2	RP11-927P21.11	transcribed_unprocessed_pseudogene	nan	nan
ENSG00000238759.1	RNU7-155P	snRNA	nan	nan
ENSG00000276372.1	MIR6785	miRNA	nan	nan
ENSG00000263565.1	MIR4738	miRNA	nan	nan
ENSG00000281844.1	FBF1	protein_coding	nan	nan
ENSG00000274091.1	SNORD1C	snoRNA	nan	nan
ENSG00000278261.1	SNORD1A	snoRNA	nan	nan
ENSG00000207556.1	MIR636	miRNA	nan	nan
ENSG00000275143.1	SCARNA16	scaRNA	nan	nan
ENSG00000281678.1	MIR6516	miRNA	nan	nan
ENSG00000266077.1	AC139149.1	miRNA	nan	nan
ENSG00000275505.1	MIR6787	miRNA	nan	nan
ENSG00000264339.1	RP11-769O8.2	antisense	nan	nan
ENSG00000252432.1	AP001032.1	miRNA	nan	nan
ENSG00000263630.1	AP005271.1	miRNA	nan	nan
ENSG00000267756.1	RP11-411B10.4	unprocessed_pseudogene	nan	nan
ENSG00000281568.1	AC106037.1	miRNA	nan	nan
ENSG00000276792.1	MIR133A1	miRNA	nan	nan
ENSG00000278753.1	AC103987.1	miRNA	nan	nan
ENSG00000264817.1	MIR4741	miRNA	nan	nan
ENSG00000275900.1	U3	snoRNA	nan	nan
ENSG00000280492.1	AC068408.1	miRNA	nan	nan
ENSG00000251719.1	RNU6-408P	snRNA	nan	nan
ENSG00000265730.1	AC090349.1	miRNA	nan	nan
ENSG00000277489.1	AC007998.1	miRNA	nan	nan
ENSG00000266530.1	MIR4318	miRNA	nan	nan
ENSG00000253038.1	RNU6-706P	snRNA	nan	nan
ENSG00000278544.1	MIR1539	miRNA	nan	nan
ENSG00000202093.1	SNORD58C	snoRNA	nan	nan
ENSG00000206602.1	SNORD58A	snoRNA	nan	nan
ENSG00000271982.1	SNORD58B	snoRNA	nan	nan
ENSG00000251992.1	SCARNA17	scaRNA	nan	nan
ENSG00000252139.1	SCARNA18	scaRNA	nan	nan
ENSG00000221291.1	AC090660.1	miRNA	nan	nan
ENSG00000266636.1	AC090340.1	miRNA	nan	nan
ENSG00000207778.2	MIR122	miRNA	nan	nan
ENSG00000221471.1	AC098847.1	miRNA	nan	nan
ENSG00000277497.1	AC090338.1	miRNA	nan	nan
ENSG00000252260.1	RNA5SP461	rRNA	nan	nan
ENSG00000199728.1	RNU6-655P	snRNA	nan	nan
ENSG00000275604.1	MIR1302-11	miRNA	nan	nan
ENSG00000267792.1	WBP1LP11	processed_pseudogene	nan	nan
ENSG00000266971.1	OR4F8P	unprocessed_pseudogene	nan	nan
ENSG00000265767.1	MIR4745	miRNA	nan	nan
ENSG00000223244.1	MIR1909	miRNA	nan	nan
ENSG00000276587.1	MIR6789	miRNA	nan	nan
ENSG00000267021.1	MIR4321	miRNA	nan	nan
ENSG00000207733.1	MIR637	miRNA	nan	nan
ENSG00000267415.1	CTC-503J8.2	transcribed_processed_pseudogene	nan	nan
ENSG00000273758.1	MIR6790	miRNA	nan	nan
ENSG00000277714.1	MIR6791	miRNA	nan	nan
ENSG00000268922.1	CTD-2557P19.4	processed_pseudogene	nan	nan
ENSG00000221566.1	MIR1181	miRNA	nan	nan
ENSG00000273892.1	MIR6886	miRNA	nan	nan
ENSG00000267477.1	CTC-398G3.6	protein_coding	nan	nan
ENSG00000248406.1	CTD-3105H18.4	transcribed_unprocessed_pseudogene	nan	nan
ENSG00000276181.1	MIR6794	miRNA	nan	nan
ENSG00000277805.1	MIR1199	miRNA	nan	nan
ENSG00000280955.1	AC011509.1	miRNA	nan	nan
ENSG00000269782.1	MIR1470	miRNA	nan	nan
ENSG00000273782.1	UCA1	misc_RNA	nan	nan
ENSG00000280536.1	AC008737.1	miRNA	nan	nan
ENSG00000207166.1	SNORA68	snoRNA	nan	nan
ENSG00000130283.8	GDF1	protein_coding	nan	nan
ENSG00000280282.1	LLNLR-259H9.1	TEC	nan	nan
ENSG00000224864.4	CTC-260E6.2	transcribed_processed_pseudogene	nan	nan
ENSG00000268995.1	VN1R82P	unprocessed_pseudogene	nan	nan
ENSG00000269237.1	CTD-2561J22.3	protein_coding	nan	nan
ENSG00000265084.1	AC092364.1	miRNA	nan	nan
ENSG00000207397.1	RNU6-1179P	snRNA	nan	nan
ENSG00000240713.3	RN7SL860P	misc_RNA	nan	nan
ENSG00000221790.1	AC011467.1	miRNA	nan	nan
ENSG00000269107.1	RP11-15H20.7	lincRNA	nan	nan
ENSG00000273420.1	CTD-2540B15.13	3prime_overlapping_ncrna	nan	nan
ENSG00000269811.2	SCGB2B3P	processed_pseudogene	nan	nan
ENSG00000278663.1	MIR6887	miRNA	nan	nan
ENSG00000269266.1	DNAJC19P2	processed_pseudogene	nan	nan
ENSG00000277736.1	MIR8085	miRNA	nan	nan
ENSG00000267037.1	AC005757.7	lincRNA	nan	nan
ENSG00000199066.1	MIR330	miRNA	nan	nan
ENSG00000280818.1	AC008623.1	miRNA	nan	nan
ENSG00000275862.1	CTB-147N14.7	processed_pseudogene	nan	nan
ENSG00000269576.1	HNRNPMP2	processed_pseudogene	nan	nan
ENSG00000281476.1	AC010331.1	miRNA	nan	nan
ENSG00000221803.1	SNORD23	snoRNA	nan	nan
ENSG00000267335.2	CTB-60B18.6	protein_coding	nan	nan
ENSG00000267631.4	CGB1	protein_coding	nan	nan
ENSG00000269469.1	CTD-3148I10.9	protein_coding	nan	nan
ENSG00000201675.1	SNORD32A	snoRNA	nan	nan
ENSG00000199631.1	SNORD33	snoRNA	nan	nan
ENSG00000202503.1	SNORD34	snoRNA	nan	nan
ENSG00000200259.1	SNORD35A	snoRNA	nan	nan
ENSG00000200530.1	SNORD35B	snoRNA	nan	nan
ENSG00000277609.1	MIR6800	miRNA	nan	nan
ENSG00000263462.1	MIR4750	miRNA	nan	nan
ENSG00000269179.1	CTC-326K19.6	protein_coding	nan	nan
ENSG00000265438.1	MIR4751	miRNA	nan	nan
ENSG00000221125.2	U3	snoRNA	nan	nan
ENSG00000142539.9	CTD-2545M3.6	protein_coding	nan	nan
ENSG00000221381.1	SNORD88B	snoRNA	nan	nan
ENSG00000220988.1	SNORD88C	snoRNA	nan	nan
ENSG00000242255.1	RPL39P34	transcribed_unprocessed_pseudogene	nan	nan
ENSG00000268842.1	CTD-2245F17.2	antisense	nan	nan
ENSG00000241069.1	CTD-3141N22.1	transcribed_processed_pseudogene	nan	nan
ENSG00000241434.1	CTD-2224J9.4	transcribed_processed_pseudogene	nan	nan
ENSG00000207645.1	MIR512-1	miRNA	nan	nan
ENSG00000280835.1	AC011453.2	miRNA	nan	nan
ENSG00000199095.1	MIR372	miRNA	nan	nan
ENSG00000215998.1	MIR935	miRNA	nan	nan
ENSG00000269271.1	CTB-83J4.2	lincRNA	nan	nan
ENSG00000274787.1	AC245036.3	miRNA	nan	nan
ENSG00000276748.1	AC245036.5	miRNA	nan	nan
ENSG00000275694.1	AC245036.4	miRNA	nan	nan
ENSG00000274095.1	AC245036.2	miRNA	nan	nan
ENSG00000264257.1	KIR3DP1	transcribed_unprocessed_pseudogene	nan	nan
ENSG00000277326.1	MIR6805	miRNA	nan	nan
ENSG00000268593.3	CTD-2611O12.6	processed_pseudogene	nan	nan
ENSG00000281440.1	MIMT1_1	sRNA	nan	nan
ENSG00000274777.1	MIMT1_2	misc_RNA	nan	nan
ENSG00000268784.1	MGC2752	transcribed_unprocessed_pseudogene	nan	nan
ENSG00000269032.1	AC016629.7	transcribed_processed_pseudogene	nan	nan
ENSG00000276741.1	MIR6869	miRNA	nan	nan
ENSG00000221062.1	MIR1292	miRNA	nan	nan
ENSG00000221116.1	SNORD110	snoRNA	nan	nan
ENSG00000212498.1	SNORD86	snoRNA	nan	nan
ENSG00000229686.1	SNORD56	snoRNA	nan	nan
ENSG00000226572.1	SNORD57	snoRNA	nan	nan
ENSG00000221449.1	AL109618.1	miRNA	nan	nan
ENSG00000276525.1	Metazoa_SRP	misc_RNA	nan	nan
ENSG00000265151.1	AL158175.1	miRNA	nan	nan
ENSG00000273684.1	MIR663A	miRNA	nan	nan
ENSG00000201770.1	RNU6-384P	snRNA	nan	nan
ENSG00000221667.1	MIR1825	miRNA	nan	nan
ENSG00000281193.1	AL121895.1	miRNA	nan	nan
ENSG00000277034.1	SNORA71	snoRNA	nan	nan
ENSG00000273718.1	SNORA71	snoRNA	nan	nan
ENSG00000274309.1	SNORA71E	snoRNA	nan	nan
ENSG00000252193.1	SCARNA15	scaRNA	nan	nan
ENSG00000281368.1	AL021395.1	miRNA	nan	nan
ENSG00000280970.1	AL034418.1	miRNA	nan	nan
ENSG00000277830.1	ZNFX1-AS1_1	misc_RNA	nan	nan
ENSG00000274760.1	ZNFX1-AS1_2	misc_RNA	nan	nan
ENSG00000277967.1	ZNFX1-AS1_3	misc_RNA	nan	nan
ENSG00000212304.1	SNORD12	snoRNA	nan	nan
ENSG00000276373.1	MIR296	miRNA	nan	nan
ENSG00000263903.1	AL035250.1	miRNA	nan	nan
ENSG00000221417.1	MIR1257	miRNA	nan	nan
ENSG00000243509.4	TNFRSF6B	protein_coding	nan	nan
ENSG00000272045.1	MIR1914	miRNA	nan	nan
ENSG00000277777.1	Y_RNA	misc_RNA	nan	nan
ENSG00000274790.1	Y_RNA	misc_RNA	nan	nan
ENSG00000280019.1	CH507-145C22.2	unprocessed_pseudogene	nan	nan
ENSG00000280346.1	CH507-152C13.4	processed_pseudogene	nan	nan
ENSG00000279226.1	CH507-152C13.5	TEC	nan	nan
ENSG00000279788.1	CH507-154B10.3	unprocessed_pseudogene	nan	nan
ENSG00000279728.1	CH507-236L23.5	unprocessed_pseudogene	nan	nan
ENSG00000279313.1	CH507-145C22.4	lincRNA	nan	nan
ENSG00000279477.1	CH507-236L23.4	unprocessed_pseudogene	nan	nan
ENSG00000274046.1	Y_RNA	misc_RNA	nan	nan
ENSG00000280330.1	CH507-236L23.2	processed_pseudogene	nan	nan
ENSG00000279895.1	CH507-254M2.6	unprocessed_pseudogene	nan	nan
ENSG00000274484.1	Y_RNA	misc_RNA	nan	nan
ENSG00000279177.1	CH507-338C24.2	processed_pseudogene	nan	nan
ENSG00000276546.1	Y_RNA	misc_RNA	nan	nan
ENSG00000277277.2	CH507-396I9.7	processed_pseudogene	nan	nan
ENSG00000278961.1	CH507-396I9.3	lincRNA	nan	nan
ENSG00000273614.1	SNORA11	snoRNA	nan	nan
ENSG00000275279.1	FP671120.3	miRNA	nan	nan
ENSG00000275950.1	MIR6724-3	miRNA	nan	nan
ENSG00000275664.1	pRNA	misc_RNA	nan	nan
ENSG00000274060.1	MIR6724-2	miRNA	nan	nan
ENSG00000277671.1	pRNA	misc_RNA	nan	nan
ENSG00000277739.1	RNA5-8S5	rRNA	nan	nan
ENSG00000274725.1	FP236383.2	miRNA	nan	nan
ENSG00000277379.1	MIR6724-3	miRNA	nan	nan
ENSG00000274868.1	pRNA	misc_RNA	nan	nan
ENSG00000280614.1	CH507-513H4.4	lincRNA	nan	nan
ENSG00000275692.1	MIR6724-3	miRNA	nan	nan
ENSG00000278775.1	pRNA	misc_RNA	nan	nan
ENSG00000275783.1	FP236383.5	miRNA	nan	nan
ENSG00000274519.1	FP236383.1	miRNA	nan	nan
ENSG00000266211.1	MIR3156-3	miRNA	nan	nan
ENSG00000224922.1	AL050303.7	lincRNA	nan	nan
ENSG00000266838.1	AP001634.1	miRNA	nan	nan
ENSG00000240755.1	ERLEC1P1	processed_pseudogene	nan	nan
ENSG00000251851.1	RNU6-772P	snRNA	nan	nan
ENSG00000252963.1	RN7SKP147	misc_RNA	nan	nan
ENSG00000238627.1	RNA5SP489	rRNA	nan	nan
ENSG00000275402.1	MIR155	miRNA	nan	nan
ENSG00000275224.1	MIR6501	miRNA	nan	nan
ENSG00000273104.1	CMP21-97G8.1	lincRNA	nan	nan
ENSG00000221398.1	SNORA11	snoRNA	nan	nan
ENSG00000211590.1	MIR802	miRNA	nan	nan
ENSG00000276873.1	uc_338	misc_RNA	nan	nan
ENSG00000232777.1	MRPL51P2	processed_pseudogene	nan	nan
ENSG00000241728.4	AP001062.8	sense_overlapping	nan	nan
ENSG00000226444.2	ACTR3BP6	processed_pseudogene	nan	nan
ENSG00000277821.1	AC137488.2	miRNA	nan	nan
ENSG00000212216.1	RNU6-816P	snRNA	nan	nan
ENSG00000271672.1	DUXAP8	transcribed_processed_pseudogene	nan	nan
ENSG00000229286.1	LA16c-4G1.4	unprocessed_pseudogene	nan	nan
ENSG00000278188.1	U6	snRNA	nan	nan
ENSG00000235969.1	CHEK2P4	unprocessed_pseudogene	nan	nan
ENSG00000215568.6	GAB4	protein_coding	nan	nan
ENSG00000276400.1	VN1R9P	processed_pseudogene	nan	nan
ENSG00000235617.1	XXbac-B476C20.10	unprocessed_pseudogene	nan	nan
ENSG00000276874.1	AC011718.3	lincRNA	nan	nan
ENSG00000222630.2	RN7SKP41	misc_RNA	nan	nan
ENSG00000239989.1	AC008132.14	transcribed_processed_pseudogene	nan	nan
ENSG00000203618.5	GP1BB	protein_coding	nan	nan
ENSG00000266567.1	MIR3618	miRNA	nan	nan
ENSG00000221366.2	MIR1306	miRNA	nan	nan
ENSG00000264346.1	SNORA77	snoRNA	nan	nan
ENSG00000265300.1	AC007731.1	miRNA	nan	nan
ENSG00000279920.1	KB-1183D5.18	lincRNA	nan	nan
ENSG00000200057.1	RN7SKP63	misc_RNA	nan	nan
ENSG00000222352.1	RN7SKP221	misc_RNA	nan	nan
ENSG00000207830.1	AC244250.1	miRNA	nan	nan
ENSG00000207835.1	AC244250.3	miRNA	nan	nan
ENSG00000211675.2	IGLC1	IG_C_gene	nan	nan
ENSG00000278404.1	MIAT_exon1	misc_RNA	nan	nan
ENSG00000277941.1	MIAT_exon5_1	misc_RNA	nan	nan
ENSG00000275942.1	MIAT_exon5_2	misc_RNA	nan	nan
ENSG00000276991.1	MIAT_exon5_3	misc_RNA	nan	nan
ENSG00000277460.1	TTC28-AS1_1	misc_RNA	nan	nan
ENSG00000276150.1	TTC28-AS1_2	misc_RNA	nan	nan
ENSG00000276675.1	TTC28-AS1_4	misc_RNA	nan	nan
ENSG00000235786.1	ZNRF3-IT1	sense_intronic	nan	nan
ENSG00000183762.11	KREMEN1	protein_coding	nan	nan
ENSG00000200871.1	RNU6-810P	snRNA	nan	nan
ENSG00000239127.1	SNORD125	snoRNA	nan	nan
ENSG00000239446.1	RP1-76B20.12	antisense	nan	nan
ENSG00000276664.1	TUG1_1	misc_RNA	nan	nan
ENSG00000276057.1	TUG1_2	misc_RNA	nan	nan
ENSG00000276965.1	TUG1_3	misc_RNA	nan	nan
ENSG00000275307.1	TUG1_4	misc_RNA	nan	nan
ENSG00000240186.3	RN7SL633P	misc_RNA	nan	nan
ENSG00000275382.1	MIR7109	miRNA	nan	nan
ENSG00000252909.1	RNU6-201P	snRNA	nan	nan
ENSG00000274617.1	RFPL3-AS1_1	misc_RNA	nan	nan
ENSG00000281295.1	SNORA50	snoRNA	nan	nan
ENSG00000253007.2	SNORA76	snoRNA	nan	nan
ENSG00000238153.1	CTA-714B7.4	processed_pseudogene	nan	nan
ENSG00000207945.1	MIR658	miRNA	nan	nan
ENSG00000207227.1	RNU6-900P	snRNA	nan	nan
ENSG00000272582.1	RP5-1039K5.17	antisense	nan	nan
ENSG00000277321.1	MIR6820	miRNA	nan	nan
ENSG00000264505.1	MIR4534	miRNA	nan	nan
ENSG00000226024.1	COX5BP7	processed_pseudogene	nan	nan
ENSG00000209480.1	SNORD83B	snoRNA	nan	nan
ENSG00000263764.1	SNORD43	snoRNA	nan	nan
ENSG00000221160.1	MIR1281	miRNA	nan	nan
ENSG00000263463.1	MIR378I	miRNA	nan	nan
ENSG00000251913.1	RNU6-513P	snRNA	nan	nan
ENSG00000276027.1	RNU12	snRNA	nan	nan
ENSG00000265610.1	CR536603.1	miRNA	nan	nan
ENSG00000198986.2	MIRLET7A3	miRNA	nan	nan
ENSG00000264147.1	MIR4763	miRNA	nan	nan
ENSG00000207875.1	MIRLET7B	miRNA	nan	nan
ENSG00000207332.1	RNU6-146P	snRNA	nan	nan
ENSG00000264861.1	AC108683.1	miRNA	nan	nan
ENSG00000229818.1	RP11-459A10.3	processed_pseudogene	nan	nan
ENSG00000225962.1	RP11-459A10.2	processed_pseudogene	nan	nan
ENSG00000200566.1	RNU5F-7P	snRNA	nan	nan
ENSG00000206716.1	RNU6-133P	snRNA	nan	nan
ENSG00000206639.1	Y_RNA	misc_RNA	nan	nan
ENSG00000201095.1	RNU6-266P	snRNA	nan	nan
ENSG00000212075.1	AC112778.1	miRNA	nan	nan
ENSG00000236160.1	GS1-541M1.2	processed_pseudogene	nan	nan
ENSG00000252491.1	RNU1-142P	snRNA	nan	nan
ENSG00000266257.1	AC005926.1	miRNA	nan	nan
ENSG00000222864.1	AL596268.1	miRNA	nan	nan
ENSG00000250349.3	RP5-972B16.2	protein_coding	nan	nan
ENSG00000241607.1	RP11-357K9.2	unprocessed_pseudogene	nan	nan
ENSG00000281059.1	AF241734.1	miRNA	nan	nan
ENSG00000269941.1	RP5-1172N10.4	sense_intronic	nan	nan
ENSG00000212347.2	SNORD77	snoRNA	nan	nan
ENSG00000234448.1	RP11-344N17.13	processed_pseudogene	nan	nan
ENSG00000231489.1	AF196972.10	processed_pseudogene	nan	nan
ENSG00000236737.1	GAGE12B	protein_coding	nan	nan
ENSG00000237671.3	GAGE12C	protein_coding	nan	nan
ENSG00000227488.2	GAGE12D	protein_coding	nan	nan
ENSG00000216649.3	GAGE12E	protein_coding	nan	nan
ENSG00000236362.7	GAGE12F	protein_coding	nan	nan
ENSG00000215269.5	GAGE12G	protein_coding	nan	nan
ENSG00000221705.1	SNORA11E	snoRNA	nan	nan
ENSG00000221475.1	SNORA11D	snoRNA	nan	nan
ENSG00000275335.1	MIR8088	miRNA	nan	nan
ENSG00000224556.2	RP11-485B17.3	unprocessed_pseudogene	nan	nan
ENSG00000278358.1	RP11-485B17.9	processed_pseudogene	nan	nan
ENSG00000278160.1	RP11-485B17.10	unprocessed_pseudogene	nan	nan
ENSG00000277289.1	RP11-485B17.12	processed_pseudogene	nan	nan
ENSG00000185319.5	SSXP4	unprocessed_pseudogene	nan	nan
ENSG00000225508.1	SSXP5	unprocessed_pseudogene	nan	nan
ENSG00000237275.1	RP11-552J9.11	processed_pseudogene	nan	nan
ENSG00000225397.1	RP11-552J9.13	processed_pseudogene	nan	nan
ENSG00000229826.2	RP11-552J9.14	processed_pseudogene	nan	nan
ENSG00000269281.2	RP11-564H18.1	processed_pseudogene	nan	nan
ENSG00000226867.1	RP13-77O11.8	unprocessed_pseudogene	nan	nan
ENSG00000229885.1	RP13-77O11.12	processed_pseudogene	nan	nan
ENSG00000266700.1	AL139396.1	miRNA	nan	nan
ENSG00000221750.1	SNORA11	snoRNA	nan	nan
ENSG00000207939.1	MIR223	miRNA	nan	nan
ENSG00000280956.1	AL049564.1	miRNA	nan	nan
ENSG00000277492.1	ACEA_U3	snoRNA	nan	nan
ENSG00000280704.1	U3	snoRNA	nan	nan
ENSG00000230934.1	RP11-402P6.2	processed_pseudogene	nan	nan
ENSG00000237182.1	RP11-402P6.3	processed_pseudogene	nan	nan
ENSG00000237717.1	RP11-402P6.4	processed_pseudogene	nan	nan
ENSG00000234442.2	RP11-402P6.12	unprocessed_pseudogene	nan	nan
ENSG00000224617.1	RP11-402P6.5	processed_pseudogene	nan	nan
ENSG00000201392.1	RNU6-1078P	snRNA	nan	nan
ENSG00000268994.2	RP1-172N19.1	lincRNA	nan	nan
ENSG00000275520.1	LINC00684	lincRNA	nan	nan
ENSG00000207486.1	RNU6-1044P	snRNA	nan	nan
ENSG00000274655.1	XIST_intron	misc_RNA	nan	nan
ENSG00000277577.1	Xist_exon4	misc_RNA	nan	nan
ENSG00000274430.1	JPX_1	misc_RNA	nan	nan
ENSG00000276784.1	JPX_2	misc_RNA	nan	nan
ENSG00000273974.1	FTX_2	misc_RNA	nan	nan
ENSG00000275254.1	FTX_3	misc_RNA	nan	nan
ENSG00000275625.1	FTX_4	misc_RNA	nan	nan
ENSG00000281700.1	TBX22	protein_coding	nan	nan
ENSG00000212546.1	RNU6-995P	snRNA	nan	nan
ENSG00000206826.1	RNU6-974P	snRNA	nan	nan
ENSG00000221494.1	MIR548I4	miRNA	nan	nan
ENSG00000264517.1	AC003001.1	miRNA	nan	nan
ENSG00000270745.1	RP13-324D24.1	processed_pseudogene	nan	nan
ENSG00000221005.1	AL161723.1	miRNA	nan	nan
ENSG00000211526.1	AL121869.1	miRNA	nan	nan
ENSG00000221187.1	MIR548M	miRNA	nan	nan
ENSG00000271094.1	RP3-380C13.2	processed_pseudogene	nan	nan
ENSG00000271322.1	RP11-390F10.3	processed_pseudogene	nan	nan
ENSG00000252430.1	AL109750.1	miRNA	nan	nan
ENSG00000212584.1	RNU6-587P	snRNA	nan	nan
ENSG00000227067.3	DPPA3P1	processed_pseudogene	nan	nan
ENSG00000202407.1	Y_RNA	misc_RNA	nan	nan
ENSG00000277673.1	RP13-483F6.2	unprocessed_pseudogene	nan	nan
ENSG00000207846.1	AL035088.1	miRNA	nan	nan
ENSG00000201443.1	RNU6-309P	snRNA	nan	nan
ENSG00000251954.1	RNU6-496P	snRNA	nan	nan
ENSG00000263351.1	MIR4329	miRNA	nan	nan
ENSG00000222321.1	MIR1912	miRNA	nan	nan
ENSG00000281638.1	AL589842.1	protein_coding	nan	nan
ENSG00000264759.1	AC005000.1	miRNA	nan	nan
ENSG00000206752.1	RNU6-1323P	snRNA	nan	nan
ENSG00000251707.2	RNU7-37P	snRNA	nan	nan
ENSG00000271346.1	RP1-321E8.4	processed_pseudogene	nan	nan
ENSG00000230347.4	CT47A8	protein_coding	nan	nan
ENSG00000278646.1	RP1-321E8.5	protein_coding	nan	nan
ENSG00000226685.4	CT47A12	protein_coding	nan	nan
ENSG00000270678.1	RP6-166C19.21	processed_pseudogene	nan	nan
ENSG00000226929.3	CT47A11	protein_coding	nan	nan
ENSG00000270493.1	RP6-166C19.22	processed_pseudogene	nan	nan
ENSG00000224089.3	CT47A10	protein_coding	nan	nan
ENSG00000271154.1	RP6-166C19.23	processed_pseudogene	nan	nan
ENSG00000226600.3	CT47A9	protein_coding	nan	nan
ENSG00000271041.1	RP6-166C19.18	processed_pseudogene	nan	nan
ENSG00000270397.1	RP6-166C19.16	processed_pseudogene	nan	nan
ENSG00000226023.5	CT47A6	protein_coding	nan	nan
ENSG00000228517.2	CT47A7	protein_coding	nan	nan
ENSG00000271502.1	RP6-166C19.17	processed_pseudogene	nan	nan
ENSG00000237957.5	CT47A5	protein_coding	nan	nan
ENSG00000271211.1	RP6-166C19.20	processed_pseudogene	nan	nan
ENSG00000270736.1	RP6-166C19.19	processed_pseudogene	nan	nan
ENSG00000230594.3	CT47A4	protein_coding	nan	nan
ENSG00000270771.1	RP6-166C19.12	processed_pseudogene	nan	nan
ENSG00000236126.3	CT47A3	protein_coding	nan	nan
ENSG00000270646.1	RP6-166C19.15	processed_pseudogene	nan	nan
ENSG00000242362.2	CT47A2	protein_coding	nan	nan
ENSG00000270456.1	RP6-166C19.14	processed_pseudogene	nan	nan
ENSG00000236371.4	CT47A1	protein_coding	nan	nan
ENSG00000270251.1	RP6-166C19.13	processed_pseudogene	nan	nan
ENSG00000263686.1	AL391375.1	miRNA	nan	nan
ENSG00000235190.1	RP1-197O17.3	processed_pseudogene	nan	nan
ENSG00000200587.1	RNA5SP514	rRNA	nan	nan
ENSG00000265686.1	KF459411.1	miRNA	nan	nan
ENSG00000281231.1	Z77249.1	miRNA	nan	nan
ENSG00000206765.1	RNU6-203P	snRNA	nan	nan
ENSG00000232582.1	RP11-85L21.5	processed_pseudogene	nan	nan
ENSG00000274601.1	WI2-88277B6.1	unprocessed_pseudogene	nan	nan
ENSG00000238200.1	MGAT2P2	processed_pseudogene	nan	nan
ENSG00000278289.3	CT45A6	protein_coding	nan	nan
ENSG00000271449.6	CT45A2	protein_coding	nan	nan
ENSG00000273696.3	CT45A7	protein_coding	nan	nan
ENSG00000278085.3	CT45A8	protein_coding	nan	nan
ENSG00000270946.4	CT45A9	protein_coding	nan	nan
ENSG00000239080.1	snoU13	snoRNA	nan	nan
ENSG00000216060.1	MIR934	miRNA	nan	nan
ENSG00000206979.1	SNORD61	snoRNA	nan	nan
ENSG00000222114.1	RNU6-985P	snRNA	nan	nan
ENSG00000232183.1	RP6-27P15.2	antisense	nan	nan
ENSG00000280833.1	AL589987.1	miRNA	nan	nan
ENSG00000263377.1	AL121875.1	miRNA	nan	nan
[truncated: 63,249 more rows]
