# Supplementary material for: The role of the histone H3 variant CENPA in prostate cancer
Source: J Biol Chem. 2020 May 5;295(25):8537–49. doi: 10.1074/jbc.RA119.010080 (PMC7307189; doi:10.1074/jbc.RA119.010080)
Supplement: Supporting Information [file supp_RA119.010080_154133_2_supp_509548_q8lnfr.xlsx]

## Sheet: peaksIn5UTR
seqnames	start	end	width	strand	name	score	FC	pValue	FDR	annot.seqnames	annot.start	annot.end	annot.width	annot.strand	annot.id	annot.tx_id	annot.gene_id	annot.symbol	annot.type
chr11	64185311	64186150	840	*	chip1_peak_5	329.119	9.36897	2.7303e-20	1.04022e-14	chr11	64185272	64185824	553	+	5UTR:70792	uc031xri.2	10963	STIP1	hg38_genes_5UTRs
chr11	64185311	64186150	840	*	chip1_peak_5	329.119	9.36897	2.7303e-20	1.04022e-14	chr11	64186115	64186261	147	+	5UTR:70793	uc001nyk.2	10963	STIP1	hg38_genes_5UTRs
chr11	65498511	65507750	9240	*	chip1_peak_6	282.493	8.04167	9.63329e-18	3.1772e-12	chr11	65502818	65503622	805	-	5UTR:75868	uc058dkf.1	NA	NA	hg38_genes_5UTRs
chr11	65711661	65712430	770	*	chip1_peak_7	301.455	8.58146	1.30674e-16	3.95558e-11	chr11	65711996	65712267	272	+	5UTR:71060	uc001ofi.4	10524	KAT5	hg38_genes_5UTRs
chr11	65711661	65712430	770	*	chip1_peak_7	301.455	8.58146	1.30674e-16	3.95558e-11	chr11	65712018	65712267	250	+	5UTR:71061	uc001ofj.4	10524	KAT5	hg38_genes_5UTRs
chr11	65711661	65712430	770	*	chip1_peak_7	301.455	8.58146	1.30674e-16	3.95558e-11	chr11	65712034	65712267	234	+	5UTR:71062	uc001ofk.4	10524	KAT5	hg38_genes_5UTRs
chr11	65711661	65712430	770	*	chip1_peak_7	301.455	8.58146	1.30674e-16	3.95558e-11	chr11	65712239	65712267	29	+	5UTR:71063	uc010roo.3	10524	KAT5	hg38_genes_5UTRs
chr11	65711661	65712430	770	*	chip1_peak_7	301.455	8.58146	1.30674e-16	3.95558e-11	chr11	65712246	65712279	34	+	5UTR:71064	uc058doh.1	10524	KAT5	hg38_genes_5UTRs
chr11	65711661	65712430	770	*	chip1_peak_7	301.455	8.58146	1.30674e-16	3.95558e-11	chr11	65712350	65712445	96	+	5UTR:71065	uc058doh.1	10524	KAT5	hg38_genes_5UTRs
chr11	68271701	68272120	420	*	chip1_peak_10	586.633	16.6995	2.11633e-15	5.56736e-10	chr11	68271857	68271962	106	-	5UTR:76211	uc001onr.5	53838	C11orf24	hg38_genes_5UTRs
chr11	68271701	68272120	420	*	chip1_peak_10	586.633	16.6995	2.11633e-15	5.56736e-10	chr11	68271646	68271947	302	-	5UTR:76214	uc058emv.1	53838	C11orf24	hg38_genes_5UTRs
chr11	68271701	68272120	420	*	chip1_peak_10	586.633	16.6995	2.11633e-15	5.56736e-10	chr11	68271857	68271989	133	-	5UTR:76217	uc058emx.1	53838	C11orf24	hg38_genes_5UTRs
chr13	110712421	110713470	1050	*	chip1_peak_11	307.242	8.74618	9.52935e-15	2.39291e-09	chr13	110712736	110712973	238	+	5UTR:87945	uc001vrf.5	3621	ING1	hg38_genes_5UTRs
chr13	110712421	110713470	1050	*	chip1_peak_11	307.242	8.74618	9.52935e-15	2.39291e-09	chr13	110713278	110714149	872	+	5UTR:87946	uc001vrh.5	3621	ING1	hg38_genes_5UTRs
chr13	110712421	110713470	1050	*	chip1_peak_11	307.242	8.74618	9.52935e-15	2.39291e-09	chr13	110713460	110713586	127	+	5UTR:87947	uc001vrg.4	3621	ING1	hg38_genes_5UTRs
chr13	111153281	111153770	490	*	chip1_peak_13	330.269	9.4017	3.16921e-14	7.37179e-09	chr13	111153647	111153721	75	+	5UTR:87958	uc058yif.1	8874	ARHGEF7	hg38_genes_5UTRs
chr13	111153281	111153770	490	*	chip1_peak_13	330.269	9.4017	3.16921e-14	7.37179e-09	chr13	111153689	111153721	33	+	5UTR:87964	uc058yig.1	8874	ARHGEF7	hg38_genes_5UTRs
chr13	111153281	111153770	490	*	chip1_peak_13	330.269	9.4017	3.16921e-14	7.37179e-09	chr13	111153689	111153721	33	+	5UTR:87969	uc058yih.1	8874	ARHGEF7	hg38_genes_5UTRs
chr13	111153281	111153770	490	*	chip1_peak_13	330.269	9.4017	3.16921e-14	7.37179e-09	chr13	111153714	111153991	278	+	5UTR:87973	uc058yii.1	8874	ARHGEF7	hg38_genes_5UTRs
chr13	111153281	111153770	490	*	chip1_peak_13	330.269	9.4017	3.16921e-14	7.37179e-09	chr13	111153738	111153991	254	+	5UTR:87977	uc001vrw.5	8874	ARHGEF7	hg38_genes_5UTRs
chr11	63681171	63681590	420	*	chip1_peak_22	396.229	11.2794	7.29369e-13	1.1851e-07	chr11	63681446	63681636	191	+	5UTR:70741	uc001nxp.4	10313	RTN3	hg38_genes_5UTRs
chr11	63681171	63681590	420	*	chip1_peak_22	396.229	11.2794	7.29369e-13	1.1851e-07	chr11	63681450	63681636	187	+	5UTR:70742	uc001nxm.3	10313	RTN3	hg38_genes_5UTRs
chr11	63681171	63681590	420	*	chip1_peak_22	396.229	11.2794	7.29369e-13	1.1851e-07	chr11	63681458	63681636	179	+	5UTR:70743	uc058crk.1	10313	RTN3	hg38_genes_5UTRs
chr11	63681171	63681590	420	*	chip1_peak_22	396.229	11.2794	7.29369e-13	1.1851e-07	chr11	63681483	63681636	154	+	5UTR:70744	uc001nxq.4	10313	RTN3	hg38_genes_5UTRs
chr11	63681171	63681590	420	*	chip1_peak_22	396.229	11.2794	7.29369e-13	1.1851e-07	chr11	63681483	63681636	154	+	5UTR:70745	uc001nxn.4	10313	RTN3	hg38_genes_5UTRs
chr11	63681171	63681590	420	*	chip1_peak_22	396.229	11.2794	7.29369e-13	1.1851e-07	chr11	63681496	63681636	141	+	5UTR:70746	uc009yov.4	10313	RTN3	hg38_genes_5UTRs
chr11	63681171	63681590	420	*	chip1_peak_22	396.229	11.2794	7.29369e-13	1.1851e-07	chr11	63681500	63681636	137	+	5UTR:70747	uc058crm.1	10313	RTN3	hg38_genes_5UTRs
chr11	63681171	63681590	420	*	chip1_peak_22	396.229	11.2794	7.29369e-13	1.1851e-07	chr11	63681500	63681636	137	+	5UTR:70748	uc058crn.1	10313	RTN3	hg38_genes_5UTRs
chr11	63681171	63681590	420	*	chip1_peak_22	396.229	11.2794	7.29369e-13	1.1851e-07	chr11	63681500	63681636	137	+	5UTR:70749	uc058crp.1	10313	RTN3	hg38_genes_5UTRs
chr11	63681171	63681590	420	*	chip1_peak_22	396.229	11.2794	7.29369e-13	1.1851e-07	chr11	63681500	63681636	137	+	5UTR:70750	uc001nxo.4	10313	RTN3	hg38_genes_5UTRs
chr11	63681171	63681590	420	*	chip1_peak_22	396.229	11.2794	7.29369e-13	1.1851e-07	chr11	63681573	63681636	64	+	5UTR:70751	uc010rmu.3	10313	RTN3	hg38_genes_5UTRs
chr13	108218111	108218530	420	*	chip1_peak_24	322.155	9.17072	9.64011e-13	1.45906e-07	chr13	108218379	108218659	281	+	5UTR:87930	uc001vqq.4	84945	ABHD13	hg38_genes_5UTRs
chr13	108218111	108218530	420	*	chip1_peak_24	322.155	9.17072	9.64011e-13	1.45906e-07	chr13	108218162	108218368	207	-	5UTR:88911	uc001vqp.4	3981	LIG4	hg38_genes_5UTRs
chr11	64240611	64241170	560	*	chip1_peak_29	239.945	6.83047	9.98626e-12	1.12588e-06	chr11	64241004	64241132	129	+	5UTR:70826	uc001nyy.4	2286	FKBP2	hg38_genes_5UTRs
chr11	64240611	64241170	560	*	chip1_peak_29	239.945	6.83047	9.98626e-12	1.12588e-06	chr11	64241156	64241238	83	+	5UTR:70828	uc010rnh.3	2286	FKBP2	hg38_genes_5UTRs
chr22	42614881	42615230	350	*	chip1_peak_33	629.004	17.9057	3.54461e-11	3.56033e-06	chr22	42614858	42614931	74	-	5UTR:136604	uc003bcv.5	84271	POLDIP3	hg38_genes_5UTRs
chr22	42614881	42615230	350	*	chip1_peak_33	629.004	17.9057	3.54461e-11	3.56033e-06	chr22	42614858	42614962	105	-	5UTR:136605	uc003bcu.4	84271	POLDIP3	hg38_genes_5UTRs
chr22	42614881	42615230	350	*	chip1_peak_33	629.004	17.9057	3.54461e-11	3.56033e-06	chr22	42614858	42614911	54	-	5UTR:136606	uc062ewa.1	84271	POLDIP3	hg38_genes_5UTRs
chr22	42614881	42615230	350	*	chip1_peak_33	629.004	17.9057	3.54461e-11	3.56033e-06	chr22	42614858	42614962	105	-	5UTR:136607	uc011apq.4	84271	POLDIP3	hg38_genes_5UTRs
chr1	154973841	154975030	1190	*	chip1_peak_39	199.919	5.69105	8.93809e-11	8.16159e-06	chr1	154974653	154974901	249	+	5UTR:3811	uc057ljs.1	1163	CKS1B	hg38_genes_5UTRs
chr1	154973841	154975030	1190	*	chip1_peak_39	199.919	5.69105	8.93809e-11	8.16159e-06	chr1	154974683	154974745	63	+	5UTR:3812	uc057ljt.1	1163	CKS1B	hg38_genes_5UTRs
chr1	154973841	154975030	1190	*	chip1_peak_39	199.919	5.69105	8.93809e-11	8.16159e-06	chr1	154974699	154974745	47	+	5UTR:3813	uc001fgb.4	1163	CKS1B	hg38_genes_5UTRs
chr1	154973841	154975030	1190	*	chip1_peak_39	199.919	5.69105	8.93809e-11	8.16159e-06	chr1	154974248	154974376	129	-	5UTR:9727	uc001ffx.4	6464	SHC1	hg38_genes_5UTRs
chr1	154973841	154975030	1190	*	chip1_peak_39	199.919	5.69105	8.93809e-11	8.16159e-06	chr1	154974248	154974376	129	-	5UTR:9729	uc057ljl.1	6464	SHC1	hg38_genes_5UTRs
chr1	154973841	154975030	1190	*	chip1_peak_39	199.919	5.69105	8.93809e-11	8.16159e-06	chr1	154974248	154974336	89	-	5UTR:9735	uc057ljq.1	6464	SHC1	hg38_genes_5UTRs
chr1	154973841	154975030	1190	*	chip1_peak_39	199.919	5.69105	8.93809e-11	8.16159e-06	chr1	154974248	154974395	148	-	5UTR:9737	uc057ljr.1	6464	SHC1	hg38_genes_5UTRs
chr17	35587021	35587370	350	*	chip1_peak_40	381.057	10.8475	1.52171e-10	1.35045e-05	chr17	35586899	35587428	530	+	5UTR:108200	uc060ecl.1	163	AP2B1	hg38_genes_5UTRs
chr17	35587021	35587370	350	*	chip1_peak_40	381.057	10.8475	1.52171e-10	1.35045e-05	chr17	35587274	35587428	155	+	5UTR:108202	uc002hjr.4	163	AP2B1	hg38_genes_5UTRs
chr17	35587021	35587370	350	*	chip1_peak_40	381.057	10.8475	1.52171e-10	1.35045e-05	chr17	35587314	35587428	115	+	5UTR:108204	uc060ecm.1	163	AP2B1	hg38_genes_5UTRs
chr17	35587021	35587370	350	*	chip1_peak_40	381.057	10.8475	1.52171e-10	1.35045e-05	chr17	35587314	35587428	115	+	5UTR:108206	uc010wci.3	163	AP2B1	hg38_genes_5UTRs
chr17	35587021	35587370	350	*	chip1_peak_40	381.057	10.8475	1.52171e-10	1.35045e-05	chr17	35587314	35587428	115	+	5UTR:108208	uc060ecn.1	163	AP2B1	hg38_genes_5UTRs
chr17	35587021	35587370	350	*	chip1_peak_40	381.057	10.8475	1.52171e-10	1.35045e-05	chr17	35587322	35587428	107	+	5UTR:108210	uc060eco.1	163	AP2B1	hg38_genes_5UTRs
chr17	35587021	35587370	350	*	chip1_peak_40	381.057	10.8475	1.52171e-10	1.35045e-05	chr17	35587322	35587428	107	+	5UTR:108212	uc060ecp.1	163	AP2B1	hg38_genes_5UTRs
chr17	35587021	35587370	350	*	chip1_peak_40	381.057	10.8475	1.52171e-10	1.35045e-05	chr17	35587322	35587428	107	+	5UTR:108214	uc060ecq.1	163	AP2B1	hg38_genes_5UTRs
chr17	35587021	35587370	350	*	chip1_peak_40	381.057	10.8475	1.52171e-10	1.35045e-05	chr17	35587322	35587428	107	+	5UTR:108216	uc002hjq.4	163	AP2B1	hg38_genes_5UTRs
chr17	35587021	35587370	350	*	chip1_peak_40	381.057	10.8475	1.52171e-10	1.35045e-05	chr17	35587367	35587597	231	+	5UTR:108218	uc060ecr.1	163	AP2B1	hg38_genes_5UTRs
chr1	153990481	153990900	420	*	chip1_peak_43	488.49	13.9057	1.96291e-10	1.7077e-05	chr1	153990759	153990796	38	+	5UTR:3770	uc001fdv.4	6232	RPS27	hg38_genes_5UTRs
chr1	153990481	153990900	420	*	chip1_peak_43	488.49	13.9057	1.96291e-10	1.7077e-05	chr1	153990762	153990796	35	+	5UTR:3771	uc057lfs.1	6232	RPS27	hg38_genes_5UTRs
chr11	118359361	118359640	280	*	chip1_peak_47	424.862	12.0945	2.60302e-10	2.17059e-05	chr11	118359585	118359674	90	+	5UTR:72704	uc001psw.4	9354	UBE4A	hg38_genes_5UTRs
chr8	102863951	102864300	350	*	chip1_peak_49	602.968	17.1646	2.81192e-10	2.30991e-05	chr8	102863807	102864737	931	-	5UTR:59240	uc003yky.4	51582	AZIN1	hg38_genes_5UTRs
chr8	102863951	102864300	350	*	chip1_peak_49	602.968	17.1646	2.81192e-10	2.30991e-05	chr8	102863807	102864193	387	-	5UTR:59243	uc003ykx.4	51582	AZIN1	hg38_genes_5UTRs
chr8	102863951	102864300	350	*	chip1_peak_49	602.968	17.1646	2.81192e-10	2.30991e-05	chr8	102863807	102864128	322	-	5UTR:59252	uc064pgr.1	51582	AZIN1	hg38_genes_5UTRs
chr19	45478511	45478860	350	*	chip1_peak_50	409.243	11.6498	3.32345e-10	2.69012e-05	chr19	45478736	45478828	93	-	5UTR:127273	uc002pbu.3	2067	ERCC1	hg38_genes_5UTRs
chr8	101492371	101492790	420	*	chip1_peak_51	606.556	17.2667	3.38565e-10	2.73047e-05	chr8	101492432	101492769	338	+	5UTR:56517	uc010mbu.4	79977	GRHL2	hg38_genes_5UTRs
chr8	101492371	101492790	420	*	chip1_peak_51	606.556	17.2667	3.38565e-10	2.73047e-05	chr8	101492439	101492586	148	+	5UTR:56518	uc064pec.1	NA	NA	hg38_genes_5UTRs
chr8	101492371	101492790	420	*	chip1_peak_51	606.556	17.2667	3.38565e-10	2.73047e-05	chr8	101492702	101492769	68	+	5UTR:56519	uc064pec.1	NA	NA	hg38_genes_5UTRs
chr8	101492371	101492790	420	*	chip1_peak_51	606.556	17.2667	3.38565e-10	2.73047e-05	chr8	101492758	101492849	92	+	5UTR:56520	uc064pee.1	79977	GRHL2	hg38_genes_5UTRs
chr6	52995321	52995670	350	*	chip1_peak_52	688.281	19.5932	3.95022e-10	3.12868e-05	chr6	52995249	52995378	130	-	5UTR:46398	uc003pbf.4	2941	GSTA4	hg38_genes_5UTRs
chr6	26199111	26199460	350	*	chip1_peak_53	629.34	17.9153	4.19946e-10	3.27908e-05	chr6	26199244	26199293	50	-	5UTR:45211	uc284pyc.1	8351	HIST1H3D	hg38_genes_5UTRs
chr6	26199111	26199460	350	*	chip1_peak_53	629.34	17.9153	4.19946e-10	3.27908e-05	chr6	26199244	26199293	50	-	5UTR:45212	uc284pyd.1	8351	HIST1H3D	hg38_genes_5UTRs
chr17	39154291	39154710	420	*	chip1_peak_54	391.763	11.1522	4.33869e-10	3.36403e-05	chr17	39154267	39154394	128	-	5UTR:112944	uc060epm.1	57125	PLXDC1	hg38_genes_5UTRs
chr20	45972081	45972430	350	*	chip1_peak_56	349.376	9.94562	5.99335e-10	4.4343e-05	chr20	45972122	45972172	51	-	5UTR:131785	uc002xqw.4	63925	ZNF335	hg38_genes_5UTRs
chr11	66616271	66616760	490	*	chip1_peak_57	341.261	9.71461	6.14824e-10	4.51366e-05	chr11	66616582	66616720	139	+	5UTR:71218	uc001oit.4	10432	RBM14	hg38_genes_5UTRs
chr11	66616271	66616760	490	*	chip1_peak_57	341.261	9.71461	6.14824e-10	4.51366e-05	chr11	66616626	66616720	95	+	5UTR:71219	uc009yri.4	10432	RBM14	hg38_genes_5UTRs
chr11	66616271	66616760	490	*	chip1_peak_57	341.261	9.71461	6.14824e-10	4.51366e-05	chr11	66616626	66616720	95	+	5UTR:71220	uc009yrk.4	100526737	RBM14-RBM4	hg38_genes_5UTRs
chr11	66616271	66616760	490	*	chip1_peak_57	341.261	9.71461	6.14824e-10	4.51366e-05	chr11	66616630	66616720	91	+	5UTR:71221	uc058dzp.1	10432	RBM14	hg38_genes_5UTRs
chr11	66616271	66616760	490	*	chip1_peak_57	341.261	9.71461	6.14824e-10	4.51366e-05	chr11	66616631	66616720	90	+	5UTR:71222	uc058dzr.1	100526737	RBM14-RBM4	hg38_genes_5UTRs
chr11	66616271	66616760	490	*	chip1_peak_57	341.261	9.71461	6.14824e-10	4.51366e-05	chr11	66616646	66616720	75	+	5UTR:71223	uc058dzs.1	10432	RBM14	hg38_genes_5UTRs
chr11	66616271	66616760	490	*	chip1_peak_57	341.261	9.71461	6.14824e-10	4.51366e-05	chr11	66616670	66616720	51	+	5UTR:71224	uc021qmb.2	100526737	RBM14-RBM4	hg38_genes_5UTRs
chr11	66616271	66616760	490	*	chip1_peak_57	341.261	9.71461	6.14824e-10	4.51366e-05	chr11	66616715	66616720	6	+	5UTR:71225	uc009yrh.4	10432	RBM14	hg38_genes_5UTRs
chr12	6943441	6943790	350	*	chip1_peak_58	487.557	13.8792	6.90698e-10	4.98784e-05	chr12	6943502	6943662	161	+	5UTR:78527	uc058knx.1	113246	C12orf57	hg38_genes_5UTRs
chr11	64317331	64318100	770	*	chip1_peak_61	224.581	6.3931	8.95488e-10	6.07421e-05	chr11	64318088	64318215	128	+	5UTR:70885	uc001nzu.4	25824	PRDX5	hg38_genes_5UTRs
chr11	64317331	64318100	770	*	chip1_peak_61	224.581	6.3931	8.95488e-10	6.07421e-05	chr11	64317312	64317487	176	-	5UTR:75648	uc058cxb.1	51504	TRMT112	hg38_genes_5UTRs
chr11	64317331	64318100	770	*	chip1_peak_61	224.581	6.3931	8.95488e-10	6.07421e-05	chr11	64317493	64317510	18	-	5UTR:75649	uc058cxc.1	51504	TRMT112	hg38_genes_5UTRs
chr11	64317331	64318100	770	*	chip1_peak_61	224.581	6.3931	8.95488e-10	6.07421e-05	chr11	64317527	64318084	558	-	5UTR:75650	uc001nzt.5	51504	TRMT112	hg38_genes_5UTRs
chr11	64317331	64318100	770	*	chip1_peak_61	224.581	6.3931	8.95488e-10	6.07421e-05	chr11	64317527	64317558	32	-	5UTR:75651	uc031xrl.2	51504	TRMT112	hg38_genes_5UTRs
chr11	64317331	64318100	770	*	chip1_peak_61	224.581	6.3931	8.95488e-10	6.07421e-05	chr11	64317527	64317553	27	-	5UTR:75652	uc031xrm.2	51504	TRMT112	hg38_genes_5UTRs
chr7	152675951	152676370	420	*	chip1_peak_62	398.269	11.3374	1.56152e-09	9.63849e-05	chr7	152676080	152676165	86	-	5UTR:54593	uc003wld.4	7516	XRCC2	hg38_genes_5UTRs
chr11	64971901	64972250	350	*	chip1_peak_64	260.291	7.40964	1.85037e-09	0.000109162	chr11	64971877	64972023	147	-	5UTR:75756	uc001ocd.2	283129	MAJIN	hg38_genes_5UTRs
chr11	64971901	64972250	350	*	chip1_peak_64	260.291	7.40964	1.85037e-09	0.000109162	chr11	64971877	64972085	209	-	5UTR:75759	uc001occ.2	283129	MAJIN	hg38_genes_5UTRs
chr8	38386041	38386530	490	*	chip1_peak_66	206.018	5.86468	1.94589e-09	0.000113157	chr8	38386207	38386380	174	+	5UTR:55472	uc064mbh.1	137994	LETM2	hg38_genes_5UTRs
chr8	38386041	38386530	490	*	chip1_peak_66	206.018	5.86468	1.94589e-09	0.000113157	chr8	38386303	38386568	266	+	5UTR:55474	uc003xlk.4	137994	LETM2	hg38_genes_5UTRs
chr8	38386041	38386530	490	*	chip1_peak_66	206.018	5.86468	1.94589e-09	0.000113157	chr8	38386441	38386568	128	+	5UTR:55476	uc003xll.4	137994	LETM2	hg38_genes_5UTRs
chr8	38386041	38386530	490	*	chip1_peak_66	206.018	5.86468	1.94589e-09	0.000113157	chr8	38386476	38386568	93	+	5UTR:55479	uc064mbi.1	137994	LETM2	hg38_genes_5UTRs
chr8	38386041	38386530	490	*	chip1_peak_66	206.018	5.86468	1.94589e-09	0.000113157	chr8	38386476	38386568	93	+	5UTR:55481	uc033bih.2	137994	LETM2	hg38_genes_5UTRs
chr8	38386041	38386530	490	*	chip1_peak_66	206.018	5.86468	1.94589e-09	0.000113157	chr8	38386501	38387182	682	+	5UTR:55483	uc064mbj.1	137994	LETM2	hg38_genes_5UTRs
chr8	38386041	38386530	490	*	chip1_peak_66	206.018	5.86468	1.94589e-09	0.000113157	chr8	38386501	38386568	68	+	5UTR:55486	uc003xlm.4	137994	LETM2	hg38_genes_5UTRs
chr8	38386041	38386530	490	*	chip1_peak_66	206.018	5.86468	1.94589e-09	0.000113157	chr8	38386502	38386568	67	+	5UTR:55489	uc064mbk.1	137994	LETM2	hg38_genes_5UTRs
chr11	65083831	65084250	420	*	chip1_peak_69	318.367	9.06288	2.33534e-09	0.000133693	chr11	65084223	65084378	156	+	5UTR:70926	uc058dds.1	7542	ZFPL1	hg38_genes_5UTRs
chr11	65083831	65084250	420	*	chip1_peak_69	318.367	9.06288	2.33534e-09	0.000133693	chr11	65084230	65084378	149	+	5UTR:70928	uc058ddt.1	7542	ZFPL1	hg38_genes_5UTRs
chr11	65083831	65084250	420	*	chip1_peak_69	318.367	9.06288	2.33534e-09	0.000133693	chr11	65084235	65084378	144	+	5UTR:70930	uc058ddu.1	7542	ZFPL1	hg38_genes_5UTRs
chr11	65083831	65084250	420	*	chip1_peak_69	318.367	9.06288	2.33534e-09	0.000133693	chr11	65084235	65084378	144	+	5UTR:70932	uc001ocq.2	7542	ZFPL1	hg38_genes_5UTRs
chr11	65083831	65084250	420	*	chip1_peak_69	318.367	9.06288	2.33534e-09	0.000133693	chr11	65084242	65084360	119	+	5UTR:70934	uc058ddy.1	7542	ZFPL1	hg38_genes_5UTRs
chr11	65083831	65084250	420	*	chip1_peak_69	318.367	9.06288	2.33534e-09	0.000133693	chr11	65083979	65084151	173	-	5UTR:75815	uc001ocp.3	113130	CDCA5	hg38_genes_5UTRs
chr11	65083831	65084250	420	*	chip1_peak_69	318.367	9.06288	2.33534e-09	0.000133693	chr11	65083979	65084047	69	-	5UTR:75816	uc058ddn.1	113130	CDCA5	hg38_genes_5UTRs
chr1	154983011	154983360	350	*	chip1_peak_73	202.397	5.76159	2.77807e-09	0.000155022	chr1	154983352	154983694	343	+	5UTR:3814	uc001fgd.3	80308	FLAD1	hg38_genes_5UTRs
chr1	154983011	154983360	350	*	chip1_peak_73	202.397	5.76159	2.77807e-09	0.000155022	chr1	154983359	154983397	39	+	5UTR:3815	uc001fge.3	80308	FLAD1	hg38_genes_5UTRs
chr19	41263881	41264370	490	*	chip1_peak_74	514.017	14.6324	2.87272e-09	0.000159498	chr19	41264331	41264503	173	+	5UTR:121523	uc002oqb.5	11100	HNRNPUL1	hg38_genes_5UTRs
chr5	138337851	138338270	420	*	chip1_peak_77	315.903	8.99275	3.58021e-09	0.000193238	chr5	138337511	138337852	342	+	5UTR:37607	uc003lcv.4	51307	FAM53C	hg38_genes_5UTRs
chr5	138337851	138338270	420	*	chip1_peak_77	315.903	8.99275	3.58021e-09	0.000193238	chr5	138338032	138338307	276	+	5UTR:37609	uc003lcw.4	51307	FAM53C	hg38_genes_5UTRs
chr5	138337851	138338270	420	*	chip1_peak_77	315.903	8.99275	3.58021e-09	0.000193238	chr5	138338266	138338307	42	+	5UTR:37611	uc063hkw.1	51307	FAM53C	hg38_genes_5UTRs
chr5	138337851	138338270	420	*	chip1_peak_77	315.903	8.99275	3.58021e-09	0.000193238	chr5	138338267	138338307	41	+	5UTR:37613	uc063hkx.1	51307	FAM53C	hg38_genes_5UTRs
chr5	138337851	138338270	420	*	chip1_peak_77	315.903	8.99275	3.58021e-09	0.000193238	chr5	138337956	138338355	400	-	5UTR:40738	uc063hkk.1	995	CDC25C	hg38_genes_5UTRs
chr5	138337851	138338270	420	*	chip1_peak_77	315.903	8.99275	3.58021e-09	0.000193238	chr5	138337969	138338325	357	-	5UTR:40742	uc063hko.1	995	CDC25C	hg38_genes_5UTRs
chr21	29024661	29025080	420	*	chip1_peak_79	308.518	8.78252	4.46213e-09	0.00023421	chr21	29024629	29024777	149	+	5UTR:132335	uc002ymx.4	10600	USP16	hg38_genes_5UTRs
chr21	29024661	29025080	420	*	chip1_peak_79	308.518	8.78252	4.46213e-09	0.00023421	chr21	29024629	29024777	149	+	5UTR:132337	uc002ymy.4	10600	USP16	hg38_genes_5UTRs
chr21	29024661	29025080	420	*	chip1_peak_79	308.518	8.78252	4.46213e-09	0.00023421	chr21	29024651	29024777	127	+	5UTR:132339	uc002ymw.4	10600	USP16	hg38_genes_5UTRs
chr21	29024661	29025080	420	*	chip1_peak_79	308.518	8.78252	4.46213e-09	0.00023421	chr21	29024656	29024777	122	+	5UTR:132342	uc061zka.1	10600	USP16	hg38_genes_5UTRs
chr12	120200921	120201270	350	*	chip1_peak_81	477.423	13.5907	5.27678e-09	0.000271805	chr12	120201083	120201211	129	-	5UTR:86720	uc001txq.4	6175	RPLP0	hg38_genes_5UTRs
chr12	120200921	120201270	350	*	chip1_peak_81	477.423	13.5907	5.27678e-09	0.000271805	chr12	120200784	120201099	316	-	5UTR:86722	uc058tzj.1	6175	RPLP0	hg38_genes_5UTRs
chr12	120200921	120201270	350	*	chip1_peak_81	477.423	13.5907	5.27678e-09	0.000271805	chr12	120201083	120201107	25	-	5UTR:86724	uc001txr.4	6175	RPLP0	hg38_genes_5UTRs
chr12	120200921	120201270	350	*	chip1_peak_81	477.423	13.5907	5.27678e-09	0.000271805	chr12	120201083	120201110	28	-	5UTR:86726	uc058tzl.1	6175	RPLP0	hg38_genes_5UTRs
chr12	120200921	120201270	350	*	chip1_peak_81	477.423	13.5907	5.27678e-09	0.000271805	chr12	120201083	120201211	129	-	5UTR:86728	uc001txp.4	6175	RPLP0	hg38_genes_5UTRs
chr12	120200921	120201270	350	*	chip1_peak_81	477.423	13.5907	5.27678e-09	0.000271805	chr12	120201083	120201110	28	-	5UTR:86730	uc058tzn.1	6175	RPLP0	hg38_genes_5UTRs
chr12	120200921	120201270	350	*	chip1_peak_81	477.423	13.5907	5.27678e-09	0.000271805	chr12	120201083	120201097	15	-	5UTR:86732	uc058tzo.1	6175	RPLP0	hg38_genes_5UTRs
chr12	120200921	120201270	350	*	chip1_peak_81	477.423	13.5907	5.27678e-09	0.000271805	chr12	120201083	120201235	153	-	5UTR:86738	uc058tzt.1	6175	RPLP0	hg38_genes_5UTRs
chr12	120200921	120201270	350	*	chip1_peak_81	477.423	13.5907	5.27678e-09	0.000271805	chr12	120201083	120201108	26	-	5UTR:86740	uc058tzv.1	6175	RPLP0	hg38_genes_5UTRs
chr11	66638321	66638880	560	*	chip1_peak_82	329.783	9.38786	5.70863e-09	0.000292007	chr11	66638617	66638752	136	+	5UTR:71226	uc001oiw.3	5936	RBM4	hg38_genes_5UTRs
chr11	66638321	66638880	560	*	chip1_peak_82	329.783	9.38786	5.70863e-09	0.000292007	chr11	66638667	66638752	86	+	5UTR:71228	uc010rpj.4	5936	RBM4	hg38_genes_5UTRs
chr11	66638321	66638880	560	*	chip1_peak_82	329.783	9.38786	5.70863e-09	0.000292007	chr11	66638672	66638893	222	+	5UTR:71230	uc058dzw.1	5936	RBM4	hg38_genes_5UTRs
chr11	66638321	66638880	560	*	chip1_peak_82	329.783	9.38786	5.70863e-09	0.000292007	chr11	66638691	66638752	62	+	5UTR:71232	uc058dzx.1	5936	RBM4	hg38_genes_5UTRs
chr11	66638321	66638880	560	*	chip1_peak_82	329.783	9.38786	5.70863e-09	0.000292007	chr11	66638698	66638752	55	+	5UTR:71234	uc001oiv.4	5936	RBM4	hg38_genes_5UTRs
chr11	66638321	66638880	560	*	chip1_peak_82	329.783	9.38786	5.70863e-09	0.000292007	chr11	66638698	66638752	55	+	5UTR:71236	uc001oix.3	5936	RBM4	hg38_genes_5UTRs
chr11	66638321	66638880	560	*	chip1_peak_82	329.783	9.38786	5.70863e-09	0.000292007	chr11	66638705	66638752	48	+	5UTR:71238	uc058dzy.1	5936	RBM4	hg38_genes_5UTRs
chr11	66638321	66638880	560	*	chip1_peak_82	329.783	9.38786	5.70863e-09	0.000292007	chr11	66638718	66638752	35	+	5UTR:71240	uc058eaa.1	5936	RBM4	hg38_genes_5UTRs
chr11	66638321	66638880	560	*	chip1_peak_82	329.783	9.38786	5.70863e-09	0.000292007	chr11	66638720	66638893	174	+	5UTR:71242	uc058eab.1	5936	RBM4	hg38_genes_5UTRs
chr11	66638321	66638880	560	*	chip1_peak_82	329.783	9.38786	5.70863e-09	0.000292007	chr11	66638727	66638893	167	+	5UTR:71244	uc058eac.1	5936	RBM4	hg38_genes_5UTRs
chr11	64778701	64779120	420	*	chip1_peak_83	341.732	9.728	6.21144e-09	0.000316263	chr11	64778393	64778730	338	-	5UTR:75694	uc001obb.3	7536	SF1	hg38_genes_5UTRs
chr11	64778701	64779120	420	*	chip1_peak_83	341.732	9.728	6.21144e-09	0.000316263	chr11	64778393	64778747	355	-	5UTR:75695	uc001obc.3	7536	SF1	hg38_genes_5UTRs
chr11	64778701	64779120	420	*	chip1_peak_83	341.732	9.728	6.21144e-09	0.000316263	chr11	64778393	64778747	355	-	5UTR:75696	uc001obd.3	7536	SF1	hg38_genes_5UTRs
chr11	64778701	64779120	420	*	chip1_peak_83	341.732	9.728	6.21144e-09	0.000316263	chr11	64778393	64778747	355	-	5UTR:75697	uc058czi.1	7536	SF1	hg38_genes_5UTRs
chr11	64778701	64779120	420	*	chip1_peak_83	341.732	9.728	6.21144e-09	0.000316263	chr11	64778393	64778786	394	-	5UTR:75698	uc001oba.3	7536	SF1	hg38_genes_5UTRs
chr11	64778701	64779120	420	*	chip1_peak_83	341.732	9.728	6.21144e-09	0.000316263	chr11	64778393	64778763	371	-	5UTR:75701	uc058czq.1	7536	SF1	hg38_genes_5UTRs
chr4	173334281	173334630	350	*	chip1_peak_85	582.427	16.5798	6.7785e-09	0.000339657	chr4	173334272	173335125	854	-	5UTR:35530	uc003itb.3	3148	HMGB2	hg38_genes_5UTRs
chr4	173334281	173334630	350	*	chip1_peak_85	582.427	16.5798	6.7785e-09	0.000339657	chr4	173334246	173334391	146	-	5UTR:35533	uc003ita.4	3148	HMGB2	hg38_genes_5UTRs
chr12	122895991	122896270	280	*	chip1_peak_88	664.273	18.9097	9.28174e-09	0.000442035	chr12	122896063	122896444	382	-	5UTR:86997	uc001udl.4	79720	VPS37B	hg38_genes_5UTRs
chr12	122895991	122896270	280	*	chip1_peak_88	664.273	18.9097	9.28174e-09	0.000442035	chr12	122896063	122896127	65	-	5UTR:86998	uc058uow.1	79720	VPS37B	hg38_genes_5UTRs
chr6	32971891	32972240	350	*	chip1_peak_90	484.941	13.8047	9.55098e-09	0.000451935	chr6	32971595	32972898	1304	+	5UTR:42943	uc003ocn.4	6046	BRD2	hg38_genes_5UTRs
chr6	32971891	32972240	350	*	chip1_peak_90	484.941	13.8047	9.55098e-09	0.000451935	chr6	32971595	32972898	1304	+	5UTR:42946	uc003ocq.4	6046	BRD2	hg38_genes_5UTRs
chr6	32971891	32972240	350	*	chip1_peak_90	484.941	13.8047	9.55098e-09	0.000451935	chr6	32971595	32972898	1304	+	5UTR:42948	uc063ntd.1	6046	BRD2	hg38_genes_5UTRs
chr6	32971891	32972240	350	*	chip1_peak_90	484.941	13.8047	9.55098e-09	0.000451935	chr6	32971595	32972898	1304	+	5UTR:42950	uc063nte.1	6046	BRD2	hg38_genes_5UTRs
chr6	32971891	32972240	350	*	chip1_peak_90	484.941	13.8047	9.55098e-09	0.000451935	chr6	32972217	32972898	682	+	5UTR:42951	uc063ntg.1	6046	BRD2	hg38_genes_5UTRs
chr15	72375801	72376150	350	*	chip1_peak_91	516.283	14.6969	9.93743e-09	0.00046524	chr15	72375973	72375981	9	-	5UTR:98649	uc059lbc.1	60677	CELF6	hg38_genes_5UTRs
chr15	72375801	72376150	350	*	chip1_peak_91	516.283	14.6969	9.93743e-09	0.00046524	chr15	72375973	72376476	504	-	5UTR:98655	uc002aun.5	3073	HEXA	hg38_genes_5UTRs
chr15	72375801	72376150	350	*	chip1_peak_91	516.283	14.6969	9.93743e-09	0.00046524	chr15	72375973	72376003	31	-	5UTR:98656	uc059lbh.1	3073	HEXA	hg38_genes_5UTRs
chr15	72375801	72376150	350	*	chip1_peak_91	516.283	14.6969	9.93743e-09	0.00046524	chr15	72375973	72375993	21	-	5UTR:98657	uc010ukn.3	3073	HEXA	hg38_genes_5UTRs
chr15	72375801	72376150	350	*	chip1_peak_91	516.283	14.6969	9.93743e-09	0.00046524	chr15	72375973	72375993	21	-	5UTR:98658	uc010bix.4	3073	HEXA	hg38_genes_5UTRs
chr15	72375801	72376150	350	*	chip1_peak_91	516.283	14.6969	9.93743e-09	0.00046524	chr15	72375973	72376003	31	-	5UTR:98659	uc059lbm.1	3073	HEXA	hg38_genes_5UTRs
chr15	72375801	72376150	350	*	chip1_peak_91	516.283	14.6969	9.93743e-09	0.00046524	chr15	72375973	72375975	3	-	5UTR:98660	uc059lbn.1	3073	HEXA	hg38_genes_5UTRs
chr15	72375801	72376150	350	*	chip1_peak_91	516.283	14.6969	9.93743e-09	0.00046524	chr15	72375973	72375989	17	-	5UTR:98661	uc059lbr.1	3073	HEXA	hg38_genes_5UTRs
chr8	133297011	133297430	420	*	chip1_peak_92	356.672	10.1533	1.02496e-08	0.000476826	chr8	133297134	133297237	104	-	5UTR:59717	uc003yug.3	10397	NDRG1	hg38_genes_5UTRs
chr8	133297011	133297430	420	*	chip1_peak_92	356.672	10.1533	1.02496e-08	0.000476826	chr8	133297134	133297304	171	-	5UTR:59719	uc010mee.2	10397	NDRG1	hg38_genes_5UTRs
chr8	133297011	133297430	420	*	chip1_peak_92	356.672	10.1533	1.02496e-08	0.000476826	chr8	133297134	133297252	119	-	5UTR:59723	uc064qku.1	10397	NDRG1	hg38_genes_5UTRs
chr8	133297011	133297430	420	*	chip1_peak_92	356.672	10.1533	1.02496e-08	0.000476826	chr8	133296737	133297586	850	-	5UTR:59725	uc003yuh.3	10397	NDRG1	hg38_genes_5UTRs
chr8	133297011	133297430	420	*	chip1_peak_92	356.672	10.1533	1.02496e-08	0.000476826	chr8	133297134	133297237	104	-	5UTR:59727	uc011lji.2	10397	NDRG1	hg38_genes_5UTRs
chr8	133297011	133297430	420	*	chip1_peak_92	356.672	10.1533	1.02496e-08	0.000476826	chr8	133297134	133297252	119	-	5UTR:59729	uc010mef.3	10397	NDRG1	hg38_genes_5UTRs
chr8	133297011	133297430	420	*	chip1_peak_92	356.672	10.1533	1.02496e-08	0.000476826	chr8	133297134	133297252	119	-	5UTR:59731	uc064qkv.1	10397	NDRG1	hg38_genes_5UTRs
chr8	133297011	133297430	420	*	chip1_peak_92	356.672	10.1533	1.02496e-08	0.000476826	chr8	133297134	133297239	106	-	5UTR:59733	uc064qkz.1	10397	NDRG1	hg38_genes_5UTRs
chr8	133297011	133297430	420	*	chip1_peak_92	356.672	10.1533	1.02496e-08	0.000476826	chr8	133297134	133297256	123	-	5UTR:59736	uc064qld.1	10397	NDRG1	hg38_genes_5UTRs
chr8	133297011	133297430	420	*	chip1_peak_92	356.672	10.1533	1.02496e-08	0.000476826	chr8	133297004	133297092	89	-	5UTR:59743	uc064qlg.1	10397	NDRG1	hg38_genes_5UTRs
chr8	133297011	133297430	420	*	chip1_peak_92	356.672	10.1533	1.02496e-08	0.000476826	chr8	133297134	133297252	119	-	5UTR:59746	uc064qli.1	10397	NDRG1	hg38_genes_5UTRs
chr8	133297011	133297430	420	*	chip1_peak_92	356.672	10.1533	1.02496e-08	0.000476826	chr8	133297134	133297256	123	-	5UTR:59750	uc064qlm.1	10397	NDRG1	hg38_genes_5UTRs
chr11	125592531	125592880	350	*	chip1_peak_93	612.567	17.4378	1.1243e-08	0.000519755	chr11	125592795	125592918	124	+	5UTR:73052	uc001qcd.4	3703	STT3A	hg38_genes_5UTRs
chr11	125592531	125592880	350	*	chip1_peak_93	612.567	17.4378	1.1243e-08	0.000519755	chr11	125592836	125592918	83	+	5UTR:73054	uc001qce.4	3703	STT3A	hg38_genes_5UTRs
chr11	125592531	125592880	350	*	chip1_peak_93	612.567	17.4378	1.1243e-08	0.000519755	chr11	125592867	125592918	52	+	5UTR:73057	uc010sbg.3	3703	STT3A	hg38_genes_5UTRs
chr1	153670791	153671350	560	*	chip1_peak_95	517.046	14.7186	1.32293e-08	0.000599049	chr1	153670918	153671028	111	-	5UTR:9613	uc010pdy.3	3608	ILF2	hg38_genes_5UTRs
chr1	153670791	153671350	560	*	chip1_peak_95	517.046	14.7186	1.32293e-08	0.000599049	chr1	153670923	153671048	126	-	5UTR:9617	uc001fcr.5	3608	ILF2	hg38_genes_5UTRs
chr1	153670791	153671350	560	*	chip1_peak_95	517.046	14.7186	1.32293e-08	0.000599049	chr1	153670923	153670982	60	-	5UTR:9621	uc057lcw.1	3608	ILF2	hg38_genes_5UTRs
chr6	44246931	44247210	280	*	chip1_peak_96	425.564	12.1144	1.44743e-08	0.000651422	chr6	44247087	44247195	109	+	5UTR:43471	uc003oxb.3	3326	HSP90AB1	hg38_genes_5UTRs
chr6	44246931	44247210	280	*	chip1_peak_96	425.564	12.1144	1.44743e-08	0.000651422	chr6	44247087	44247195	109	+	5UTR:43473	uc003oxa.3	3326	HSP90AB1	hg38_genes_5UTRs
chr19	47130581	47130930	350	*	chip1_peak_98	697.986	19.8694	1.62601e-08	0.000715757	chr19	47130782	47130858	77	+	5UTR:122265	uc061akn.1	10055	SAE1	hg38_genes_5UTRs
chr19	47130581	47130930	350	*	chip1_peak_98	697.986	19.8694	1.62601e-08	0.000715757	chr19	47130829	47130930	102	+	5UTR:122267	uc010ekx.4	10055	SAE1	hg38_genes_5UTRs
chr19	47130581	47130930	350	*	chip1_peak_98	697.986	19.8694	1.62601e-08	0.000715757	chr19	47130830	47130858	29	+	5UTR:122268	uc061ako.1	10055	SAE1	hg38_genes_5UTRs
chr19	47130581	47130930	350	*	chip1_peak_98	697.986	19.8694	1.62601e-08	0.000715757	chr19	47130838	47130930	93	+	5UTR:122270	uc061akp.1	10055	SAE1	hg38_genes_5UTRs
chr19	47130581	47130930	350	*	chip1_peak_98	697.986	19.8694	1.62601e-08	0.000715757	chr19	47130859	47130930	72	+	5UTR:122271	uc061akq.1	10055	SAE1	hg38_genes_5UTRs
chr19	47130581	47130930	350	*	chip1_peak_98	697.986	19.8694	1.62601e-08	0.000715757	chr19	47130861	47131028	168	+	5UTR:122272	uc061akr.1	10055	SAE1	hg38_genes_5UTRs
chr19	47130581	47130930	350	*	chip1_peak_98	697.986	19.8694	1.62601e-08	0.000715757	chr19	47130863	47130930	68	+	5UTR:122274	uc002pgc.4	10055	SAE1	hg38_genes_5UTRs
chr19	47130581	47130930	350	*	chip1_peak_98	697.986	19.8694	1.62601e-08	0.000715757	chr19	47130889	47130930	42	+	5UTR:122275	uc061aks.1	10055	SAE1	hg38_genes_5UTRs
chr19	47130581	47130930	350	*	chip1_peak_98	697.986	19.8694	1.62601e-08	0.000715757	chr19	47130895	47130930	36	+	5UTR:122276	uc002pgd.4	10055	SAE1	hg38_genes_5UTRs
chr9	127451171	127451520	350	*	chip1_peak_100	775.217	22.0679	1.83136e-08	0.000799776	chr9	127451486	127451669	184	+	5UTR:61744	uc004brb.2	90678	LRSAM1	hg38_genes_5UTRs
chr9	127451171	127451520	350	*	chip1_peak_100	775.217	22.0679	1.83136e-08	0.000799776	chr9	127451505	127451669	165	+	5UTR:61747	uc010mxk.3	90678	LRSAM1	hg38_genes_5UTRs
chr9	127451171	127451520	350	*	chip1_peak_100	775.217	22.0679	1.83136e-08	0.000799776	chr9	127451513	127452084	572	+	5UTR:61750	uc004brc.4	90678	LRSAM1	hg38_genes_5UTRs
chr9	127451171	127451520	350	*	chip1_peak_100	775.217	22.0679	1.83136e-08	0.000799776	chr9	127451318	127451405	88	-	5UTR:63963	uc004bqy.3	6136	RPL12	hg38_genes_5UTRs
chr9	127451171	127451520	350	*	chip1_peak_100	775.217	22.0679	1.83136e-08	0.000799776	chr9	127451318	127451373	56	-	5UTR:63964	uc004bqz.3	6136	RPL12	hg38_genes_5UTRs
chr5	181221881	181222580	700	*	chip1_peak_102	245.471	6.98778	2.1769e-08	0.000928652	chr5	181222499	181222781	283	+	5UTR:39000	uc063kwq.1	90933	TRIM41	hg38_genes_5UTRs
chr8	143541301	143541650	350	*	chip1_peak_104	660.168	18.7929	2.49021e-08	0.00104417	chr8	143541422	143541453	32	-	5UTR:60001	uc003yyd.3	23144	ZC3H3	hg38_genes_5UTRs
chr11	68213531	68213950	420	*	chip1_peak_108	505.409	14.3874	2.71523e-08	0.0011194	chr11	68213477	68213828	352	-	5UTR:76199	uc058eml.1	51111	KMT5B	hg38_genes_5UTRs
chr11	68213531	68213950	420	*	chip1_peak_108	505.409	14.3874	2.71523e-08	0.0011194	chr11	68213477	68213595	119	-	5UTR:76201	uc058emm.1	51111	KMT5B	hg38_genes_5UTRs
chr11	68213531	68213950	420	*	chip1_peak_108	505.409	14.3874	2.71523e-08	0.0011194	chr11	68213477	68213601	125	-	5UTR:76203	uc010rqa.2	51111	KMT5B	hg38_genes_5UTRs
chr11	68213531	68213950	420	*	chip1_peak_108	505.409	14.3874	2.71523e-08	0.0011194	chr11	68213477	68213678	202	-	5UTR:76207	uc058emr.1	51111	KMT5B	hg38_genes_5UTRs
chr1	154936881	154937440	560	*	chip1_peak_112	174.162	4.95782	3.63371e-08	0.00141866	chr1	154936686	154936991	306	-	5UTR:9711	uc001ffq.4	10654	PMVK	hg38_genes_5UTRs
chr19	1021161	1021510	350	*	chip1_peak_113	326.433	9.2925	3.65706e-08	0.00142526	chr19	1020997	1021179	183	-	5UTR:123952	uc002lqr.2	91304	TMEM259	hg38_genes_5UTRs
chr6	26216541	26216960	420	*	chip1_peak_114	440.304	12.534	4.13487e-08	0.00157265	chr6	26216644	26216692	49	-	5UTR:45213	uc003ngz.5	8339	HIST1H2BG	hg38_genes_5UTRs
chr10	112183541	112183890	350	*	chip1_peak_116	357.862	10.1872	4.3045e-08	0.00161767	chr10	112183693	112183763	71	-	5UTR:68206	uc001kzp.4	57678	GPAM	hg38_genes_5UTRs
chr10	112183541	112183890	350	*	chip1_peak_116	357.862	10.1872	4.3045e-08	0.00161767	chr10	112183674	112183710	37	-	5UTR:68209	uc001kzq.2	57678	GPAM	hg38_genes_5UTRs
chr12	55715871	55716220	350	*	chip1_peak_117	677.875	19.2969	4.54453e-08	0.00169348	chr12	55716036	55716051	16	+	5UTR:80206	uc058pag.1	100528022	BLOC1S1-RDH5	hg38_genes_5UTRs
chr12	55715871	55716220	350	*	chip1_peak_117	677.875	19.2969	4.54453e-08	0.00169348	chr12	55716036	55716051	16	+	5UTR:80207	uc001shj.5	100528022	BLOC1S1-RDH5	hg38_genes_5UTRs
chr12	55715871	55716220	350	*	chip1_peak_117	677.875	19.2969	4.54453e-08	0.00169348	chr12	55716037	55716051	15	+	5UTR:80208	uc001shi.5	2647	BLOC1S1	hg38_genes_5UTRs
chr12	55715871	55716220	350	*	chip1_peak_117	677.875	19.2969	4.54453e-08	0.00169348	chr12	55716038	55716051	14	+	5UTR:80209	uc009zny.3	2647	BLOC1S1	hg38_genes_5UTRs
chr12	55715871	55716220	350	*	chip1_peak_117	677.875	19.2969	4.54453e-08	0.00169348	chr12	55715919	55716043	125	-	5UTR:84945	uc058ozv.1	3679	ITGA7	hg38_genes_5UTRs
chr12	55715871	55716220	350	*	chip1_peak_117	677.875	19.2969	4.54453e-08	0.00169348	chr12	55715919	55716030	112	-	5UTR:84950	uc058pad.1	3679	ITGA7	hg38_genes_5UTRs
chr6	26204361	26204710	350	*	chip1_peak_120	352.432	10.0326	4.77212e-08	0.00175461	chr6	26204552	26204644	93	+	5UTR:42275	uc003ngy.5	8367	HIST1H4E	hg38_genes_5UTRs
chr22	43015141	43015490	350	*	chip1_peak_125	637.856	18.1577	5.67373e-08	0.00203863	chr22	43015021	43015145	125	-	5UTR:136631	uc003bdg.5	11252	PACSIN2	hg38_genes_5UTRs
chr9	137241021	137241370	350	*	chip1_peak_128	607.191	17.2848	5.9876e-08	0.00212378	chr9	137241213	137241360	148	+	5UTR:62309	uc004cmh.2	10383	TUBB4B	hg38_genes_5UTRs
chr11	64878311	64878660	350	*	chip1_peak_129	353.235	10.0555	6.25745e-08	0.00220886	chr11	64878465	64878719	255	-	5UTR:75737	uc001obu.3	10938	EHD1	hg38_genes_5UTRs
chr11	64878311	64878660	350	*	chip1_peak_129	353.235	10.0555	6.25745e-08	0.00220886	chr11	64878465	64878487	23	-	5UTR:75741	uc001obv.3	10938	EHD1	hg38_genes_5UTRs
chr11	64878311	64878660	350	*	chip1_peak_129	353.235	10.0555	6.25745e-08	0.00220886	chr11	64878465	64878484	20	-	5UTR:75748	uc058dbd.1	10938	EHD1	hg38_genes_5UTRs
chr11	64878311	64878660	350	*	chip1_peak_129	353.235	10.0555	6.25745e-08	0.00220886	chr11	64878465	64878487	23	-	5UTR:75750	uc058dbe.1	10938	EHD1	hg38_genes_5UTRs
chr12	124914441	124914860	420	*	chip1_peak_133	450.037	12.8111	6.79075e-08	0.0023706	chr12	124913772	124915348	1577	-	5UTR:87112	uc031zre.2	NA	NA	hg38_genes_5UTRs
chr12	124914441	124914860	420	*	chip1_peak_133	450.037	12.8111	6.79075e-08	0.0023706	chr12	124914587	124914762	176	-	5UTR:87114	uc058uyi.1	7316	UBC	hg38_genes_5UTRs
chr12	124914441	124914860	420	*	chip1_peak_133	450.037	12.8111	6.79075e-08	0.0023706	chr12	124914587	124915147	561	-	5UTR:87116	uc001ugs.5	7316	UBC	hg38_genes_5UTRs
chr12	124914441	124914860	420	*	chip1_peak_133	450.037	12.8111	6.79075e-08	0.0023706	chr12	124914587	124914601	15	-	5UTR:87118	uc058uyj.1	7316	UBC	hg38_genes_5UTRs
chr12	124914441	124914860	420	*	chip1_peak_133	450.037	12.8111	6.79075e-08	0.0023706	chr12	124914298	124914443	146	-	5UTR:87128	uc058uyo.1	7316	UBC	hg38_genes_5UTRs
chr12	124914441	124914860	420	*	chip1_peak_133	450.037	12.8111	6.79075e-08	0.0023706	chr12	124914370	124914591	222	-	5UTR:87130	uc058uyp.1	7316	UBC	hg38_genes_5UTRs
chr12	124914441	124914860	420	*	chip1_peak_133	450.037	12.8111	6.79075e-08	0.0023706	chr12	124914587	124914762	176	-	5UTR:87135	uc058uys.1	7316	UBC	hg38_genes_5UTRs
chr5	179623501	179623850	350	*	chip1_peak_134	421.658	12.0032	6.93417e-08	0.00241305	chr5	179623595	179623710	116	-	5UTR:41663	uc003mkf.5	3187	HNRNPH1	hg38_genes_5UTRs
chr5	179623501	179623850	350	*	chip1_peak_134	421.658	12.0032	6.93417e-08	0.00241305	chr5	179623636	179623721	86	-	5UTR:41665	uc003mke.5	3187	HNRNPH1	hg38_genes_5UTRs
chr5	179623501	179623850	350	*	chip1_peak_134	421.658	12.0032	6.93417e-08	0.00241305	chr5	179623134	179624669	1536	-	5UTR:41667	uc003mkh.5	3187	HNRNPH1	hg38_genes_5UTRs
chr5	179623501	179623850	350	*	chip1_peak_134	421.658	12.0032	6.93417e-08	0.00241305	chr5	179623636	179623671	36	-	5UTR:41671	uc063kni.1	3187	HNRNPH1	hg38_genes_5UTRs
chr5	179623501	179623850	350	*	chip1_peak_134	421.658	12.0032	6.93417e-08	0.00241305	chr5	179623636	179623670	35	-	5UTR:41673	uc063knj.1	3187	HNRNPH1	hg38_genes_5UTRs
chr5	179623501	179623850	350	*	chip1_peak_134	421.658	12.0032	6.93417e-08	0.00241305	chr5	179623636	179623698	63	-	5UTR:41675	uc063knm.1	3187	HNRNPH1	hg38_genes_5UTRs
chr5	179623501	179623850	350	*	chip1_peak_134	421.658	12.0032	6.93417e-08	0.00241305	chr5	179623636	179623670	35	-	5UTR:41677	uc063knn.1	3187	HNRNPH1	hg38_genes_5UTRs
chr5	179623501	179623850	350	*	chip1_peak_134	421.658	12.0032	6.93417e-08	0.00241305	chr5	179623636	179624669	1034	-	5UTR:41679	uc063kno.1	3187	HNRNPH1	hg38_genes_5UTRs
chr5	179623501	179623850	350	*	chip1_peak_134	421.658	12.0032	6.93417e-08	0.00241305	chr5	179623595	179623698	104	-	5UTR:41683	uc063knq.1	3187	HNRNPH1	hg38_genes_5UTRs
chr5	179623501	179623850	350	*	chip1_peak_134	421.658	12.0032	6.93417e-08	0.00241305	chr5	179623636	179623669	34	-	5UTR:41685	uc063knr.1	3187	HNRNPH1	hg38_genes_5UTRs
chr5	179623501	179623850	350	*	chip1_peak_134	421.658	12.0032	6.93417e-08	0.00241305	chr5	179623636	179623671	36	-	5UTR:41688	uc063knu.1	3187	HNRNPH1	hg38_genes_5UTRs
chr5	179623501	179623850	350	*	chip1_peak_134	421.658	12.0032	6.93417e-08	0.00241305	chr5	179623281	179623707	427	-	5UTR:41692	uc063kob.1	3187	HNRNPH1	hg38_genes_5UTRs
chr2	38751161	38751440	280	*	chip1_peak_135	636.346	18.1147	7.11545e-08	0.00246836	chr2	38751257	38751494	238	-	5UTR:17312	uc002rqz.3	6432	SRSF7	hg38_genes_5UTRs
chr2	38751161	38751440	280	*	chip1_peak_135	636.346	18.1147	7.11545e-08	0.00246836	chr2	38751257	38751494	238	-	5UTR:17313	uc010ynp.2	6432	SRSF7	hg38_genes_5UTRs
chr2	38751161	38751440	280	*	chip1_peak_135	636.346	18.1147	7.11545e-08	0.00246836	chr2	38751257	38751415	159	-	5UTR:17314	uc061ijc.1	6432	SRSF7	hg38_genes_5UTRs
chr2	38751161	38751440	280	*	chip1_peak_135	636.346	18.1147	7.11545e-08	0.00246836	chr2	38751257	38751363	107	-	5UTR:17315	uc061ijd.1	6432	SRSF7	hg38_genes_5UTRs
chr2	38751161	38751440	280	*	chip1_peak_135	636.346	18.1147	7.11545e-08	0.00246836	chr2	38751257	38751358	102	-	5UTR:17316	uc061ijg.1	6432	SRSF7	hg38_genes_5UTRs
chr2	38751161	38751440	280	*	chip1_peak_135	636.346	18.1147	7.11545e-08	0.00246836	chr2	38751257	38751282	26	-	5UTR:17317	uc061iji.1	6432	SRSF7	hg38_genes_5UTRs
chr2	38751161	38751440	280	*	chip1_peak_135	636.346	18.1147	7.11545e-08	0.00246836	chr2	38751257	38751352	96	-	5UTR:17318	uc061ijj.1	6432	SRSF7	hg38_genes_5UTRs
chr20	49915391	49915740	350	*	chip1_peak_139	536.243	15.2651	7.99293e-08	0.0027173	chr20	49915380	49915508	129	-	5UTR:131927	uc002xuw.5	9825	SPATA2	hg38_genes_5UTRs
chr6	43516761	43517110	350	*	chip1_peak_141	393.764	11.2092	8.2308e-08	0.00277385	chr6	43517022	43517109	88	+	5UTR:43413	uc003ovn.4	9533	POLR1C	hg38_genes_5UTRs
chr6	43516761	43517110	350	*	chip1_peak_141	393.764	11.2092	8.2308e-08	0.00277385	chr6	43517088	43517109	22	+	5UTR:43414	uc063osv.1	9533	POLR1C	hg38_genes_5UTRs
chr6	43516761	43517110	350	*	chip1_peak_141	393.764	11.2092	8.2308e-08	0.00277385	chr6	43517089	43517109	21	+	5UTR:43415	uc003ovo.3	9533	POLR1C	hg38_genes_5UTRs
chr6	43516761	43517110	350	*	chip1_peak_141	393.764	11.2092	8.2308e-08	0.00277385	chr6	43516808	43516990	183	-	5UTR:46265	uc003ovl.2	25844	YIPF3	hg38_genes_5UTRs
chr6	43516761	43517110	350	*	chip1_peak_141	393.764	11.2092	8.2308e-08	0.00277385	chr6	43516808	43516985	178	-	5UTR:46266	uc063osd.1	25844	YIPF3	hg38_genes_5UTRs
chr6	43516761	43517110	350	*	chip1_peak_141	393.764	11.2092	8.2308e-08	0.00277385	chr6	43516808	43516941	134	-	5UTR:46267	uc063ose.1	25844	YIPF3	hg38_genes_5UTRs
chr6	43516761	43517110	350	*	chip1_peak_141	393.764	11.2092	8.2308e-08	0.00277385	chr6	43516808	43516972	165	-	5UTR:46268	uc063osf.1	25844	YIPF3	hg38_genes_5UTRs
chr6	43516761	43517110	350	*	chip1_peak_141	393.764	11.2092	8.2308e-08	0.00277385	chr6	43516808	43516953	146	-	5UTR:46269	uc063osh.1	25844	YIPF3	hg38_genes_5UTRs
chr6	43516761	43517110	350	*	chip1_peak_141	393.764	11.2092	8.2308e-08	0.00277385	chr6	43516808	43516933	126	-	5UTR:46270	uc063osj.1	25844	YIPF3	hg38_genes_5UTRs
chr6	43516761	43517110	350	*	chip1_peak_141	393.764	11.2092	8.2308e-08	0.00277385	chr6	43516808	43516919	112	-	5UTR:46271	uc063osl.1	25844	YIPF3	hg38_genes_5UTRs
chr6	43516761	43517110	350	*	chip1_peak_141	393.764	11.2092	8.2308e-08	0.00277385	chr6	43516808	43516942	135	-	5UTR:46272	uc063osm.1	25844	YIPF3	hg38_genes_5UTRs
chr3	186783241	186783590	350	*	chip1_peak_143	461.496	13.1373	9.585e-08	0.00318984	chr3	186783205	186783350	146	+	5UTR:25288	uc062reg.1	1974	EIF4A2	hg38_genes_5UTRs
chr3	186783241	186783590	350	*	chip1_peak_143	461.496	13.1373	9.585e-08	0.00318984	chr3	186783448	186783610	163	+	5UTR:25289	uc062reg.1	1974	EIF4A2	hg38_genes_5UTRs
chr3	186783241	186783590	350	*	chip1_peak_143	461.496	13.1373	9.585e-08	0.00318984	chr3	186783305	186783610	306	+	5UTR:25290	uc062reh.1	1974	EIF4A2	hg38_genes_5UTRs
chr3	186783241	186783590	350	*	chip1_peak_143	461.496	13.1373	9.585e-08	0.00318984	chr3	186783547	186783610	64	+	5UTR:25291	uc003fqs.4	1974	EIF4A2	hg38_genes_5UTRs
chr3	186783241	186783590	350	*	chip1_peak_143	461.496	13.1373	9.585e-08	0.00318984	chr3	186783572	186783610	39	+	5UTR:25292	uc003fqv.4	1974	EIF4A2	hg38_genes_5UTRs
chr3	186783241	186783590	350	*	chip1_peak_143	461.496	13.1373	9.585e-08	0.00318984	chr3	186783577	186783610	34	+	5UTR:25293	uc062ren.1	1974	EIF4A2	hg38_genes_5UTRs
chr3	186783241	186783590	350	*	chip1_peak_143	461.496	13.1373	9.585e-08	0.00318984	chr3	186783577	186783610	34	+	5UTR:25294	uc062reo.1	1974	EIF4A2	hg38_genes_5UTRs
chr3	186783241	186783590	350	*	chip1_peak_143	461.496	13.1373	9.585e-08	0.00318984	chr3	186783577	186783610	34	+	5UTR:25295	uc003fqu.4	1974	EIF4A2	hg38_genes_5UTRs
chr20	49278391	49278740	350	*	chip1_peak_144	738.397	21.0198	9.78213e-08	0.00323882	chr20	49278021	49278426	406	-	5UTR:131914	uc061xpx.1	57169	ZNFX1	hg38_genes_5UTRs
chr12	103930051	103930400	350	*	chip1_peak_145	761.822	21.6866	9.92481e-08	0.00327046	chr12	103930107	103930338	232	+	5UTR:81519	uc058smf.1	7184	HSP90B1	hg38_genes_5UTRs
chr12	103930051	103930400	350	*	chip1_peak_145	761.822	21.6866	9.92481e-08	0.00327046	chr12	103930334	103930515	182	+	5UTR:81522	uc001tkb.3	7184	HSP90B1	hg38_genes_5UTRs
chr12	49264811	49265090	280	*	chip1_peak_147	659.964	18.787	1.00958e-07	0.00331	chr12	49264907	49265181	275	+	5UTR:79614	uc001rtt.2	84790	TUBA1C	hg38_genes_5UTRs
chr12	49264811	49265090	280	*	chip1_peak_147	659.964	18.787	1.00958e-07	0.00331	chr12	49265081	49265181	101	+	5UTR:79615	uc021qxo.2	84790	TUBA1C	hg38_genes_5UTRs
chr1	35192921	35193200	280	*	chip1_peak_148	570.405	16.2376	1.0204e-07	0.00333557	chr1	35193050	35193148	99	-	5UTR:7281	uc001bys.4	6421	SFPQ	hg38_genes_5UTRs
chr7	44796431	44796710	280	*	chip1_peak_149	539.488	15.3575	1.03617e-07	0.00337215	chr7	44796680	44796724	45	+	5UTR:48844	uc064djn.1	5478	PPIA	hg38_genes_5UTRs
chr7	44796431	44796710	280	*	chip1_peak_149	539.488	15.3575	1.03617e-07	0.00337215	chr7	44796680	44796724	45	+	5UTR:48845	uc003tlw.4	5478	PPIA	hg38_genes_5UTRs
chr7	44796431	44796710	280	*	chip1_peak_149	539.488	15.3575	1.03617e-07	0.00337215	chr7	44796681	44796793	113	+	5UTR:48846	uc064djo.1	5478	PPIA	hg38_genes_5UTRs
chr7	44796431	44796710	280	*	chip1_peak_149	539.488	15.3575	1.03617e-07	0.00337215	chr7	44796681	44796793	113	+	5UTR:48850	uc064djp.1	5478	PPIA	hg38_genes_5UTRs
chr7	44796431	44796710	280	*	chip1_peak_149	539.488	15.3575	1.03617e-07	0.00337215	chr7	44796681	44796793	113	+	5UTR:48854	uc064djq.1	5478	PPIA	hg38_genes_5UTRs
chr7	44796431	44796710	280	*	chip1_peak_149	539.488	15.3575	1.03617e-07	0.00337215	chr7	44796681	44796724	44	+	5UTR:48857	uc064djr.1	5478	PPIA	hg38_genes_5UTRs
chr7	44796431	44796710	280	*	chip1_peak_149	539.488	15.3575	1.03617e-07	0.00337215	chr7	44796682	44796724	43	+	5UTR:48858	uc064djs.1	5478	PPIA	hg38_genes_5UTRs
chr12	10613331	10613610	280	*	chip1_peak_150	645.919	18.3872	1.05449e-07	0.00342163	chr12	10613533	10613623	91	-	5UTR:83273	uc001qyq.3	55110	MAGOHB	hg38_genes_5UTRs
chr12	10613331	10613610	280	*	chip1_peak_150	645.919	18.3872	1.05449e-07	0.00342163	chr12	10613541	10613591	51	-	5UTR:83274	uc058leo.1	55110	MAGOHB	hg38_genes_5UTRs
chr12	10613331	10613610	280	*	chip1_peak_150	645.919	18.3872	1.05449e-07	0.00342163	chr12	10613533	10613594	62	-	5UTR:83276	uc058lep.1	55110	MAGOHB	hg38_genes_5UTRs
chr12	10613331	10613610	280	*	chip1_peak_150	645.919	18.3872	1.05449e-07	0.00342163	chr12	10613541	10613591	51	-	5UTR:83277	uc058ler.1	55110	MAGOHB	hg38_genes_5UTRs
chr12	10613331	10613610	280	*	chip1_peak_150	645.919	18.3872	1.05449e-07	0.00342163	chr12	10613533	10613609	77	-	5UTR:83279	uc058les.1	55110	MAGOHB	hg38_genes_5UTRs
chr12	10613331	10613610	280	*	chip1_peak_150	645.919	18.3872	1.05449e-07	0.00342163	chr12	10613533	10613600	68	-	5UTR:83280	uc058let.1	55110	MAGOHB	hg38_genes_5UTRs
chr12	10613331	10613610	280	*	chip1_peak_150	645.919	18.3872	1.05449e-07	0.00342163	chr12	10613533	10613573	41	-	5UTR:83281	uc058leu.1	55110	MAGOHB	hg38_genes_5UTRs
chr12	10613331	10613610	280	*	chip1_peak_150	645.919	18.3872	1.05449e-07	0.00342163	chr12	10613533	10613605	73	-	5UTR:83282	uc058lew.1	55110	MAGOHB	hg38_genes_5UTRs
chr11	119067621	119067830	210	*	chip1_peak_151	436.333	12.421	1.0722e-07	0.00346389	chr11	119067692	119067823	132	+	5UTR:72788	uc058iep.1	55823	VPS11	hg38_genes_5UTRs
chr11	119067621	119067830	210	*	chip1_peak_151	436.333	12.421	1.0722e-07	0.00346389	chr11	119067821	119068068	248	+	5UTR:72789	uc031yhi.2	55823	VPS11	hg38_genes_5UTRs
chr4	87006781	87007060	280	*	chip1_peak_152	413.248	11.7638	1.12049e-07	0.0036041	chr4	87006988	87007407	420	+	5UTR:31671	uc003hqj.5	4299	AFF1	hg38_genes_5UTRs
chr19	50476091	50476370	280	*	chip1_peak_153	316.238	9.00227	1.17137e-07	0.0037568	chr19	50476200	50476271	72	-	5UTR:128033	uc061bqw.1	112703	FAM71E1	hg38_genes_5UTRs
chr19	50476091	50476370	280	*	chip1_peak_153	316.238	9.00227	1.17137e-07	0.0037568	chr19	50476200	50476301	102	-	5UTR:128035	uc061bqx.1	112703	FAM71E1	hg38_genes_5UTRs
chr12	56041791	56042140	350	*	chip1_peak_155	363.822	10.3569	1.22776e-07	0.00390369	chr12	56041853	56042166	314	+	5UTR:80342	uc001sjf.4	6231	RPS26	hg38_genes_5UTRs
chr12	56041791	56042140	350	*	chip1_peak_155	363.822	10.3569	1.22776e-07	0.00390369	chr12	56041893	56042064	172	+	5UTR:80343	uc058pgo.1	6231	RPS26	hg38_genes_5UTRs
chr12	56041791	56042140	350	*	chip1_peak_155	363.822	10.3569	1.22776e-07	0.00390369	chr12	56042133	56042166	34	+	5UTR:80344	uc058pgo.1	6231	RPS26	hg38_genes_5UTRs
chr11	67391591	67391940	350	*	chip1_peak_156	872.412	24.8348	1.24637e-07	0.00395715	chr11	67391398	67392044	647	+	5UTR:71324	uc058eey.1	100130987	LOC100130987	hg38_genes_5UTRs
chr8	125091611	125091820	210	*	chip1_peak_159	507.803	14.4555	1.32406e-07	0.00415603	chr8	125091679	125091900	222	+	5UTR:56760	uc064qbu.1	286053	NSMCE2	hg38_genes_5UTRs
chr8	125091611	125091820	210	*	chip1_peak_159	507.803	14.4555	1.32406e-07	0.00415603	chr8	125091615	125091840	226	-	5UTR:59528	uc003yrt.4	9897	KIAA0196	hg38_genes_5UTRs
chr8	125091611	125091820	210	*	chip1_peak_159	507.803	14.4555	1.32406e-07	0.00415603	chr8	125091615	125091783	169	-	5UTR:59530	uc011lir.3	9897	KIAA0196	hg38_genes_5UTRs
chr8	125091611	125091820	210	*	chip1_peak_159	507.803	14.4555	1.32406e-07	0.00415603	chr8	125091615	125091724	110	-	5UTR:59533	uc064qbq.1	9897	KIAA0196	hg38_genes_5UTRs
chr19	2269191	2269610	420	*	chip1_peak_161	629.053	17.9071	1.39434e-07	0.00434578	chr19	2269509	2269598	90	+	5UTR:118686	uc060rjp.1	4946	OAZ1	hg38_genes_5UTRs
chr19	2269191	2269610	420	*	chip1_peak_161	629.053	17.9071	1.39434e-07	0.00434578	chr19	2269520	2269598	79	+	5UTR:118687	uc002lvk.4	4946	OAZ1	hg38_genes_5UTRs
chr19	2269191	2269610	420	*	chip1_peak_161	629.053	17.9071	1.39434e-07	0.00434578	chr19	2269525	2269598	74	+	5UTR:118688	uc060rjs.1	56928	SPPL2B	hg38_genes_5UTRs
chr19	2269191	2269610	420	*	chip1_peak_161	629.053	17.9071	1.39434e-07	0.00434578	chr19	2269534	2269598	65	+	5UTR:118689	uc060rjt.1	4946	OAZ1	hg38_genes_5UTRs
chr8	56074271	56074550	280	*	chip1_peak_162	437.959	12.4673	1.487e-07	0.00458287	chr8	56074384	56074509	126	-	5UTR:58143	uc003xsm.3	6224	RPS20	hg38_genes_5UTRs
chr8	56074271	56074550	280	*	chip1_peak_162	437.959	12.4673	1.487e-07	0.00458287	chr8	56074384	56074581	198	-	5UTR:58144	uc064mye.1	6224	RPS20	hg38_genes_5UTRs
chr8	56074271	56074550	280	*	chip1_peak_162	437.959	12.4673	1.487e-07	0.00458287	chr8	56074384	56074506	123	-	5UTR:58145	uc003xsn.3	6224	RPS20	hg38_genes_5UTRs
chr8	56074271	56074550	280	*	chip1_peak_162	437.959	12.4673	1.487e-07	0.00458287	chr8	56074060	56074506	447	-	5UTR:58146	uc064myf.1	6224	RPS20	hg38_genes_5UTRs
chr8	56074271	56074550	280	*	chip1_peak_162	437.959	12.4673	1.487e-07	0.00458287	chr8	56074381	56074510	130	-	5UTR:58148	uc064myh.1	6224	RPS20	hg38_genes_5UTRs
chr8	56074271	56074550	280	*	chip1_peak_162	437.959	12.4673	1.487e-07	0.00458287	chr8	56074257	56074510	254	-	5UTR:58150	uc064myi.1	6224	RPS20	hg38_genes_5UTRs
chr8	56074271	56074550	280	*	chip1_peak_162	437.959	12.4673	1.487e-07	0.00458287	chr8	56074257	56074356	100	-	5UTR:58151	uc064myj.1	6224	RPS20	hg38_genes_5UTRs
chr8	56074271	56074550	280	*	chip1_peak_162	437.959	12.4673	1.487e-07	0.00458287	chr8	56074384	56074506	123	-	5UTR:58152	uc064myk.1	6224	RPS20	hg38_genes_5UTRs
chr8	56074271	56074550	280	*	chip1_peak_162	437.959	12.4673	1.487e-07	0.00458287	chr8	56074384	56074498	115	-	5UTR:58153	uc064myl.1	6224	RPS20	hg38_genes_5UTRs
chr3	9843821	9844100	280	*	chip1_peak_163	342.132	9.73941	1.49686e-07	0.00460683	chr3	9844015	9844016	2	-	5UTR:25624	uc011atk.3	285367	RPUSD3	hg38_genes_5UTRs
chr3	9843821	9844100	280	*	chip1_peak_163	342.132	9.73941	1.49686e-07	0.00460683	chr3	9843754	9843942	189	-	5UTR:25625	uc062gnx.1	285367	RPUSD3	hg38_genes_5UTRs
chr11	68030271	68030690	420	*	chip1_peak_164	291.952	8.31094	1.52597e-07	0.00468338	chr11	68030627	68030733	107	+	5UTR:71390	uc001onc.4	4728	NDUFS8	hg38_genes_5UTRs
chr11	68030271	68030690	420	*	chip1_peak_164	291.952	8.31094	1.52597e-07	0.00468338	chr11	68030665	68030733	69	+	5UTR:71391	uc058ekx.1	4728	NDUFS8	hg38_genes_5UTRs
chr11	68030271	68030690	420	*	chip1_peak_164	291.952	8.31094	1.52597e-07	0.00468338	chr11	68030684	68030733	50	+	5UTR:71393	uc058eky.1	4728	NDUFS8	hg38_genes_5UTRs
chr11	68030271	68030690	420	*	chip1_peak_164	291.952	8.31094	1.52597e-07	0.00468338	chr11	68030688	68030733	46	+	5UTR:71394	uc058ekz.1	4728	NDUFS8	hg38_genes_5UTRs
chr7	139340461	139340810	350	*	chip1_peak_165	667.003	18.9874	1.56026e-07	0.00478196	chr7	139340359	139340517	159	+	5UTR:50988	uc011kqs.3	51631	LUC7L2	hg38_genes_5UTRs
chr21	25734871	25735080	210	*	chip1_peak_167	383.047	10.9041	1.61176e-07	0.00490578	chr21	25734570	25735070	501	+	5UTR:132331	uc002ylx.5	2551	GABPA	hg38_genes_5UTRs
chr21	25734871	25735080	210	*	chip1_peak_167	383.047	10.9041	1.61176e-07	0.00490578	chr21	25734989	25735027	39	-	5UTR:133048	uc061zhf.1	522	ATP5J	hg38_genes_5UTRs
chr21	25734871	25735080	210	*	chip1_peak_167	383.047	10.9041	1.61176e-07	0.00490578	chr21	25734853	25734904	52	-	5UTR:133050	uc061zhg.1	522	ATP5J	hg38_genes_5UTRs
chr21	25734871	25735080	210	*	chip1_peak_167	383.047	10.9041	1.61176e-07	0.00490578	chr21	25734853	25734972	120	-	5UTR:133053	uc002ylu.4	522	ATP5J	hg38_genes_5UTRs
chr21	25734871	25735080	210	*	chip1_peak_167	383.047	10.9041	1.61176e-07	0.00490578	chr21	25734956	25735033	78	-	5UTR:133055	uc002ylv.4	522	ATP5J	hg38_genes_5UTRs
chr21	25734871	25735080	210	*	chip1_peak_167	383.047	10.9041	1.61176e-07	0.00490578	chr21	25734989	25735673	685	-	5UTR:133060	uc002yls.4	522	ATP5J	hg38_genes_5UTRs
chr17	40417791	40418140	350	*	chip1_peak_169	454.097	12.9267	1.6431e-07	0.00497379	chr17	40417792	40417950	159	-	5UTR:113043	uc002huq.4	7153	TOP2A	hg38_genes_5UTRs
chr11	67508001	67508420	420	*	chip1_peak_170	274.537	7.81517	1.78938e-07	0.00532897	chr11	67508083	67508631	549	-	5UTR:76157	uc001oma.5	10263	CDK2AP2	hg38_genes_5UTRs
chr11	67508001	67508420	420	*	chip1_peak_170	274.537	7.81517	1.78938e-07	0.00532897	chr11	67508083	67508158	76	-	5UTR:76158	uc058eii.1	10263	CDK2AP2	hg38_genes_5UTRs
chr11	67508001	67508420	420	*	chip1_peak_170	274.537	7.81517	1.78938e-07	0.00532897	chr11	67508083	67508091	9	-	5UTR:76159	uc058eij.1	10263	CDK2AP2	hg38_genes_5UTRs
chr15	88621051	88621330	280	*	chip1_peak_171	612.35	17.4316	1.92372e-07	0.00564538	chr15	88621296	88621382	87	+	5UTR:96710	uc002bmt.3	64782	AEN	hg38_genes_5UTRs
chr9	122941001	122941420	420	*	chip1_peak_172	338.233	9.6284	2.10342e-07	0.00608049	chr9	122941009	122941093	85	+	5UTR:61577	uc011lzh.3	23637	RABGAP1	hg38_genes_5UTRs
chr9	122941001	122941420	420	*	chip1_peak_172	338.233	9.6284	2.10342e-07	0.00608049	chr9	122941033	122941088	56	+	5UTR:61579	uc064vnv.1	23637	RABGAP1	hg38_genes_5UTRs
chr9	122941001	122941420	420	*	chip1_peak_172	338.233	9.6284	2.10342e-07	0.00608049	chr9	122941090	122941093	4	+	5UTR:61582	uc064vnw.1	23637	RABGAP1	hg38_genes_5UTRs
chr20	62427401	62427750	350	*	chip1_peak_173	653.553	18.6046	2.10353e-07	0.00608049	chr20	62427460	62427533	74	-	5UTR:132149	uc002ycw.3	140893	RBBP8NL	hg38_genes_5UTRs
chr19	32971821	32972170	350	*	chip1_peak_175	486.961	13.8622	2.121e-07	0.00611068	chr19	32971875	32971963	89	-	5UTR:126111	uc002nty.4	84902	CEP89	hg38_genes_5UTRs
chr19	32971821	32972170	350	*	chip1_peak_175	486.961	13.8622	2.121e-07	0.00611068	chr19	32971875	32971955	81	-	5UTR:126112	uc060wso.1	84902	CEP89	hg38_genes_5UTRs
chr19	32971821	32972170	350	*	chip1_peak_175	486.961	13.8622	2.121e-07	0.00611068	chr19	32971875	32971963	89	-	5UTR:126113	uc002nua.5	84902	CEP89	hg38_genes_5UTRs
chr19	32971821	32972170	350	*	chip1_peak_175	486.961	13.8622	2.121e-07	0.00611068	chr19	32971875	32971991	117	-	5UTR:126114	uc002nuc.4	84902	CEP89	hg38_genes_5UTRs
chr8	37762271	37762620	350	*	chip1_peak_177	460.266	13.1023	2.398e-07	0.00679358	chr8	37762593	37762659	67	+	5UTR:55427	uc003xkh.4	11212	PROSC	hg38_genes_5UTRs
chr8	37762271	37762620	350	*	chip1_peak_177	460.266	13.1023	2.398e-07	0.00679358	chr8	37762600	37762659	60	+	5UTR:55428	uc064lxx.1	11212	PROSC	hg38_genes_5UTRs
chr8	37762271	37762620	350	*	chip1_peak_177	460.266	13.1023	2.398e-07	0.00679358	chr8	37762600	37762700	101	+	5UTR:55429	uc064lxy.1	11212	PROSC	hg38_genes_5UTRs
chr8	37762271	37762620	350	*	chip1_peak_177	460.266	13.1023	2.398e-07	0.00679358	chr8	37762610	37762659	50	+	5UTR:55431	uc064lxz.1	11212	PROSC	hg38_genes_5UTRs
chr20	45891161	45891300	140	*	chip1_peak_178	571.971	16.2822	2.45631e-07	0.00692328	chr20	45890144	45891325	1182	+	5UTR:130422	uc002xqi.4	5476	CTSA	hg38_genes_5UTRs
chr20	45891161	45891300	140	*	chip1_peak_178	571.971	16.2822	2.45631e-07	0.00692328	chr20	45891044	45891325	282	+	5UTR:130423	uc002xqh.4	5476	CTSA	hg38_genes_5UTRs
chr20	45891161	45891300	140	*	chip1_peak_178	571.971	16.2822	2.45631e-07	0.00692328	chr20	45890992	45891287	296	-	5UTR:131775	uc002xqg.3	140825	NEURL2	hg38_genes_5UTRs
chr12	56116411	56116760	350	*	chip1_peak_180	331.502	9.4368	2.53678e-07	0.00710478	chr12	56116586	56116787	202	+	5UTR:80369	uc001sjo.4	6171	RPL41	hg38_genes_5UTRs
chr12	56116411	56116760	350	*	chip1_peak_180	331.502	9.4368	2.53678e-07	0.00710478	chr12	56116590	56116659	70	+	5UTR:80370	uc001sjn.3	6171	RPL41	hg38_genes_5UTRs
chr12	112125231	112125580	350	*	chip1_peak_183	394.508	11.2304	2.83834e-07	0.00779136	chr12	112125501	112125618	118	+	5UTR:81942	uc001ttp.4	10906	TRAFD1	hg38_genes_5UTRs
chr12	112125231	112125580	350	*	chip1_peak_183	394.508	11.2304	2.83834e-07	0.00779136	chr12	112125545	112125618	74	+	5UTR:81944	uc058tkl.1	10906	TRAFD1	hg38_genes_5UTRs
chr12	112125231	112125580	350	*	chip1_peak_183	394.508	11.2304	2.83834e-07	0.00779136	chr12	112125545	112126149	605	+	5UTR:81946	uc001tto.4	10906	TRAFD1	hg38_genes_5UTRs
chr12	112125231	112125580	350	*	chip1_peak_183	394.508	11.2304	2.83834e-07	0.00779136	chr12	112125554	112125618	65	+	5UTR:81948	uc058tkm.1	10906	TRAFD1	hg38_genes_5UTRs
chr12	112125231	112125580	350	*	chip1_peak_183	394.508	11.2304	2.83834e-07	0.00779136	chr12	112125557	112125618	62	+	5UTR:81950	uc058tkn.1	10906	TRAFD1	hg38_genes_5UTRs
chr12	112125231	112125580	350	*	chip1_peak_183	394.508	11.2304	2.83834e-07	0.00779136	chr12	112125560	112125618	59	+	5UTR:81954	uc058tko.1	10906	TRAFD1	hg38_genes_5UTRs
chr12	112125231	112125580	350	*	chip1_peak_183	394.508	11.2304	2.83834e-07	0.00779136	chr12	112125563	112125618	56	+	5UTR:81956	uc058tkp.1	10906	TRAFD1	hg38_genes_5UTRs
chr11	62622001	62622280	280	*	chip1_peak_184	442.487	12.5962	2.87247e-07	0.00786553	chr11	62621948	62622175	228	-	5UTR:75470	uc001ntw.3	26229	B3GAT3	hg38_genes_5UTRs
chr11	62622001	62622280	280	*	chip1_peak_184	442.487	12.5962	2.87247e-07	0.00786553	chr11	62621948	62622154	207	-	5UTR:75471	uc058cjk.1	26229	B3GAT3	hg38_genes_5UTRs
chr11	62622001	62622280	280	*	chip1_peak_184	442.487	12.5962	2.87247e-07	0.00786553	chr11	62621948	62622146	199	-	5UTR:75474	uc058cjn.1	26229	B3GAT3	hg38_genes_5UTRs
chr11	62841661	62842010	350	*	chip1_peak_187	538.167	15.3199	3.00281e-07	0.00818185	chr11	62841569	62841809	241	-	5UTR:75573	uc009yoi.3	54663	WDR74	hg38_genes_5UTRs
chr11	62841661	62842010	350	*	chip1_peak_187	538.167	15.3199	3.00281e-07	0.00818185	chr11	62841569	62841809	241	-	5UTR:75579	uc031xqz.2	54663	WDR74	hg38_genes_5UTRs
chr21	36060361	36060570	210	*	chip1_peak_189	394.509	11.2304	3.06315e-07	0.00829513	chr21	36060347	36060526	180	-	5UTR:133316	uc002yux.4	54093	SETD4	hg38_genes_5UTRs
chr21	36060361	36060570	210	*	chip1_peak_189	394.509	11.2304	3.06315e-07	0.00829513	chr21	36060347	36060550	204	-	5UTR:133319	uc021wiy.3	54093	SETD4	hg38_genes_5UTRs
chr21	36060361	36060570	210	*	chip1_peak_189	394.509	11.2304	3.06315e-07	0.00829513	chr21	36060282	36060364	83	-	5UTR:133324	uc002yuy.5	54093	SETD4	hg38_genes_5UTRs
chr21	36060361	36060570	210	*	chip1_peak_189	394.509	11.2304	3.06315e-07	0.00829513	chr21	36060347	36060363	17	-	5UTR:133331	uc061zwv.1	54093	SETD4	hg38_genes_5UTRs
chr21	36060361	36060570	210	*	chip1_peak_189	394.509	11.2304	3.06315e-07	0.00829513	chr21	36060347	36060526	180	-	5UTR:133335	uc061zwy.1	54093	SETD4	hg38_genes_5UTRs
chr20	36773591	36773940	350	*	chip1_peak_190	557.209	15.8619	3.09178e-07	0.00836242	chr20	36773394	36773751	358	-	5UTR:131566	uc010gfr.3	79980	DSN1	hg38_genes_5UTRs
chr20	36773591	36773940	350	*	chip1_peak_190	557.209	15.8619	3.09178e-07	0.00836242	chr20	36773662	36773720	59	-	5UTR:131568	uc061wue.1	79980	DSN1	hg38_genes_5UTRs
chr20	36773591	36773940	350	*	chip1_peak_190	557.209	15.8619	3.09178e-07	0.00836242	chr20	36773662	36773760	99	-	5UTR:131570	uc002xgc.4	79980	DSN1	hg38_genes_5UTRs
chr20	36773591	36773940	350	*	chip1_peak_190	557.209	15.8619	3.09178e-07	0.00836242	chr20	36773662	36773815	154	-	5UTR:131572	uc002xga.4	79980	DSN1	hg38_genes_5UTRs
chr20	36773591	36773940	350	*	chip1_peak_190	557.209	15.8619	3.09178e-07	0.00836242	chr20	36773662	36773818	157	-	5UTR:131574	uc010zvs.3	79980	DSN1	hg38_genes_5UTRs
chr20	36773591	36773940	350	*	chip1_peak_190	557.209	15.8619	3.09178e-07	0.00836242	chr20	36773662	36773770	109	-	5UTR:131576	uc061wui.1	79980	DSN1	hg38_genes_5UTRs
chr20	36773591	36773940	350	*	chip1_peak_190	557.209	15.8619	3.09178e-07	0.00836242	chr20	36773394	36773799	406	-	5UTR:131578	uc061wuj.1	79980	DSN1	hg38_genes_5UTRs
chr5	42811791	42812070	280	*	chip1_peak_193	306.33	8.72023	3.16982e-07	0.008511	chr5	42811836	42812079	244	-	5UTR:39424	uc011cpu.3	6414	SELENOP	hg38_genes_5UTRs
chr5	42811791	42812070	280	*	chip1_peak_193	306.33	8.72023	3.16982e-07	0.008511	chr5	42811836	42811892	57	-	5UTR:39426	uc011cpt.3	6414	SELENOP	hg38_genes_5UTRs
chr5	42811791	42812070	280	*	chip1_peak_193	306.33	8.72023	3.16982e-07	0.008511	chr5	42811836	42811892	57	-	5UTR:39431	uc063dhf.1	6414	SELENOP	hg38_genes_5UTRs
chr5	42811791	42812070	280	*	chip1_peak_193	306.33	8.72023	3.16982e-07	0.008511	chr5	42811836	42811893	58	-	5UTR:39435	uc063dhk.1	6414	SELENOP	hg38_genes_5UTRs
chr6	26156061	26156410	350	*	chip1_peak_194	392.323	11.1682	3.20464e-07	0.00859246	chr6	26156354	26156390	37	+	5UTR:42266	uc003ngq.5	3008	HIST1H1E	hg38_genes_5UTRs
chr21	29218771	29219050	280	*	chip1_peak_195	334.848	9.53206	3.27307e-07	0.0087563	chr21	29218861	29218926	66	+	5UTR:132386	uc061zlc.1	571	BACH1	hg38_genes_5UTRs
chr1	151254461	151254810	350	*	chip1_peak_198	440.308	12.5342	3.36307e-07	0.00891258	chr1	151254703	151254782	80	+	5UTR:3635	uc001exl.4	5710	PSMD4	hg38_genes_5UTRs
chr1	151254461	151254810	350	*	chip1_peak_198	440.308	12.5342	3.36307e-07	0.00891258	chr1	151254709	151254782	74	+	5UTR:3636	uc057kts.1	5710	PSMD4	hg38_genes_5UTRs
chr17	45148251	45148740	490	*	chip1_peak_200	598.336	17.0327	3.43834e-07	0.00903436	chr17	45148502	45149190	689	+	5UTR:108962	uc002iig.4	10614	HEXIM1	hg38_genes_5UTRs
chr21	32278961	32279170	210	*	chip1_peak_201	599.167	17.0564	3.45261e-07	0.00906109	chr21	32279015	32279069	55	-	5UTR:133141	uc002ypi.4	54069	MIS18A	hg38_genes_5UTRs
chr13	110715011	110715360	350	*	chip1_peak_202	216.156	6.15327	3.63789e-07	0.00947712	chr13	110714982	110715443	462	+	5UTR:87949	uc001vri.4	3621	ING1	hg38_genes_5UTRs
chr5	177351721	177351860	140	*	chip1_peak_204	222.318	6.32868	3.79398e-07	0.0098286	chr5	177351648	177351852	205	-	5UTR:41539	uc003mge.4	10960	LMAN2	hg38_genes_5UTRs
chr14	90396741	90397090	350	*	chip1_peak_206	491.711	13.9974	3.9872e-07	0.010267	chr14	90396983	90397230	248	+	5UTR:91105	uc001xyl.3	801	CALM1	hg38_genes_5UTRs
chr14	90396741	90397090	350	*	chip1_peak_206	491.711	13.9974	3.9872e-07	0.010267	chr14	90397029	90397233	205	+	5UTR:91106	uc010atq.3	801	CALM1	hg38_genes_5UTRs
chr14	90396741	90397090	350	*	chip1_peak_206	491.711	13.9974	3.9872e-07	0.010267	chr14	90397032	90397230	199	+	5UTR:91108	uc059egs.1	801	CALM1	hg38_genes_5UTRs
chr14	90396741	90397090	350	*	chip1_peak_206	491.711	13.9974	3.9872e-07	0.010267	chr14	90397040	90397230	191	+	5UTR:91109	uc059egt.1	801	CALM1	hg38_genes_5UTRs
chr14	90396741	90397090	350	*	chip1_peak_206	491.711	13.9974	3.9872e-07	0.010267	chr14	90397056	90397154	99	+	5UTR:91110	uc059egu.1	801	CALM1	hg38_genes_5UTRs
chr11	67483011	67483220	210	*	chip1_peak_207	257.822	7.33937	3.99111e-07	0.010267	chr11	67483041	67483158	118	+	5UTR:71354	uc058ehr.1	9049	AIP	hg38_genes_5UTRs
chr11	67483011	67483220	210	*	chip1_peak_207	257.822	7.33937	3.99111e-07	0.010267	chr11	67483041	67483158	118	+	5UTR:71355	uc001olv.4	9049	AIP	hg38_genes_5UTRs
chr6	26103631	26103910	280	*	chip1_peak_208	592.008	16.8526	4.01384e-07	0.0103135	chr6	26103876	26103947	72	+	5UTR:42262	uc003ngi.4	8364	HIST1H4C	hg38_genes_5UTRs
chr19	49676901	49677180	280	*	chip1_peak_209	380.918	10.8435	4.06166e-07	0.010408	chr19	49677073	49677182	110	+	5UTR:122635	uc284pmu.1	3276	PRMT1	hg38_genes_5UTRs
chr19	49676901	49677180	280	*	chip1_peak_209	380.918	10.8435	4.06166e-07	0.010408	chr19	49677152	49677280	129	+	5UTR:122637	uc002ppe.4	3276	PRMT1	hg38_genes_5UTRs
chr19	49676901	49677180	280	*	chip1_peak_209	380.918	10.8435	4.06166e-07	0.010408	chr19	49677152	49677280	129	+	5UTR:122638	uc021uxv.1	3276	PRMT1	hg38_genes_5UTRs
chr19	49676901	49677180	280	*	chip1_peak_209	380.918	10.8435	4.06166e-07	0.010408	chr19	49677173	49677280	108	+	5UTR:122639	uc061bhs.1	3276	PRMT1	hg38_genes_5UTRs
chr7	138001991	138002270	280	*	chip1_peak_211	408.879	11.6395	4.24096e-07	0.0107843	chr7	138001706	138002057	352	-	5UTR:54254	uc003vtw.4	64764	CREB3L2	hg38_genes_5UTRs
chr7	138001991	138002270	280	*	chip1_peak_211	408.879	11.6395	4.24096e-07	0.0107843	chr7	138001706	138002067	362	-	5UTR:54257	uc003vtx.3	64764	CREB3L2	hg38_genes_5UTRs
chr7	138001991	138002270	280	*	chip1_peak_211	408.879	11.6395	4.24096e-07	0.0107843	chr7	138001706	138002047	342	-	5UTR:54258	uc003vty.5	64764	CREB3L2	hg38_genes_5UTRs
chr19	54200651	54200930	280	*	chip1_peak_212	656.855	18.6985	4.25204e-07	0.0107883	chr19	54200742	54200888	147	+	5UTR:123253	uc002qdx.4	6203	RPS9	hg38_genes_5UTRs
chr19	54200651	54200930	280	*	chip1_peak_212	656.855	18.6985	4.25204e-07	0.0107883	chr19	54200858	54200888	31	+	5UTR:123255	uc061coj.1	NA	NA	hg38_genes_5UTRs
chr19	54200651	54200930	280	*	chip1_peak_212	656.855	18.6985	4.25204e-07	0.0107883	chr19	54200858	54200888	31	+	5UTR:123257	uc061cok.1	NA	NA	hg38_genes_5UTRs
chr19	54200651	54200930	280	*	chip1_peak_212	656.855	18.6985	4.25204e-07	0.0107883	chr19	54200871	54200893	23	+	5UTR:123259	uc061col.1	NA	NA	hg38_genes_5UTRs
chr19	54200651	54200930	280	*	chip1_peak_212	656.855	18.6985	4.25204e-07	0.0107883	chr19	54200872	54200961	90	+	5UTR:123261	uc002qec.4	NA	NA	hg38_genes_5UTRs
chr19	54200651	54200930	280	*	chip1_peak_212	656.855	18.6985	4.25204e-07	0.0107883	chr19	54200872	54200961	90	+	5UTR:123263	uc061com.1	NA	NA	hg38_genes_5UTRs
chr19	54200651	54200930	280	*	chip1_peak_212	656.855	18.6985	4.25204e-07	0.0107883	chr19	54200872	54200961	90	+	5UTR:123265	uc061con.1	NA	NA	hg38_genes_5UTRs
chr19	54200651	54200930	280	*	chip1_peak_212	656.855	18.6985	4.25204e-07	0.0107883	chr19	54200874	54200888	15	+	5UTR:123267	uc002qdy.4	NA	NA	hg38_genes_5UTRs
chr20	47356541	47356890	350	*	chip1_peak_213	382.785	10.8966	4.25233e-07	0.0107883	chr20	47356671	47356706	36	-	5UTR:131851	uc002xtd.3	23613	ZMYND8	hg38_genes_5UTRs
chr20	47356541	47356890	350	*	chip1_peak_213	382.785	10.8966	4.25233e-07	0.0107883	chr20	47356657	47356889	233	-	5UTR:131852	uc002xss.3	23613	ZMYND8	hg38_genes_5UTRs
chr20	47356541	47356890	350	*	chip1_peak_213	382.785	10.8966	4.25233e-07	0.0107883	chr20	47356657	47356889	233	-	5UTR:131855	uc002xsu.3	23613	ZMYND8	hg38_genes_5UTRs
chr20	47356541	47356890	350	*	chip1_peak_213	382.785	10.8966	4.25233e-07	0.0107883	chr20	47356657	47356889	233	-	5UTR:131857	uc002xtf.3	23613	ZMYND8	hg38_genes_5UTRs
chr20	47356541	47356890	350	*	chip1_peak_213	382.785	10.8966	4.25233e-07	0.0107883	chr20	47356657	47356889	233	-	5UTR:131859	uc010zya.2	23613	ZMYND8	hg38_genes_5UTRs
chr20	47356541	47356890	350	*	chip1_peak_213	382.785	10.8966	4.25233e-07	0.0107883	chr20	47356657	47356889	233	-	5UTR:131862	uc061xnq.1	23613	ZMYND8	hg38_genes_5UTRs
chr20	47356541	47356890	350	*	chip1_peak_213	382.785	10.8966	4.25233e-07	0.0107883	chr20	47356657	47356889	233	-	5UTR:131864	uc061xnr.1	23613	ZMYND8	hg38_genes_5UTRs
chr20	47356541	47356890	350	*	chip1_peak_213	382.785	10.8966	4.25233e-07	0.0107883	chr20	47356671	47356720	50	-	5UTR:131866	uc010zxz.3	23613	ZMYND8	hg38_genes_5UTRs
chr20	47356541	47356890	350	*	chip1_peak_213	382.785	10.8966	4.25233e-07	0.0107883	chr20	47356657	47356823	167	-	5UTR:131867	uc002xte.3	23613	ZMYND8	hg38_genes_5UTRs
chr20	47356541	47356890	350	*	chip1_peak_213	382.785	10.8966	4.25233e-07	0.0107883	chr20	47356671	47356697	27	-	5UTR:131870	uc061xnt.1	23613	ZMYND8	hg38_genes_5UTRs
chr20	47356541	47356890	350	*	chip1_peak_213	382.785	10.8966	4.25233e-07	0.0107883	chr20	47356671	47356699	29	-	5UTR:131871	uc002xtc.3	23613	ZMYND8	hg38_genes_5UTRs
chr20	47356541	47356890	350	*	chip1_peak_213	382.785	10.8966	4.25233e-07	0.0107883	chr20	47356657	47356684	28	-	5UTR:131872	uc061xnu.1	23613	ZMYND8	hg38_genes_5UTRs
chr4	185143001	185143280	280	*	chip1_peak_214	659.323	18.7688	4.3701e-07	0.0109987	chr4	185143241	185143372	132	+	5UTR:32909	uc003ixd.4	291	SLC25A4	hg38_genes_5UTRs
chr4	185143001	185143280	280	*	chip1_peak_214	659.323	18.7688	4.3701e-07	0.0109987	chr4	185143278	185143372	95	+	5UTR:32910	uc063bjk.1	291	SLC25A4	hg38_genes_5UTRs
chr12	54280101	54280310	210	*	chip1_peak_216	353.863	10.0734	4.43341e-07	0.0111074	chr12	54280193	54280807	615	+	5UTR:80151	uc001sfm.4	3178	HNRNPA1	hg38_genes_5UTRs
chr12	54280101	54280310	210	*	chip1_peak_216	353.863	10.0734	4.43341e-07	0.0111074	chr12	54280008	54280102	95	-	5UTR:84831	uc001sfk.6	23468	CBX5	hg38_genes_5UTRs
chr17	81860591	81860940	350	*	chip1_peak_217	431.883	12.2943	4.60281e-07	0.0114411	chr17	81860472	81860694	223	-	5UTR:115519	uc002kbn.2	5034	P4HB	hg38_genes_5UTRs
chr13	41060531	41060880	350	*	chip1_peak_219	454.902	12.9496	5.17915e-07	0.0126881	chr13	41060838	41060940	103	-	5UTR:88410	uc058wpg.1	1997	ELF1	hg38_genes_5UTRs
chr13	41060531	41060880	350	*	chip1_peak_219	454.902	12.9496	5.17915e-07	0.0126881	chr13	41060838	41061440	603	-	5UTR:88420	uc058wpi.1	1997	ELF1	hg38_genes_5UTRs
chr1	154955921	154956270	350	*	chip1_peak_220	150.977	4.29784	5.32733e-07	0.0129759	chr1	154956069	154956121	53	-	5UTR:9712	uc001ffs.4	57326	PBXIP1	hg38_genes_5UTRs
chr1	154955921	154956270	350	*	chip1_peak_220	150.977	4.29784	5.32733e-07	0.0129759	chr1	154956069	154956104	36	-	5UTR:9714	uc001ffr.4	57326	PBXIP1	hg38_genes_5UTRs
chr1	154955921	154956270	350	*	chip1_peak_220	150.977	4.29784	5.32733e-07	0.0129759	chr1	154956069	154956111	43	-	5UTR:9716	uc057ljc.1	57326	PBXIP1	hg38_genes_5UTRs
chr1	154955921	154956270	350	*	chip1_peak_220	150.977	4.29784	5.32733e-07	0.0129759	chr1	154956069	154956123	55	-	5UTR:9718	uc057lje.1	57326	PBXIP1	hg38_genes_5UTRs
chr21	30215991	30216200	210	*	chip1_peak_223	359.931	10.2461	5.53067e-07	0.0133568	chr21	30215926	30216073	148	-	5UTR:133099	uc002ynu.3	9073	CLDN8	hg38_genes_5UTRs
chr11	62665051	62665330	280	*	chip1_peak_224	468.316	13.3314	5.5986e-07	0.013462	chr11	62665309	62665332	24	+	5UTR:70672	uc001nug.2	751071	METTL12	hg38_genes_5UTRs
chr11	62665051	62665330	280	*	chip1_peak_224	468.316	13.3314	5.5986e-07	0.013462	chr11	62665170	62665178	9	-	5UTR:75487	uc058cka.1	80789	INTS5	hg38_genes_5UTRs
chr11	62665051	62665330	280	*	chip1_peak_224	468.316	13.3314	5.5986e-07	0.013462	chr11	62665170	62665217	48	-	5UTR:75488	uc031xqv.2	102288414	C11orf98	hg38_genes_5UTRs
chr11	62665051	62665330	280	*	chip1_peak_224	468.316	13.3314	5.5986e-07	0.013462	chr11	62665170	62665191	22	-	5UTR:75494	uc058cke.1	102288414	C11orf98	hg38_genes_5UTRs
chr8	70401941	70402290	350	*	chip1_peak_225	294.022	8.36986	5.62036e-07	0.0134764	chr8	70401814	70402079	266	-	5UTR:58266	uc064non.1	NA	NA	hg38_genes_5UTRs
chr8	70401941	70402290	350	*	chip1_peak_225	294.022	8.36986	5.62036e-07	0.0134764	chr8	70402163	70402587	425	-	5UTR:58271	uc064not.1	NA	NA	hg38_genes_5UTRs
chr7	151028151	151028430	280	*	chip1_peak_226	451.102	12.8414	5.76916e-07	0.0137228	chr7	151028422	151028466	45	+	5UTR:51395	uc011kvd.3	11194	ABCB8	hg38_genes_5UTRs
chr7	151028151	151028430	280	*	chip1_peak_226	451.102	12.8414	5.76916e-07	0.0137228	chr7	151028423	151028515	93	+	5UTR:51396	uc064jft.1	11194	ABCB8	hg38_genes_5UTRs
chr7	151028151	151028430	280	*	chip1_peak_226	451.102	12.8414	5.76916e-07	0.0137228	chr7	151028423	151028515	93	+	5UTR:51397	uc003wik.6	11194	ABCB8	hg38_genes_5UTRs
chr7	151028151	151028430	280	*	chip1_peak_226	451.102	12.8414	5.76916e-07	0.0137228	chr7	151028426	151028515	90	+	5UTR:51398	uc064jfu.1	11194	ABCB8	hg38_genes_5UTRs
chr19	13152791	13153070	280	*	chip1_peak_228	405.25	11.5362	6.1427e-07	0.0144852	chr19	13152944	13153186	243	+	5UTR:119615	uc002mwr.4	9592	IER2	hg38_genes_5UTRs
chr19	13152791	13153070	280	*	chip1_peak_228	405.25	11.5362	6.1427e-07	0.0144852	chr19	13151975	13153186	1212	+	5UTR:119616	uc021upr.3	NA	NA	hg38_genes_5UTRs
chr1	181088391	181088740	350	*	chip1_peak_230	597.607	17.0119	6.40539e-07	0.014908	chr1	181088712	181088902	191	+	5UTR:4688	uc001got.5	51278	IER5	hg38_genes_5UTRs
chr8	100721881	100722160	280	*	chip1_peak_233	672.143	19.1337	6.8499e-07	0.0157345	chr8	100721584	100722712	1129	-	5UTR:59045	uc003yjs.2	26986	PABPC1	hg38_genes_5UTRs
chr8	100721881	100722160	280	*	chip1_peak_233	672.143	19.1337	6.8499e-07	0.0157345	chr8	100721729	100722087	359	-	5UTR:59046	uc011lhd.2	26986	PABPC1	hg38_genes_5UTRs
chr8	100721881	100722160	280	*	chip1_peak_233	672.143	19.1337	6.8499e-07	0.0157345	chr8	100721713	100721992	280	-	5UTR:59048	uc011lhc.2	26986	PABPC1	hg38_genes_5UTRs
chr8	100721881	100722160	280	*	chip1_peak_233	672.143	19.1337	6.8499e-07	0.0157345	chr8	100721734	100722036	303	-	5UTR:59050	uc064pcb.1	26986	PABPC1	hg38_genes_5UTRs
chr8	100721881	100722160	280	*	chip1_peak_233	672.143	19.1337	6.8499e-07	0.0157345	chr8	100721734	100721886	153	-	5UTR:59053	uc064pcc.1	26986	PABPC1	hg38_genes_5UTRs
chr8	100721881	100722160	280	*	chip1_peak_233	672.143	19.1337	6.8499e-07	0.0157345	chr8	100721729	100722092	364	-	5UTR:59055	uc064pcd.1	26986	PABPC1	hg38_genes_5UTRs
chr8	100721881	100722160	280	*	chip1_peak_233	672.143	19.1337	6.8499e-07	0.0157345	chr8	100721584	100721886	303	-	5UTR:59058	uc064pce.1	26986	PABPC1	hg38_genes_5UTRs
chr8	100721881	100722160	280	*	chip1_peak_233	672.143	19.1337	6.8499e-07	0.0157345	chr8	100721729	100721889	161	-	5UTR:59060	uc064pcf.1	NA	NA	hg38_genes_5UTRs
chr8	100721881	100722160	280	*	chip1_peak_233	672.143	19.1337	6.8499e-07	0.0157345	chr8	100721584	100721889	306	-	5UTR:59063	uc064pcg.1	NA	NA	hg38_genes_5UTRs
chr8	100721881	100722160	280	*	chip1_peak_233	672.143	19.1337	6.8499e-07	0.0157345	chr8	100722053	100722087	35	-	5UTR:59064	uc064pch.1	NA	NA	hg38_genes_5UTRs
chr8	100721881	100722160	280	*	chip1_peak_233	672.143	19.1337	6.8499e-07	0.0157345	chr8	100721584	100721886	303	-	5UTR:59065	uc064pch.1	NA	NA	hg38_genes_5UTRs
chr19	35628881	35629090	210	*	chip1_peak_234	413.667	11.7758	6.89552e-07	0.0158065	chr19	35629030	35629153	124	+	5UTR:120792	uc002oap.4	79171	RBM42	hg38_genes_5UTRs
chr19	35628881	35629090	210	*	chip1_peak_234	413.667	11.7758	6.89552e-07	0.0158065	chr19	35629049	35629153	105	+	5UTR:120793	uc002oan.4	79171	RBM42	hg38_genes_5UTRs
chr19	35628881	35629090	210	*	chip1_peak_234	413.667	11.7758	6.89552e-07	0.0158065	chr19	35629067	35629153	87	+	5UTR:120794	uc060xgf.1	79171	RBM42	hg38_genes_5UTRs
chr19	35628881	35629090	210	*	chip1_peak_234	413.667	11.7758	6.89552e-07	0.0158065	chr19	35629068	35629153	86	+	5UTR:120795	uc060xgg.1	79171	RBM42	hg38_genes_5UTRs
chr19	35628881	35629090	210	*	chip1_peak_234	413.667	11.7758	6.89552e-07	0.0158065	chr19	35629077	35629153	77	+	5UTR:120796	uc060xgh.1	79171	RBM42	hg38_genes_5UTRs
chr19	45370501	45370780	280	*	chip1_peak_235	610.394	17.376	6.96817e-07	0.0159235	chr19	45370541	45370618	78	-	5UTR:127252	uc002pbj.3	2068	ERCC2	hg38_genes_5UTRs
chr19	45370501	45370780	280	*	chip1_peak_235	610.394	17.376	6.96817e-07	0.0159235	chr19	45370541	45370587	47	-	5UTR:127253	uc010ejz.2	2068	ERCC2	hg38_genes_5UTRs
chr19	45370501	45370780	280	*	chip1_peak_235	610.394	17.376	6.96817e-07	0.0159235	chr19	45370166	45370918	753	-	5UTR:127254	uc002pbk.3	2068	ERCC2	hg38_genes_5UTRs
chr19	45370501	45370780	280	*	chip1_peak_235	610.394	17.376	6.96817e-07	0.0159235	chr19	45370471	45370533	63	-	5UTR:127256	uc060zxp.1	2068	ERCC2	hg38_genes_5UTRs
chr19	45370501	45370780	280	*	chip1_peak_235	610.394	17.376	6.96817e-07	0.0159235	chr19	45370541	45370557	17	-	5UTR:127258	uc060zxq.1	2068	ERCC2	hg38_genes_5UTRs
chr19	45370501	45370780	280	*	chip1_peak_235	610.394	17.376	6.96817e-07	0.0159235	chr19	45370166	45370528	363	-	5UTR:127259	uc060zxt.1	2068	ERCC2	hg38_genes_5UTRs
chr20	17968721	17968860	140	*	chip1_peak_238	333.638	9.4976	7.34781e-07	0.0165683	chr20	17968700	17968980	281	-	5UTR:131191	uc002wqd.5	27131	SNX5	hg38_genes_5UTRs
chr20	17968721	17968860	140	*	chip1_peak_238	333.638	9.4976	7.34781e-07	0.0165683	chr20	17968426	17968774	349	-	5UTR:131195	uc061vow.1	NA	NA	hg38_genes_5UTRs
chr20	17968721	17968860	140	*	chip1_peak_238	333.638	9.4976	7.34781e-07	0.0165683	chr20	17968426	17968785	360	-	5UTR:131196	uc061vox.1	27131	SNX5	hg38_genes_5UTRs
chr20	17968721	17968860	140	*	chip1_peak_238	333.638	9.4976	7.34781e-07	0.0165683	chr20	17968700	17968811	112	-	5UTR:131197	uc061voy.1	27131	SNX5	hg38_genes_5UTRs
chr20	17968721	17968860	140	*	chip1_peak_238	333.638	9.4976	7.34781e-07	0.0165683	chr20	17968426	17968794	369	-	5UTR:131199	uc061voz.1	27131	SNX5	hg38_genes_5UTRs
chr2	183078561	183078770	210	*	chip1_peak_242	485.186	13.8117	7.84232e-07	0.0174694	chr2	183078559	183078933	375	+	5UTR:14706	uc010frp.4	142679	DUSP19	hg38_genes_5UTRs
chr2	183078561	183078770	210	*	chip1_peak_242	485.186	13.8117	7.84232e-07	0.0174694	chr2	183078759	183078933	175	+	5UTR:14707	uc002upd.4	142679	DUSP19	hg38_genes_5UTRs
chr17	35242831	35243110	280	*	chip1_peak_243	337.271	9.60102	7.98499e-07	0.0177158	chr17	35243036	35243143	108	+	5UTR:108192	uc002hjf.5	162394	SLFN5	hg38_genes_5UTRs
chr17	35242831	35243110	280	*	chip1_peak_243	337.271	9.60102	7.98499e-07	0.0177158	chr17	35243071	35243143	73	+	5UTR:108194	uc010wcg.3	162394	SLFN5	hg38_genes_5UTRs
chr17	35242831	35243110	280	*	chip1_peak_243	337.271	9.60102	7.98499e-07	0.0177158	chr17	35243089	35243143	55	+	5UTR:108196	uc002hje.4	162394	SLFN5	hg38_genes_5UTRs
chr20	18507651	18507930	280	*	chip1_peak_244	274.281	7.80791	8.17183e-07	0.0181121	chr20	18507493	18507669	177	+	5UTR:129700	uc061vqp.1	10483	SEC23B	hg38_genes_5UTRs
chr20	18507651	18507930	280	*	chip1_peak_244	274.281	7.80791	8.17183e-07	0.0181121	chr20	18507555	18508030	476	+	5UTR:129702	uc061vqq.1	10483	SEC23B	hg38_genes_5UTRs
chr20	18507651	18507930	280	*	chip1_peak_244	274.281	7.80791	8.17183e-07	0.0181121	chr20	18507555	18507972	418	+	5UTR:129704	uc002wqz.3	10483	SEC23B	hg38_genes_5UTRs
chr20	18507651	18507930	280	*	chip1_peak_244	274.281	7.80791	8.17183e-07	0.0181121	chr20	18507579	18507990	412	+	5UTR:129706	uc002wra.3	10483	SEC23B	hg38_genes_5UTRs
chr1	45521771	45521980	210	*	chip1_peak_245	581.661	16.558	8.27397e-07	0.0183018	chr1	45521609	45521938	330	-	5UTR:7696	uc001coa.4	5052	PRDX1	hg38_genes_5UTRs
chr1	45521771	45521980	210	*	chip1_peak_245	581.661	16.558	8.27397e-07	0.0183018	chr1	45521829	45521956	128	-	5UTR:7698	uc001cob.4	5052	PRDX1	hg38_genes_5UTRs
chr1	45521771	45521980	210	*	chip1_peak_245	581.661	16.558	8.27397e-07	0.0183018	chr1	45521829	45521854	26	-	5UTR:7700	uc057fzv.1	5052	PRDX1	hg38_genes_5UTRs
chr1	45521771	45521980	210	*	chip1_peak_245	581.661	16.558	8.27397e-07	0.0183018	chr1	45521858	45521938	81	-	5UTR:7702	uc057fzw.1	5052	PRDX1	hg38_genes_5UTRs
chr12	122266271	122266550	280	*	chip1_peak_246	602.448	17.1498	8.32185e-07	0.0183709	chr12	122266409	122266423	15	-	5UTR:86909	uc058uli.1	65082	VPS33A	hg38_genes_5UTRs
chr12	122266271	122266550	280	*	chip1_peak_246	602.448	17.1498	8.32185e-07	0.0183709	chr12	122266409	122266521	113	-	5UTR:86925	uc001ucd.4	65082	VPS33A	hg38_genes_5UTRs
chr12	122266271	122266550	280	*	chip1_peak_246	602.448	17.1498	8.32185e-07	0.0183709	chr12	122266409	122266439	31	-	5UTR:86926	uc058uls.1	65082	VPS33A	hg38_genes_5UTRs
chr12	122266271	122266550	280	*	chip1_peak_246	602.448	17.1498	8.32185e-07	0.0183709	chr12	122266409	122266416	8	-	5UTR:86928	uc058ulz.1	65082	VPS33A	hg38_genes_5UTRs
chr10	78029491	78029630	140	*	chip1_peak_247	523.536	14.9034	8.37073e-07	0.018442	chr10	78029408	78029545	138	-	5UTR:67726	uc001jzn.4	11128	POLR3A	hg38_genes_5UTRs
chr22	39520321	39520460	140	*	chip1_peak_248	536.846	15.2823	8.48023e-07	0.0186646	chr22	39520178	39520751	574	+	5UTR:134913	uc021wpz.2	468	ATF4	hg38_genes_5UTRs
chr1	26900301	26900440	140	*	chip1_peak_249	264.74	7.53629	8.50838e-07	0.0187079	chr1	26900238	26900400	163	+	5UTR:1123	uc057dty.1	10726	NUDC	hg38_genes_5UTRs
chr4	75673501	75673640	140	*	chip1_peak_257	532.047	15.1457	9.96846e-07	0.0212625	chr4	75673208	75673969	762	-	5UTR:34024	uc003his.4	9908	G3BP2	hg38_genes_5UTRs
chr15	89334841	89335050	210	*	chip1_peak_261	474.979	13.5211	1.03164e-06	0.0218019	chr15	89334673	89334847	175	-	5UTR:99334	uc002bns.5	5428	POLG	hg38_genes_5UTRs
chr15	89334841	89335050	210	*	chip1_peak_261	474.979	13.5211	1.03164e-06	0.0218019	chr15	89334685	89334861	177	-	5UTR:99336	uc002bnr.5	5428	POLG	hg38_genes_5UTRs
chr17	28719881	28720020	140	*	chip1_peak_265	185.856	5.29074	1.06371e-06	0.0223648	chr17	28719393	28720005	613	+	5UTR:107960	uc002hci.4	6147	RPL23A	hg38_genes_5UTRs
chr19	893131	893480	350	*	chip1_peak_266	460.871	13.1195	1.06688e-06	0.0223889	chr19	893086	893218	133	-	5UTR:123929	uc002lqe.4	10025	MED16	hg38_genes_5UTRs
chr19	893131	893480	350	*	chip1_peak_266	460.871	13.1195	1.06688e-06	0.0223889	chr19	893086	893193	108	-	5UTR:123931	uc021umc.2	10025	MED16	hg38_genes_5UTRs
chr19	893131	893480	350	*	chip1_peak_266	460.871	13.1195	1.06688e-06	0.0223889	chr19	893086	893200	115	-	5UTR:123933	uc060qrs.1	10025	MED16	hg38_genes_5UTRs
chr19	893131	893480	350	*	chip1_peak_266	460.871	13.1195	1.06688e-06	0.0223889	chr19	893086	893216	131	-	5UTR:123935	uc060qrt.1	10025	MED16	hg38_genes_5UTRs
chr19	893131	893480	350	*	chip1_peak_266	460.871	13.1195	1.06688e-06	0.0223889	chr19	893086	893218	133	-	5UTR:123937	uc002lqd.2	10025	MED16	hg38_genes_5UTRs
chr19	893131	893480	350	*	chip1_peak_266	460.871	13.1195	1.06688e-06	0.0223889	chr19	893086	893158	73	-	5UTR:123944	uc060qrz.1	10025	MED16	hg38_genes_5UTRs
chr19	50025431	50025710	280	*	chip1_peak_267	405.054	11.5306	1.08073e-06	0.022658	chr19	50025346	50025946	601	-	5UTR:127982	uc002prg.3	51231	VRK3	hg38_genes_5UTRs
chr19	50025431	50025710	280	*	chip1_peak_267	405.054	11.5306	1.08073e-06	0.022658	chr19	50025668	50025936	269	-	5UTR:128018	uc061bok.1	51231	VRK3	hg38_genes_5UTRs
chr8	73293501	73293640	140	*	chip1_peak_268	452.117	12.8703	1.08523e-06	0.0227092	chr8	73293599	73293633	35	-	5UTR:58310	uc064nrn.1	6129	RPL7	hg38_genes_5UTRs
chr8	73293501	73293640	140	*	chip1_peak_268	452.117	12.8703	1.08523e-06	0.0227092	chr8	73293613	73293898	286	-	5UTR:58312	uc003xzg.4	6129	RPL7	hg38_genes_5UTRs
chr21	37072981	37073260	280	*	chip1_peak_272	270.467	7.69933	1.12183e-06	0.023255	chr21	37073251	37073473	223	+	5UTR:132525	uc010gne.2	7267	TTC3	hg38_genes_5UTRs
chr21	37072981	37073260	280	*	chip1_peak_272	270.467	7.69933	1.12183e-06	0.023255	chr21	37073000	37073158	159	-	5UTR:133378	uc002yvx.2	51227	PIGP	hg38_genes_5UTRs
chr21	37072981	37073260	280	*	chip1_peak_272	270.467	7.69933	1.12183e-06	0.023255	chr21	37072991	37073011	21	-	5UTR:133383	uc061zzk.1	51227	PIGP	hg38_genes_5UTRs
chr21	37072981	37073260	280	*	chip1_peak_272	270.467	7.69933	1.12183e-06	0.023255	chr21	37073000	37073170	171	-	5UTR:133385	uc061zzl.1	51227	PIGP	hg38_genes_5UTRs
chr21	37072981	37073260	280	*	chip1_peak_272	270.467	7.69933	1.12183e-06	0.023255	chr21	37072434	37072997	564	-	5UTR:133388	uc061zzn.1	51227	PIGP	hg38_genes_5UTRs
chr9	33025021	33025300	280	*	chip1_peak_273	384.155	10.9357	1.12723e-06	0.023345	chr9	33025211	33025383	173	+	5UTR:60615	uc003zsd.2	3301	DNAJA1	hg38_genes_5UTRs
chr9	33025021	33025300	280	*	chip1_peak_273	384.155	10.9357	1.12723e-06	0.023345	chr9	33024804	33025112	309	-	5UTR:62731	uc064snt.1	54840	APTX	hg38_genes_5UTRs
chr6	21593601	21593810	210	*	chip1_peak_275	308.475	8.78129	1.18953e-06	0.0243163	chr6	21592769	21594534	1766	+	5UTR:42198	uc003ndi.4	6659	SOX4	hg38_genes_5UTRs
chr6	26123931	26124210	280	*	chip1_peak_276	589.181	16.7721	1.21377e-06	0.0247659	chr6	26124145	26124232	88	+	5UTR:42263	uc003ngm.4	NA	NA	hg38_genes_5UTRs
chr6	26123931	26124210	280	*	chip1_peak_276	589.181	16.7721	1.21377e-06	0.0247659	chr6	26124145	26124232	88	+	5UTR:42264	uc003ngo.4	NA	NA	hg38_genes_5UTRs
chr6	26123931	26124210	280	*	chip1_peak_276	589.181	16.7721	1.21377e-06	0.0247659	chr6	26124203	26124232	30	+	5UTR:42265	uc063mgg.1	NA	NA	hg38_genes_5UTRs
chr2	27051011	27051220	210	*	chip1_peak_277	533.22	15.179	1.22273e-06	0.0248865	chr2	27051008	27051030	23	+	5UTR:12037	uc061hjn.1	60509	AGBL5	hg38_genes_5UTRs
chr6	24720781	24720920	140	*	chip1_peak_278	263.431	7.49904	1.22306e-06	0.0248865	chr6	24718669	24720836	2168	-	5UTR:45172	uc003nel.5	81688	C6orf62	hg38_genes_5UTRs
chr17	41688921	41689060	140	*	chip1_peak_279	203.488	5.79264	1.22986e-06	0.0250018	chr17	41688887	41689038	152	+	5UTR:108576	uc060fcl.1	10209	EIF1	hg38_genes_5UTRs
chr17	41688921	41689060	140	*	chip1_peak_279	203.488	5.79264	1.22986e-06	0.0250018	chr17	41688893	41689038	146	+	5UTR:108577	uc002hxj.4	10209	EIF1	hg38_genes_5UTRs
chr19	47515231	47515510	280	*	chip1_peak_280	357.266	10.1702	1.23129e-06	0.0250027	chr19	47514941	47515240	300	-	5UTR:127513	uc002pha.3	8775	NAPA	hg38_genes_5UTRs
chr11	108664781	108665130	350	*	chip1_peak_284	565.536	16.099	1.26294e-06	0.0254867	chr11	108665025	108665153	129	+	5UTR:72411	uc001pkm.4	1662	DDX10	hg38_genes_5UTRs
chr11	108664781	108665130	350	*	chip1_peak_284	565.536	16.099	1.26294e-06	0.0254867	chr11	108665122	108665153	32	+	5UTR:72412	uc001pkl.3	1662	DDX10	hg38_genes_5UTRs
chr9	113275471	113275750	280	*	chip1_peak_286	379.047	10.7902	1.26622e-06	0.0255064	chr9	113275343	113275743	401	+	5UTR:61418	uc004bgy.4	9128	PRPF4	hg38_genes_5UTRs
chr9	113275471	113275750	280	*	chip1_peak_286	379.047	10.7902	1.26622e-06	0.0255064	chr9	113275642	113275743	102	+	5UTR:61419	uc004bgx.4	9128	PRPF4	hg38_genes_5UTRs
chr9	113275471	113275750	280	*	chip1_peak_286	379.047	10.7902	1.26622e-06	0.0255064	chr9	113275382	113275589	208	-	5UTR:63682	uc004bgw.4	246184	CDC26	hg38_genes_5UTRs
chr11	66002161	66002300	140	*	chip1_peak_287	199.016	5.66534	1.29124e-06	0.0258209	chr11	66002079	66002570	492	+	5UTR:71102	uc001ogo.4	8815	BANF1	hg38_genes_5UTRs
chr11	66002161	66002300	140	*	chip1_peak_287	199.016	5.66534	1.29124e-06	0.0258209	chr11	66002228	66002513	286	+	5UTR:71104	uc001ogp.4	8815	BANF1	hg38_genes_5UTRs
chr11	66002161	66002300	140	*	chip1_peak_287	199.016	5.66534	1.29124e-06	0.0258209	chr11	66002256	66002513	258	+	5UTR:71106	uc058dsu.1	8815	BANF1	hg38_genes_5UTRs
chr11	66002161	66002300	140	*	chip1_peak_287	199.016	5.66534	1.29124e-06	0.0258209	chr11	66002040	66002161	122	-	5UTR:76008	uc058dso.1	84285	EIF1AD	hg38_genes_5UTRs
chr11	66002161	66002300	140	*	chip1_peak_287	199.016	5.66534	1.29124e-06	0.0258209	chr11	66002040	66002166	127	-	5UTR:76010	uc021qlv.2	84285	EIF1AD	hg38_genes_5UTRs
chr11	66002161	66002300	140	*	chip1_peak_287	199.016	5.66534	1.29124e-06	0.0258209	chr11	66001910	66002176	267	-	5UTR:76014	uc021qlu.2	84285	EIF1AD	hg38_genes_5UTRs
chr9	33001431	33001710	280	*	chip1_peak_294	461.969	13.1508	1.42967e-06	0.0281259	chr9	33001605	33001628	24	-	5UTR:62707	uc064snf.1	54840	APTX	hg38_genes_5UTRs
chr9	33001431	33001710	280	*	chip1_peak_294	461.969	13.1508	1.42967e-06	0.0281259	chr9	33001333	33001576	244	-	5UTR:62708	uc064sng.1	54840	APTX	hg38_genes_5UTRs
chr9	33001431	33001710	280	*	chip1_peak_294	461.969	13.1508	1.42967e-06	0.0281259	chr9	33001516	33001612	97	-	5UTR:62710	uc003zrr.4	54840	APTX	hg38_genes_5UTRs
chr9	33001431	33001710	280	*	chip1_peak_294	461.969	13.1508	1.42967e-06	0.0281259	chr9	33001333	33001521	189	-	5UTR:62712	uc064snh.1	54840	APTX	hg38_genes_5UTRs
chr9	33001431	33001710	280	*	chip1_peak_294	461.969	13.1508	1.42967e-06	0.0281259	chr9	33001605	33001607	3	-	5UTR:62714	uc003zrw.4	54840	APTX	hg38_genes_5UTRs
chr9	33001431	33001710	280	*	chip1_peak_294	461.969	13.1508	1.42967e-06	0.0281259	chr9	33001333	33001522	190	-	5UTR:62727	uc003zro.4	54840	APTX	hg38_genes_5UTRs
chr9	33001431	33001710	280	*	chip1_peak_294	461.969	13.1508	1.42967e-06	0.0281259	chr9	33001605	33001641	37	-	5UTR:62729	uc003zru.4	54840	APTX	hg38_genes_5UTRs
chr9	33001431	33001710	280	*	chip1_peak_294	461.969	13.1508	1.42967e-06	0.0281259	chr9	33001605	33001612	8	-	5UTR:62730	uc064sns.1	54840	APTX	hg38_genes_5UTRs
chr9	33001431	33001710	280	*	chip1_peak_294	461.969	13.1508	1.42967e-06	0.0281259	chr9	33001605	33001607	3	-	5UTR:62733	uc064snv.1	54840	APTX	hg38_genes_5UTRs
chr9	33001431	33001710	280	*	chip1_peak_294	461.969	13.1508	1.42967e-06	0.0281259	chr9	33001605	33001641	37	-	5UTR:62734	uc064snw.1	54840	APTX	hg38_genes_5UTRs
chr9	33001431	33001710	280	*	chip1_peak_294	461.969	13.1508	1.42967e-06	0.0281259	chr9	33001605	33001619	15	-	5UTR:62735	uc064snx.1	54840	APTX	hg38_genes_5UTRs
chr9	33001431	33001710	280	*	chip1_peak_294	461.969	13.1508	1.42967e-06	0.0281259	chr9	33001605	33001619	15	-	5UTR:62736	uc064sny.1	54840	APTX	hg38_genes_5UTRs
chr9	33001431	33001710	280	*	chip1_peak_294	461.969	13.1508	1.42967e-06	0.0281259	chr9	33001567	33001597	31	-	5UTR:62737	uc064snz.1	54840	APTX	hg38_genes_5UTRs
chr9	33001431	33001710	280	*	chip1_peak_294	461.969	13.1508	1.42967e-06	0.0281259	chr9	33001516	33001612	97	-	5UTR:62739	uc064soa.1	54840	APTX	hg38_genes_5UTRs
chr19	2475971	2476180	210	*	chip1_peak_296	682.114	19.4176	1.45046e-06	0.0284398	chr19	2476127	2476358	232	+	5UTR:118699	uc002lwb.3	4616	GADD45B	hg38_genes_5UTRs
chr19	2475971	2476180	210	*	chip1_peak_296	682.114	19.4176	1.45046e-06	0.0284398	chr19	2476146	2476358	213	+	5UTR:118700	uc060rlc.1	4616	GADD45B	hg38_genes_5UTRs
chr19	2475971	2476180	210	*	chip1_peak_296	682.114	19.4176	1.45046e-06	0.0284398	chr19	2476148	2476358	211	+	5UTR:118701	uc060rld.1	4616	GADD45B	hg38_genes_5UTRs
chr19	2051071	2051280	210	*	chip1_peak_298	810.172	23.063	1.53767e-06	0.0298583	chr19	2051096	2051224	129	-	5UTR:124079	uc002lur.3	2872	MKNK2	hg38_genes_5UTRs
chr19	2051071	2051280	210	*	chip1_peak_298	810.172	23.063	1.53767e-06	0.0298583	chr19	2051096	2051244	149	-	5UTR:124081	uc002lus.3	2872	MKNK2	hg38_genes_5UTRs
chr19	2051071	2051280	210	*	chip1_peak_298	810.172	23.063	1.53767e-06	0.0298583	chr19	2051218	2051244	27	-	5UTR:124085	uc060rhj.1	2872	MKNK2	hg38_genes_5UTRs
chr19	2051071	2051280	210	*	chip1_peak_298	810.172	23.063	1.53767e-06	0.0298583	chr19	2051096	2051232	137	-	5UTR:124087	uc060rhk.1	2872	MKNK2	hg38_genes_5UTRs
chr17	76737151	76737430	280	*	chip1_peak_300	446.269	12.7038	1.58616e-06	0.0306385	chr17	76736311	76738352	2042	+	5UTR:110308	uc002jte.4	79157	MFSD11	hg38_genes_5UTRs
chr17	76737151	76737430	280	*	chip1_peak_300	446.269	12.7038	1.58616e-06	0.0306385	chr17	76737387	76738352	966	+	5UTR:110313	uc060knd.1	NA	NA	hg38_genes_5UTRs
chr17	76737151	76737430	280	*	chip1_peak_300	446.269	12.7038	1.58616e-06	0.0306385	chr17	76737161	76737333	173	-	5UTR:115179	uc002jsv.4	6427	SRSF2	hg38_genes_5UTRs
chr17	76737151	76737430	280	*	chip1_peak_300	446.269	12.7038	1.58616e-06	0.0306385	chr17	76737161	76737374	214	-	5UTR:115180	uc002jsy.5	6427	SRSF2	hg38_genes_5UTRs
chr17	76737151	76737430	280	*	chip1_peak_300	446.269	12.7038	1.58616e-06	0.0306385	chr17	76737161	76737308	148	-	5UTR:115181	uc060kmt.1	6427	SRSF2	hg38_genes_5UTRs
chr17	76737151	76737430	280	*	chip1_peak_300	446.269	12.7038	1.58616e-06	0.0306385	chr17	76737161	76737331	171	-	5UTR:115182	uc060kmw.1	6427	SRSF2	hg38_genes_5UTRs
chr17	76737151	76737430	280	*	chip1_peak_300	446.269	12.7038	1.58616e-06	0.0306385	chr17	76737161	76737331	171	-	5UTR:115183	uc010wtg.3	6427	SRSF2	hg38_genes_5UTRs
chr17	76737151	76737430	280	*	chip1_peak_300	446.269	12.7038	1.58616e-06	0.0306385	chr17	76737161	76737331	171	-	5UTR:115184	uc060kna.1	NA	NA	hg38_genes_5UTRs
chr17	76737151	76737430	280	*	chip1_peak_300	446.269	12.7038	1.58616e-06	0.0306385	chr17	76737161	76737331	171	-	5UTR:115185	uc060knb.1	6427	SRSF2	hg38_genes_5UTRs
chr15	72783621	72783900	280	*	chip1_peak_304	415.888	11.839	1.61622e-06	0.0309557	chr15	72783692	72783731	40	-	5UTR:98665	uc059ldc.1	83440	ADPGK	hg38_genes_5UTRs
chr15	72783621	72783900	280	*	chip1_peak_304	415.888	11.839	1.61622e-06	0.0309557	chr15	72783692	72783776	85	-	5UTR:98666	uc059ldd.1	83440	ADPGK	hg38_genes_5UTRs
chr15	72783621	72783900	280	*	chip1_peak_304	415.888	11.839	1.61622e-06	0.0309557	chr15	72783692	72783785	94	-	5UTR:98667	uc002avf.5	83440	ADPGK	hg38_genes_5UTRs
chr15	72783621	72783900	280	*	chip1_peak_304	415.888	11.839	1.61622e-06	0.0309557	chr15	72783692	72783715	24	-	5UTR:98668	uc059ldh.1	83440	ADPGK	hg38_genes_5UTRs
chr15	72783621	72783900	280	*	chip1_peak_304	415.888	11.839	1.61622e-06	0.0309557	chr15	72783692	72783730	39	-	5UTR:98671	uc059ldn.1	83440	ADPGK	hg38_genes_5UTRs
chr17	28661991	28662200	210	*	chip1_peak_306	283.142	8.06014	1.6248e-06	0.0310591	chr17	28662091	28662342	252	+	5UTR:107953	uc002hby.4	6830	SUPT6H	hg38_genes_5UTRs
chr17	28661991	28662200	210	*	chip1_peak_306	283.142	8.06014	1.6248e-06	0.0310591	chr17	28662198	28662342	145	+	5UTR:107955	uc010crt.4	6830	SUPT6H	hg38_genes_5UTRs
chr17	28661991	28662200	210	*	chip1_peak_306	283.142	8.06014	1.6248e-06	0.0310591	chr17	28661877	28662175	299	-	5UTR:112380	uc002hbw.4	6388	SDF2	hg38_genes_5UTRs
chr6	33271911	33272120	210	*	chip1_peak_307	294.604	8.38643	1.63282e-06	0.0311854	chr6	33272010	33272119	110	+	5UTR:42964	uc003odp.2	6222	RPS18	hg38_genes_5UTRs
chr6	33271911	33272120	210	*	chip1_peak_307	294.604	8.38643	1.63282e-06	0.0311854	chr6	33272075	33272122	48	+	5UTR:42965	uc063nvc.1	6222	RPS18	hg38_genes_5UTRs
chr12	14771051	14771190	140	*	chip1_peak_308	377.029	10.7328	1.64657e-06	0.0313395	chr12	14771085	14771131	47	-	5UTR:83393	uc001rce.4	NA	NA	hg38_genes_5UTRs
chr12	14771051	14771190	140	*	chip1_peak_308	377.029	10.7328	1.64657e-06	0.0313395	chr12	14771085	14771131	47	-	5UTR:83394	uc001rcf.5	121504	HIST4H4	hg38_genes_5UTRs
chr8	116755731	116755940	210	*	chip1_peak_309	374.43	10.6588	1.66809e-06	0.0317218	chr8	116755798	116755821	24	-	5UTR:59400	uc003yoa.4	8667	EIF3H	hg38_genes_5UTRs
chr8	116755731	116755940	210	*	chip1_peak_309	374.43	10.6588	1.66809e-06	0.0317218	chr8	116755798	116755823	26	-	5UTR:59401	uc064pra.1	8667	EIF3H	hg38_genes_5UTRs
chr8	116755731	116755940	210	*	chip1_peak_309	374.43	10.6588	1.66809e-06	0.0317218	chr8	116755674	116755784	111	-	5UTR:59404	uc064prc.1	8667	EIF3H	hg38_genes_5UTRs
chr8	116755731	116755940	210	*	chip1_peak_309	374.43	10.6588	1.66809e-06	0.0317218	chr8	116755798	116755822	25	-	5UTR:59405	uc064prd.1	8667	EIF3H	hg38_genes_5UTRs
chr8	116755731	116755940	210	*	chip1_peak_309	374.43	10.6588	1.66809e-06	0.0317218	chr8	116755798	116755829	32	-	5UTR:59406	uc064pre.1	8667	EIF3H	hg38_genes_5UTRs
chr8	116755731	116755940	210	*	chip1_peak_309	374.43	10.6588	1.66809e-06	0.0317218	chr8	116755798	116755805	8	-	5UTR:59407	uc064prg.1	8667	EIF3H	hg38_genes_5UTRs
chr8	116755731	116755940	210	*	chip1_peak_309	374.43	10.6588	1.66809e-06	0.0317218	chr8	116755798	116755823	26	-	5UTR:59408	uc064prh.1	8667	EIF3H	hg38_genes_5UTRs
chr17	75779691	75779900	210	*	chip1_peak_312	560.762	15.9631	1.73619e-06	0.0327073	chr17	75779657	75779779	123	-	5UTR:115009	uc002jpl.3	3021	H3F3B	hg38_genes_5UTRs
chr17	75779691	75779900	210	*	chip1_peak_312	560.762	15.9631	1.73619e-06	0.0327073	chr17	75779657	75779758	102	-	5UTR:115011	uc060kce.1	3021	H3F3B	hg38_genes_5UTRs
chr17	75779691	75779900	210	*	chip1_peak_312	560.762	15.9631	1.73619e-06	0.0327073	chr17	75779657	75779759	103	-	5UTR:115013	uc060kcf.1	3021	H3F3B	hg38_genes_5UTRs
chr17	75779691	75779900	210	*	chip1_peak_312	560.762	15.9631	1.73619e-06	0.0327073	chr17	75779647	75779780	134	-	5UTR:115016	uc060kci.1	3021	H3F3B	hg38_genes_5UTRs
chr17	75779691	75779900	210	*	chip1_peak_312	560.762	15.9631	1.73619e-06	0.0327073	chr17	75779657	75779778	122	-	5UTR:115022	uc060kcl.1	3021	H3F3B	hg38_genes_5UTRs
chr11	66593031	66593170	140	*	chip1_peak_314	282.964	8.05507	1.77987e-06	0.0332749	chr11	66592821	66593261	441	+	5UTR:71212	uc001oir.4	9973	CCS	hg38_genes_5UTRs
chr11	66593031	66593170	140	*	chip1_peak_314	282.964	8.05507	1.77987e-06	0.0332749	chr11	66593016	66593083	68	-	5UTR:76069	uc001oiq.5	55231	CCDC87	hg38_genes_5UTRs
chr12	121802801	121802940	140	*	chip1_peak_316	255.194	7.26455	1.83208e-06	0.0339636	chr12	121802879	121802928	50	-	5UTR:86888	uc058uis.1	338799	LINC01089	hg38_genes_5UTRs
chr15	99565691	99565900	210	*	chip1_peak_318	455.739	12.9734	1.84432e-06	0.0340761	chr15	99565700	99566104	405	+	5UTR:96989	uc002bvf.4	4205	MEF2A	hg38_genes_5UTRs
chr3	101676961	101677240	280	*	chip1_peak_319	499.606	14.2222	1.84606e-06	0.0340798	chr3	101676915	101677495	581	-	5UTR:27863	uc003dve.5	27107	ZBTB11	hg38_genes_5UTRs
chr3	101676961	101677240	280	*	chip1_peak_319	499.606	14.2222	1.84606e-06	0.0340798	chr3	101676915	101677118	204	-	5UTR:27864	uc003dvf.3	27107	ZBTB11	hg38_genes_5UTRs
chr3	45841951	45842160	210	*	chip1_peak_321	536.048	15.2596	1.8655e-06	0.034324	chr3	45841992	45842166	175	-	5UTR:26414	uc003cox.3	54585	LZTFL1	hg38_genes_5UTRs
chr3	45841951	45842160	210	*	chip1_peak_321	536.048	15.2596	1.8655e-06	0.034324	chr3	45841989	45842129	141	-	5UTR:26423	uc062iyp.1	54585	LZTFL1	hg38_genes_5UTRs
chr3	45841951	45842160	210	*	chip1_peak_321	536.048	15.2596	1.8655e-06	0.034324	chr3	45841989	45842116	128	-	5UTR:26425	uc062iyw.1	54585	LZTFL1	hg38_genes_5UTRs
chr15	90352081	90352290	210	*	chip1_peak_322	372.925	10.616	1.87087e-06	0.0343656	chr15	90352245	90352411	167	+	5UTR:96826	uc002bpk.5	342132	ZNF774	hg38_genes_5UTRs
chr12	14365751	14365960	210	*	chip1_peak_323	400.471	11.4001	1.91188e-06	0.0349735	chr12	14365632	14365827	196	+	5UTR:78831	uc001rbw.4	55729	ATF7IP	hg38_genes_5UTRs
chr12	14365751	14365960	210	*	chip1_peak_323	400.471	11.4001	1.91188e-06	0.0349735	chr12	14365684	14365827	144	+	5UTR:78833	uc058llo.1	55729	ATF7IP	hg38_genes_5UTRs
chr12	14365751	14365960	210	*	chip1_peak_323	400.471	11.4001	1.91188e-06	0.0349735	chr12	14365688	14365827	140	+	5UTR:78836	uc058llp.1	55729	ATF7IP	hg38_genes_5UTRs
chr12	14365751	14365960	210	*	chip1_peak_323	400.471	11.4001	1.91188e-06	0.0349735	chr12	14365693	14365827	135	+	5UTR:78838	uc001rbv.3	55729	ATF7IP	hg38_genes_5UTRs
chr12	14365751	14365960	210	*	chip1_peak_323	400.471	11.4001	1.91188e-06	0.0349735	chr12	14365729	14365827	99	+	5UTR:78840	uc001rbx.5	55729	ATF7IP	hg38_genes_5UTRs
chr19	49085261	49085470	210	*	chip1_peak_324	384.448	10.944	1.91931e-06	0.0350106	chr19	49085419	49085636	218	+	5UTR:122465	uc061aze.1	6625	SNRNP70	hg38_genes_5UTRs
chr19	49085261	49085470	210	*	chip1_peak_324	384.448	10.944	1.91931e-06	0.0350106	chr19	49085423	49085636	214	+	5UTR:122467	uc061azf.1	6625	SNRNP70	hg38_genes_5UTRs
chr19	49085261	49085470	210	*	chip1_peak_324	384.448	10.944	1.91931e-06	0.0350106	chr19	49085423	49085636	214	+	5UTR:122469	uc002pmk.4	6625	SNRNP70	hg38_genes_5UTRs
chr19	49085261	49085470	210	*	chip1_peak_324	384.448	10.944	1.91931e-06	0.0350106	chr19	49085451	49085636	186	+	5UTR:122471	uc061azh.1	6625	SNRNP70	hg38_genes_5UTRs
chr19	49085261	49085470	210	*	chip1_peak_324	384.448	10.944	1.91931e-06	0.0350106	chr19	49085451	49085636	186	+	5UTR:122473	uc061azi.1	6625	SNRNP70	hg38_genes_5UTRs
chr4	184733991	184734200	210	*	chip1_peak_331	314.204	8.94438	2.00985e-06	0.0362258	chr4	184734063	184734133	71	-	5UTR:35710	uc003iwq.4	79682	CENPU	hg38_genes_5UTRs
chr4	184733991	184734200	210	*	chip1_peak_331	314.204	8.94438	2.00985e-06	0.0362258	chr4	184734063	184734130	68	-	5UTR:35711	uc063bip.1	79682	CENPU	hg38_genes_5UTRs
chr1	151790521	151790660	140	*	chip1_peak_332	484.43	13.7902	2.03932e-06	0.0366374	chr1	151790380	151790522	143	-	5UTR:9460	uc009wnb.2	11022	TDRKH	hg38_genes_5UTRs
chr1	151790521	151790660	140	*	chip1_peak_332	484.43	13.7902	2.03932e-06	0.0366374	chr1	151790380	151790522	143	-	5UTR:9462	uc057kyw.1	11022	TDRKH	hg38_genes_5UTRs
chr1	151790521	151790660	140	*	chip1_peak_332	484.43	13.7902	2.03932e-06	0.0366374	chr1	151790380	151790522	143	-	5UTR:9466	uc001ezd.6	11022	TDRKH	hg38_genes_5UTRs
chr3	114056601	114056740	140	*	chip1_peak_333	417.159	11.8752	2.07041e-06	0.0371055	chr3	114056735	114056849	115	+	5UTR:23694	uc003eaz.5	79691	QTRT2	hg38_genes_5UTRs
chr3	114056601	114056740	140	*	chip1_peak_333	417.159	11.8752	2.07041e-06	0.0371055	chr3	114056737	114056864	128	+	5UTR:23695	uc003eay.5	79691	QTRT2	hg38_genes_5UTRs
chr3	114056601	114056740	140	*	chip1_peak_333	417.159	11.8752	2.07041e-06	0.0371055	chr3	114056467	114056613	147	-	5UTR:28000	uc003eax.3	57577	CCDC191	hg38_genes_5UTRs
chr19	36114891	36115100	210	*	chip1_peak_335	320.465	9.12261	2.11536e-06	0.0376692	chr19	36114986	36115560	575	+	5UTR:120888	uc002odg.2	1155	TBCB	hg38_genes_5UTRs
chr19	36114891	36115100	210	*	chip1_peak_335	320.465	9.12261	2.11536e-06	0.0376692	chr19	36114857	36115346	490	-	5UTR:126265	uc002ode.4	5438	POLR2I	hg38_genes_5UTRs
chr19	36114891	36115100	210	*	chip1_peak_335	320.465	9.12261	2.11536e-06	0.0376692	chr19	36114857	36114906	50	-	5UTR:126267	uc060xmo.1	5438	POLR2I	hg38_genes_5UTRs
chr19	36114891	36115100	210	*	chip1_peak_335	320.465	9.12261	2.11536e-06	0.0376692	chr19	36114857	36115213	357	-	5UTR:126268	uc060xmq.1	5438	POLR2I	hg38_genes_5UTRs
chr2	85538881	85539230	350	*	chip1_peak_338	494.268	14.0702	2.21311e-06	0.0391236	chr2	85539165	85539287	123	+	5UTR:13178	uc002spr.4	4144	MAT2A	hg38_genes_5UTRs
chr4	39458931	39459070	140	*	chip1_peak_341	611.848	17.4173	2.25644e-06	0.0395995	chr4	39459000	39459117	118	+	5UTR:30971	uc003gug.5	11019	LIAS	hg38_genes_5UTRs
chr4	39458931	39459070	140	*	chip1_peak_341	611.848	17.4173	2.25644e-06	0.0395995	chr4	39459000	39459117	118	+	5UTR:30972	uc003guf.5	11019	LIAS	hg38_genes_5UTRs
chr4	39458931	39459070	140	*	chip1_peak_341	611.848	17.4173	2.25644e-06	0.0395995	chr4	39459066	39459117	52	+	5UTR:30973	uc062way.1	11019	LIAS	hg38_genes_5UTRs
chr4	39458931	39459070	140	*	chip1_peak_341	611.848	17.4173	2.25644e-06	0.0395995	chr4	39458891	39458948	58	-	5UTR:33486	uc003guc.4	6133	RPL9	hg38_genes_5UTRs
chr20	34558371	34558580	210	*	chip1_peak_343	580.165	16.5154	2.25756e-06	0.0395995	chr20	34558108	34558868	761	+	5UTR:129956	uc002xaq.3	84557	MAP1LC3A	hg38_genes_5UTRs
chr12	98515341	98515550	210	*	chip1_peak_348	392.85	11.1832	2.32167e-06	0.0404919	chr12	98515512	98515867	356	+	5UTR:81362	uc001tfj.4	7112	TMPO	hg38_genes_5UTRs
chr1	28505821	28506100	280	*	chip1_peak_351	435.864	12.4076	2.37422e-06	0.0411486	chr1	28505943	28506084	142	+	5UTR:1207	uc001bqc.2	1104	RCC1	hg38_genes_5UTRs
chr1	28505821	28506100	280	*	chip1_peak_351	435.864	12.4076	2.37422e-06	0.0411486	chr1	28505990	28506084	95	+	5UTR:1211	uc057dyi.1	1104	RCC1	hg38_genes_5UTRs
chr1	28505821	28506100	280	*	chip1_peak_351	435.864	12.4076	2.37422e-06	0.0411486	chr1	28506056	28506084	29	+	5UTR:1215	uc057dyk.1	1104	RCC1	hg38_genes_5UTRs
chr1	28505821	28506100	280	*	chip1_peak_351	435.864	12.4076	2.37422e-06	0.0411486	chr1	28506057	28506084	28	+	5UTR:1219	uc001bqb.3	1104	RCC1	hg38_genes_5UTRs
chr12	95858771	95858980	210	*	chip1_peak_354	318.745	9.07365	2.56335e-06	0.0436177	chr12	95858928	95859073	146	+	5UTR:81317	uc001tej.5	6636	SNRPF	hg38_genes_5UTRs
chr12	95858771	95858980	210	*	chip1_peak_354	318.745	9.07365	2.56335e-06	0.0436177	chr12	95858965	95859073	109	+	5UTR:81318	uc058rza.1	6636	SNRPF	hg38_genes_5UTRs
chr12	95858771	95858980	210	*	chip1_peak_354	318.745	9.07365	2.56335e-06	0.0436177	chr12	95858969	95859073	105	+	5UTR:81319	uc058rzb.1	6636	SNRPF	hg38_genes_5UTRs
chr2	8681821	8681960	140	*	chip1_peak_355	504.776	14.3694	2.71762e-06	0.0457023	chr2	8681854	8682165	312	+	5UTR:11733	uc002qza.4	3398	ID2	hg38_genes_5UTRs
chr12	53626231	53626370	140	*	chip1_peak_359	282.538	8.04294	2.75986e-06	0.0462368	chr12	53626279	53626370	92	-	5UTR:84723	uc058osb.1	11016	ATF7	hg38_genes_5UTRs
chr12	53626231	53626370	140	*	chip1_peak_359	282.538	8.04294	2.75986e-06	0.0462368	chr12	53626279	53626407	129	-	5UTR:84725	uc001sdz.4	11016	ATF7	hg38_genes_5UTRs
chr12	53626231	53626370	140	*	chip1_peak_359	282.538	8.04294	2.75986e-06	0.0462368	chr12	53626279	53626363	85	-	5UTR:84729	uc058osf.1	11016	ATF7	hg38_genes_5UTRs
chr12	53626231	53626370	140	*	chip1_peak_359	282.538	8.04294	2.75986e-06	0.0462368	chr12	53626279	53626410	132	-	5UTR:84741	uc001seb.5	11016	ATF7	hg38_genes_5UTRs
chr4	82429271	82429410	140	*	chip1_peak_360	506.296	14.4126	2.77281e-06	0.0463483	chr4	82429334	82429397	64	-	5UTR:34159	uc062xsr.1	9987	HNRNPDL	hg38_genes_5UTRs
chr4	82429271	82429410	140	*	chip1_peak_360	506.296	14.4126	2.77281e-06	0.0463483	chr4	82429334	82429441	108	-	5UTR:34160	uc062xss.1	9987	HNRNPDL	hg38_genes_5UTRs
chr4	82429271	82429410	140	*	chip1_peak_360	506.296	14.4126	2.77281e-06	0.0463483	chr4	82429334	82429447	114	-	5UTR:34161	uc062xst.1	9987	HNRNPDL	hg38_genes_5UTRs
chr4	82429271	82429410	140	*	chip1_peak_360	506.296	14.4126	2.77281e-06	0.0463483	chr4	82429334	82429412	79	-	5UTR:34164	uc062xsv.1	9987	HNRNPDL	hg38_genes_5UTRs
chr4	82429271	82429410	140	*	chip1_peak_360	506.296	14.4126	2.77281e-06	0.0463483	chr4	82429334	82429412	79	-	5UTR:34166	uc062xsw.1	9987	HNRNPDL	hg38_genes_5UTRs
chr4	82429271	82429410	140	*	chip1_peak_360	506.296	14.4126	2.77281e-06	0.0463483	chr4	82429334	82429425	92	-	5UTR:34167	uc062xsx.1	9987	HNRNPDL	hg38_genes_5UTRs
chr17	44899471	44899680	210	*	chip1_peak_363	259.534	7.38811	2.81454e-06	0.0467955	chr17	44899142	44899530	389	+	5UTR:108918	uc060gde.1	388389	CCDC103	hg38_genes_5UTRs
chr17	44899471	44899680	210	*	chip1_peak_363	259.534	7.38811	2.81454e-06	0.0467955	chr17	44899369	44899662	294	-	5UTR:113709	uc002ihn.3	9343	EFTUD2	hg38_genes_5UTRs
chr4	75630381	75630590	210	*	chip1_peak_367	335.838	9.56022	2.87945e-06	0.0475197	chr4	75630042	75630716	675	-	5UTR:34016	uc003hiq.4	8999	CDKL2	hg38_genes_5UTRs
chr4	75630381	75630590	210	*	chip1_peak_367	335.838	9.56022	2.87945e-06	0.0475197	chr4	75630042	75630526	485	-	5UTR:34018	uc011cbp.3	8999	CDKL2	hg38_genes_5UTRs
chr4	75630381	75630590	210	*	chip1_peak_367	335.838	9.56022	2.87945e-06	0.0475197	chr4	75630042	75630486	445	-	5UTR:34020	uc062xiz.1	8999	CDKL2	hg38_genes_5UTRs
chr21	17512741	17512880	140	*	chip1_peak_370	271.411	7.7262	2.92886e-06	0.0480837	chr21	17512382	17513129	748	+	5UTR:132310	uc002yki.4	1525	CXADR	hg38_genes_5UTRs
chr9	137590461	137590670	210	*	chip1_peak_372	361.464	10.2897	2.93797e-06	0.0481618	chr9	137590264	137590490	227	-	5UTR:64407	uc004cno.2	116225	ZMYND19	hg38_genes_5UTRs
chr19	49487411	49487620	210	*	chip1_peak_373	340.498	9.69289	2.9626e-06	0.0484935	chr19	49487554	49487644	91	+	5UTR:122564	uc031rlt.2	23521	RPL13A	hg38_genes_5UTRs
chr19	49487411	49487620	210	*	chip1_peak_373	340.498	9.69289	2.9626e-06	0.0484935	chr19	49487554	49487629	76	+	5UTR:122567	uc002pny.5	23521	RPL13A	hg38_genes_5UTRs
chr19	49487411	49487620	210	*	chip1_peak_373	340.498	9.69289	2.9626e-06	0.0484935	chr19	49487603	49487629	27	+	5UTR:122568	uc061bdx.1	23521	RPL13A	hg38_genes_5UTRs
chr19	49487411	49487620	210	*	chip1_peak_373	340.498	9.69289	2.9626e-06	0.0484935	chr19	49487608	49487629	22	+	5UTR:122569	uc010emy.2	23521	RPL13A	hg38_genes_5UTRs
chr9	128275981	128276260	280	*	chip1_peak_379	561.439	15.9824	3.13886e-06	0.0506034	chr9	128276222	128276340	119	+	5UTR:61804	uc064wdj.1	375757	SWI5	hg38_genes_5UTRs
chr9	128275981	128276260	280	*	chip1_peak_379	561.439	15.9824	3.13886e-06	0.0506034	chr9	128276242	128276340	99	+	5UTR:61805	uc064wdk.1	375757	SWI5	hg38_genes_5UTRs
chr9	128275981	128276260	280	*	chip1_peak_379	561.439	15.9824	3.13886e-06	0.0506034	chr9	128276244	128276340	97	+	5UTR:61806	uc064wdl.1	375757	SWI5	hg38_genes_5UTRs
chr9	128275981	128276260	280	*	chip1_peak_379	561.439	15.9824	3.13886e-06	0.0506034	chr9	128275977	128275989	13	-	5UTR:64069	uc011maw.2	2801	GOLGA2	hg38_genes_5UTRs
chr9	128275981	128276260	280	*	chip1_peak_379	561.439	15.9824	3.13886e-06	0.0506034	chr9	128275977	128275989	13	-	5UTR:64070	uc064wcv.1	2801	GOLGA2	hg38_genes_5UTRs
chr9	128275981	128276260	280	*	chip1_peak_379	561.439	15.9824	3.13886e-06	0.0506034	chr9	128275977	128275995	19	-	5UTR:64073	uc004bul.2	2801	GOLGA2	hg38_genes_5UTRs
chr9	128275981	128276260	280	*	chip1_peak_379	561.439	15.9824	3.13886e-06	0.0506034	chr9	128275977	128275987	11	-	5UTR:64074	uc064wdg.1	2801	GOLGA2	hg38_genes_5UTRs
chr12	88580311	88580520	210	*	chip1_peak_380	304.616	8.67145	3.15e-06	0.0507222	chr12	88580279	88580461	183	-	5UTR:85872	uc001tav.4	4254	KITLG	hg38_genes_5UTRs
chr12	88580311	88580520	210	*	chip1_peak_380	304.616	8.67145	3.15e-06	0.0507222	chr12	88580279	88580851	573	-	5UTR:85873	uc001taw.4	4254	KITLG	hg38_genes_5UTRs
chr12	88580311	88580520	210	*	chip1_peak_380	304.616	8.67145	3.15e-06	0.0507222	chr12	88580264	88580471	208	-	5UTR:85874	uc058roh.1	4254	KITLG	hg38_genes_5UTRs
chr12	88580311	88580520	210	*	chip1_peak_380	304.616	8.67145	3.15e-06	0.0507222	chr12	88580264	88580469	206	-	5UTR:85876	uc058roj.1	4254	KITLG	hg38_genes_5UTRs
chr9	114587551	114587760	210	*	chip1_peak_381	418.698	11.919	3.19682e-06	0.0512901	chr9	114587746	114587838	93	+	5UTR:61452	uc004bjc.4	9550	ATP6V1G1	hg38_genes_5UTRs
chr22	39319491	39319770	280	*	chip1_peak_382	495.325	14.1003	3.19844e-06	0.0512901	chr22	39319598	39319771	174	-	5UTR:136481	uc003axi.4	6122	RPL3	hg38_genes_5UTRs
chr22	39319491	39319770	280	*	chip1_peak_382	495.325	14.1003	3.19844e-06	0.0512901	chr22	39319390	39319623	234	-	5UTR:136482	uc062eki.1	6122	RPL3	hg38_genes_5UTRs
chr22	39319491	39319770	280	*	chip1_peak_382	495.325	14.1003	3.19844e-06	0.0512901	chr22	39319598	39319623	26	-	5UTR:136484	uc062ekq.1	6122	RPL3	hg38_genes_5UTRs
chr1	36450331	36450470	140	*	chip1_peak_387	496.575	14.1359	3.28542e-06	0.052337	chr1	36450370	36450451	82	-	5UTR:7339	uc001caq.4	127700	OSCP1	hg38_genes_5UTRs
chr1	36450331	36450470	140	*	chip1_peak_387	496.575	14.1359	3.28542e-06	0.052337	chr1	36450370	36450433	64	-	5UTR:7340	uc057euw.1	127700	OSCP1	hg38_genes_5UTRs
chr1	36450331	36450470	140	*	chip1_peak_387	496.575	14.1359	3.28542e-06	0.052337	chr1	36450370	36450443	74	-	5UTR:7343	uc001car.4	127700	OSCP1	hg38_genes_5UTRs
chr13	21140281	21140560	280	*	chip1_peak_390	553.899	15.7677	3.31622e-06	0.0525578	chr13	21140514	21140552	39	+	5UTR:87266	uc001uns.4	10284	SAP18	hg38_genes_5UTRs
chr13	21140281	21140560	280	*	chip1_peak_390	553.899	15.7677	3.31622e-06	0.0525578	chr13	21140514	21140552	39	+	5UTR:87267	uc058vuw.1	10284	SAP18	hg38_genes_5UTRs
chr17	34961431	34961570	140	*	chip1_peak_391	194.918	5.54868	3.32332e-06	0.0525679	chr17	34961530	34961566	37	+	5UTR:108177	uc002hih.5	91603	ZNF830	hg38_genes_5UTRs
chr17	34961431	34961570	140	*	chip1_peak_391	194.918	5.54868	3.32332e-06	0.0525679	chr17	34961394	34961509	116	-	5UTR:112601	uc002hig.4	10693	CCT6B	hg38_genes_5UTRs
chr17	34961431	34961570	140	*	chip1_peak_391	194.918	5.54868	3.32332e-06	0.0525679	chr17	34961394	34961458	65	-	5UTR:112602	uc010wcc.3	10693	CCT6B	hg38_genes_5UTRs
chr5	138543091	138543440	350	*	chip1_peak_392	389.624	11.0913	3.35019e-06	0.0528417	chr5	138543097	138543229	133	-	5UTR:40743	uc003ldd.6	2107	ETF1	hg38_genes_5UTRs
chr5	138543091	138543440	350	*	chip1_peak_392	389.624	11.0913	3.35019e-06	0.0528417	chr5	138543097	138543300	204	-	5UTR:40746	uc003ldc.6	2107	ETF1	hg38_genes_5UTRs
chr5	138543091	138543440	350	*	chip1_peak_392	389.624	11.0913	3.35019e-06	0.0528417	chr5	138543097	138543151	55	-	5UTR:40749	uc063hlq.1	2107	ETF1	hg38_genes_5UTRs
chr5	138543091	138543440	350	*	chip1_peak_392	389.624	11.0913	3.35019e-06	0.0528417	chr5	138543097	138543216	120	-	5UTR:40751	uc063hls.1	2107	ETF1	hg38_genes_5UTRs
chr5	138543091	138543440	350	*	chip1_peak_392	389.624	11.0913	3.35019e-06	0.0528417	chr5	138543097	138543209	113	-	5UTR:40754	uc063hlt.1	2107	ETF1	hg38_genes_5UTRs
chr9	124940831	124941180	350	*	chip1_peak_393	319.035	9.0819	3.36746e-06	0.0530762	chr9	124940971	124941099	129	-	5UTR:63916	uc004bpc.4	2800	GOLGA1	hg38_genes_5UTRs
chr6	19837091	19837440	350	*	chip1_peak_394	373.919	10.6443	3.39038e-06	0.0532896	chr6	19837386	19837754	369	+	5UTR:42185	uc003ncw.5	3400	ID4	hg38_genes_5UTRs
chr9	34048841	34049260	420	*	chip1_peak_395	319.906	9.10668	3.39317e-06	0.0532896	chr9	34048825	34048901	77	-	5UTR:62787	uc064sqx.1	55833	UBAP2	hg38_genes_5UTRs
chr9	34048841	34049260	420	*	chip1_peak_395	319.906	9.10668	3.39317e-06	0.0532896	chr9	34048878	34048949	72	-	5UTR:62789	uc003ztq.1	55833	UBAP2	hg38_genes_5UTRs
chr9	34048841	34049260	420	*	chip1_peak_395	319.906	9.10668	3.39317e-06	0.0532896	chr9	34048825	34048887	63	-	5UTR:62791	uc064sqz.1	55833	UBAP2	hg38_genes_5UTRs
chr9	34048841	34049260	420	*	chip1_peak_395	319.906	9.10668	3.39317e-06	0.0532896	chr9	34048878	34048949	72	-	5UTR:62793	uc064sra.1	55833	UBAP2	hg38_genes_5UTRs
chr9	34048841	34049260	420	*	chip1_peak_395	319.906	9.10668	3.39317e-06	0.0532896	chr9	34048878	34048949	72	-	5UTR:62795	uc064srd.1	55833	UBAP2	hg38_genes_5UTRs
chr19	1383271	1383620	350	*	chip1_peak_396	517.141	14.7213	3.39357e-06	0.0532896	chr19	1383527	1383608	82	+	5UTR:118581	uc060qzv.1	374291	NDUFS7	hg38_genes_5UTRs
chr1	231337681	231338030	350	*	chip1_peak_397	483.238	13.7562	3.39788e-06	0.0532896	chr1	231337104	231338383	1280	+	5UTR:5672	uc001hus.5	83932	SPRTN	hg38_genes_5UTRs
chr1	231337681	231338030	350	*	chip1_peak_397	483.238	13.7562	3.39788e-06	0.0532896	chr1	231337746	231337852	107	-	5UTR:11467	uc001huq.4	149371	EXOC8	hg38_genes_5UTRs
chr14	22589141	22589280	140	*	chip1_peak_399	490.683	13.9682	3.41777e-06	0.0534498	chr14	22589158	22589269	112	-	5UTR:92248	uc001wgl.3	1603	DAD1	hg38_genes_5UTRs
chr14	22589141	22589280	140	*	chip1_peak_399	490.683	13.9682	3.41777e-06	0.0534498	chr14	22589158	22589220	63	-	5UTR:92249	uc058zhn.1	1603	DAD1	hg38_genes_5UTRs
chr14	22589141	22589280	140	*	chip1_peak_399	490.683	13.9682	3.41777e-06	0.0534498	chr14	22589158	22589222	65	-	5UTR:92250	uc058zhp.1	1603	DAD1	hg38_genes_5UTRs
chr20	50958461	50958670	210	*	chip1_peak_400	439.385	12.5079	3.42303e-06	0.0534941	chr20	50958524	50958550	27	-	5UTR:131971	uc002xvw.2	8813	DPM1	hg38_genes_5UTRs
chr20	50958461	50958670	210	*	chip1_peak_400	439.385	12.5079	3.42303e-06	0.0534941	chr20	50958524	50958555	32	-	5UTR:131972	uc061xsu.1	8813	DPM1	hg38_genes_5UTRs
chr20	50958461	50958670	210	*	chip1_peak_400	439.385	12.5079	3.42303e-06	0.0534941	chr20	50958524	50958532	9	-	5UTR:131973	uc061xsx.1	8813	DPM1	hg38_genes_5UTRs
chr6	26157741	26158160	420	*	chip1_peak_402	346.675	9.86872	3.47801e-06	0.0539899	chr6	26158146	26158169	24	+	5UTR:42267	uc003ngr.4	3017	HIST1H2BD	hg38_genes_5UTRs
chr6	26157741	26158160	420	*	chip1_peak_402	346.675	9.86872	3.47801e-06	0.0539899	chr6	26158146	26158169	24	+	5UTR:42268	uc003ngs.4	3017	HIST1H2BD	hg38_genes_5UTRs
chr11	67428341	67428550	210	*	chip1_peak_403	211.379	6.01728	3.48197e-06	0.0539953	chr11	67428483	67428545	63	+	5UTR:71341	uc058egf.1	6199	RPS6KB2	hg38_genes_5UTRs
chr11	67428341	67428550	210	*	chip1_peak_403	211.379	6.01728	3.48197e-06	0.0539953	chr11	67428494	67428545	52	+	5UTR:71342	uc058egg.1	6199	RPS6KB2	hg38_genes_5UTRs
chr11	67428341	67428550	210	*	chip1_peak_403	211.379	6.01728	3.48197e-06	0.0539953	chr11	67428498	67428623	126	+	5UTR:71343	uc058egi.1	6199	RPS6KB2	hg38_genes_5UTRs
chr11	67428341	67428550	210	*	chip1_peak_403	211.379	6.01728	3.48197e-06	0.0539953	chr11	67428501	67428545	45	+	5UTR:71347	uc001old.4	6199	RPS6KB2	hg38_genes_5UTRs
chr11	67428341	67428550	210	*	chip1_peak_403	211.379	6.01728	3.48197e-06	0.0539953	chr11	67428504	67428545	42	+	5UTR:71348	uc058egj.1	6199	RPS6KB2	hg38_genes_5UTRs
chr1	85580671	85580810	140	*	chip1_peak_407	605.476	17.236	3.55404e-06	0.0546147	chr1	85580761	85580984	224	+	5UTR:2697	uc057iap.1	3491	CYR61	hg38_genes_5UTRs
chr1	85580671	85580810	140	*	chip1_peak_407	605.476	17.236	3.55404e-06	0.0546147	chr1	85580761	85580984	224	+	5UTR:2698	uc001dle.4	3491	CYR61	hg38_genes_5UTRs
chr12	53079321	53079530	210	*	chip1_peak_408	412.05	11.7297	3.5883e-06	0.0551027	chr12	53079334	53079420	87	-	5UTR:84631	uc001sbt.2	84926	SPRYD3	hg38_genes_5UTRs
chr12	53079321	53079530	210	*	chip1_peak_408	412.05	11.7297	3.5883e-06	0.0551027	chr12	53079334	53079377	44	-	5UTR:84632	uc058olc.1	84926	SPRYD3	hg38_genes_5UTRs
chr12	53079321	53079530	210	*	chip1_peak_408	412.05	11.7297	3.5883e-06	0.0551027	chr12	53079334	53079404	71	-	5UTR:84633	uc058old.1	84926	SPRYD3	hg38_genes_5UTRs
chr5	54310551	54310760	210	*	chip1_peak_410	368.663	10.4946	3.68176e-06	0.0562026	chr5	54310432	54310582	151	-	5UTR:39504	uc010ivs.2	54622	ARL15	hg38_genes_5UTRs
chr5	54310551	54310760	210	*	chip1_peak_410	368.663	10.4946	3.68176e-06	0.0562026	chr5	54310480	54310573	94	-	5UTR:39509	uc003jpg.1	54622	ARL15	hg38_genes_5UTRs
chr5	54310551	54310760	210	*	chip1_peak_410	368.663	10.4946	3.68176e-06	0.0562026	chr5	54310480	54310573	94	-	5UTR:39510	uc063dod.1	54622	ARL15	hg38_genes_5UTRs
chr5	54310551	54310760	210	*	chip1_peak_410	368.663	10.4946	3.68176e-06	0.0562026	chr5	54310480	54310576	97	-	5UTR:39511	uc063dof.1	54622	ARL15	hg38_genes_5UTRs
chr14	20455051	20455260	210	*	chip1_peak_412	324.01	9.22353	3.70019e-06	0.056351	chr14	20455191	20455338	148	+	5UTR:88989	uc001vxi.4	328	APEX1	hg38_genes_5UTRs
chr14	20455051	20455260	210	*	chip1_peak_412	324.01	9.22353	3.70019e-06	0.056351	chr14	20455195	20455394	200	+	5UTR:88991	uc001vxg.4	328	APEX1	hg38_genes_5UTRs
chr14	20455051	20455260	210	*	chip1_peak_412	324.01	9.22353	3.70019e-06	0.056351	chr14	20455201	20455240	40	+	5UTR:88993	uc058ytb.1	328	APEX1	hg38_genes_5UTRs
chr14	20455051	20455260	210	*	chip1_peak_412	324.01	9.22353	3.70019e-06	0.056351	chr14	20455226	20455389	164	+	5UTR:88995	uc058yte.1	328	APEX1	hg38_genes_5UTRs
chr14	20455051	20455260	210	*	chip1_peak_412	324.01	9.22353	3.70019e-06	0.056351	chr14	20455226	20455328	103	+	5UTR:88997	uc001vxh.4	328	APEX1	hg38_genes_5UTRs
chr14	20455051	20455260	210	*	chip1_peak_412	324.01	9.22353	3.70019e-06	0.056351	chr14	20455227	20455394	168	+	5UTR:88999	uc058yth.1	328	APEX1	hg38_genes_5UTRs
chr14	20455051	20455260	210	*	chip1_peak_412	324.01	9.22353	3.70019e-06	0.056351	chr14	20455227	20455401	175	+	5UTR:89001	uc058yti.1	328	APEX1	hg38_genes_5UTRs
chr14	20455051	20455260	210	*	chip1_peak_412	324.01	9.22353	3.70019e-06	0.056351	chr14	20455239	20455394	156	+	5UTR:89003	uc058ytj.1	328	APEX1	hg38_genes_5UTRs
chr14	20455051	20455260	210	*	chip1_peak_412	324.01	9.22353	3.70019e-06	0.056351	chr14	20455245	20455394	150	+	5UTR:89005	uc058ytl.1	328	APEX1	hg38_genes_5UTRs
chr14	20455051	20455260	210	*	chip1_peak_412	324.01	9.22353	3.70019e-06	0.056351	chr14	20455247	20455428	182	+	5UTR:89007	uc058ytm.1	328	APEX1	hg38_genes_5UTRs
chr14	20455051	20455260	210	*	chip1_peak_412	324.01	9.22353	3.70019e-06	0.056351	chr14	20455247	20455394	148	+	5UTR:89009	uc058ytn.1	328	APEX1	hg38_genes_5UTRs
chr14	20455051	20455260	210	*	chip1_peak_412	324.01	9.22353	3.70019e-06	0.056351	chr14	20455248	20455338	91	+	5UTR:89011	uc058yto.1	328	APEX1	hg38_genes_5UTRs
chr14	20455051	20455260	210	*	chip1_peak_412	324.01	9.22353	3.70019e-06	0.056351	chr14	20454684	20455105	422	-	5UTR:91882	uc001vxf.4	55644	OSGEP	hg38_genes_5UTRs
chr19	55407591	55407870	280	*	chip1_peak_413	428.278	12.1917	3.72328e-06	0.0565857	chr19	55407590	55407777	188	-	5UTR:128951	uc002qkx.2	27338	UBE2S	hg38_genes_5UTRs
chr19	55407591	55407870	280	*	chip1_peak_413	428.278	12.1917	3.72328e-06	0.0565857	chr19	55407590	55407719	130	-	5UTR:128952	uc061daq.1	27338	UBE2S	hg38_genes_5UTRs
chr19	55407591	55407870	280	*	chip1_peak_413	428.278	12.1917	3.72328e-06	0.0565857	chr19	55407590	55407771	182	-	5UTR:128953	uc061dar.1	27338	UBE2S	hg38_genes_5UTRs
chr11	62123881	62124020	140	*	chip1_peak_415	392.131	11.1627	3.76767e-06	0.057025	chr11	62123973	62124163	191	+	5UTR:70636	uc001nsw.2	3619	INCENP	hg38_genes_5UTRs
chr11	62123881	62124020	140	*	chip1_peak_415	392.131	11.1627	3.76767e-06	0.057025	chr11	62123998	62124055	58	+	5UTR:70638	uc058cgx.1	3619	INCENP	hg38_genes_5UTRs
chr11	62123881	62124020	140	*	chip1_peak_415	392.131	11.1627	3.76767e-06	0.057025	chr11	62123998	62124163	166	+	5UTR:70640	uc001nsx.2	3619	INCENP	hg38_genes_5UTRs
chr7	112450171	112450380	210	*	chip1_peak_416	437.976	12.4678	3.84496e-06	0.057852	chr7	112450049	112450320	272	+	5UTR:50449	uc064hdp.1	3475	IFRD1	hg38_genes_5UTRs
chr7	112450171	112450380	210	*	chip1_peak_416	437.976	12.4678	3.84496e-06	0.057852	chr7	112450126	112450320	195	+	5UTR:50451	uc064hdq.1	3475	IFRD1	hg38_genes_5UTRs
chr6	27809881	27810160	280	*	chip1_peak_417	400.483	11.4005	3.84548e-06	0.057852	chr6	27810064	27810073	10	+	5UTR:42404	uc003njm.4	8357	HIST1H3H	hg38_genes_5UTRs
chr1	117605811	117606020	210	*	chip1_peak_418	520.858	14.8271	3.84611e-06	0.057852	chr1	117605934	117606153	220	+	5UTR:3319	uc001ehe.4	54855	FAM46C	hg38_genes_5UTRs
chr3	53891811	53892020	210	*	chip1_peak_419	397.032	11.3022	3.86709e-06	0.0580332	chr3	53891789	53891988	200	-	5UTR:27305	uc021wzm.2	58515	SELENOK	hg38_genes_5UTRs
chr3	53891811	53892020	210	*	chip1_peak_419	397.032	11.3022	3.86709e-06	0.0580332	chr3	53891789	53891962	174	-	5UTR:27306	uc062ktd.1	58515	SELENOK	hg38_genes_5UTRs
chr3	53891811	53892020	210	*	chip1_peak_419	397.032	11.3022	3.86709e-06	0.0580332	chr3	53891789	53891865	77	-	5UTR:27307	uc062kte.1	58515	SELENOK	hg38_genes_5UTRs
chr17	3668701	3668840	140	*	chip1_peak_420	605.458	17.2355	3.8672e-06	0.0580332	chr17	3668815	3668899	85	+	5UTR:106791	uc002fwf.3	83460	EMC6	hg38_genes_5UTRs
chr17	3668701	3668840	140	*	chip1_peak_420	605.458	17.2355	3.8672e-06	0.0580332	chr17	3668822	3669012	191	+	5UTR:106793	uc002fwg.3	83460	EMC6	hg38_genes_5UTRs
chr20	13638731	13639080	350	*	chip1_peak_421	358.152	10.1954	3.90412e-06	0.0584893	chr20	13638894	13638940	47	-	5UTR:131147	uc002woi.4	55617	TASP1	hg38_genes_5UTRs
chr20	13638731	13639080	350	*	chip1_peak_421	358.152	10.1954	3.90412e-06	0.0584893	chr20	13638894	13638903	10	-	5UTR:131149	uc061vlj.1	55617	TASP1	hg38_genes_5UTRs
chr7	112939681	112940030	350	*	chip1_peak_422	490.413	13.9605	3.91009e-06	0.058539	chr7	112939751	112939916	166	-	5UTR:53902	uc003vgo.2	154743	BMT2	hg38_genes_5UTRs
chr11	67353511	67353650	140	*	chip1_peak_423	164.949	4.69557	3.97466e-06	0.0593449	chr11	67353539	67353579	41	-	5UTR:76100	uc058eel.1	57804	POLD4	hg38_genes_5UTRs
chr11	67353511	67353650	140	*	chip1_peak_423	164.949	4.69557	3.97466e-06	0.0593449	chr11	67353294	67353518	225	-	5UTR:76103	uc058een.1	57804	POLD4	hg38_genes_5UTRs
chr11	67353511	67353650	140	*	chip1_peak_423	164.949	4.69557	3.97466e-06	0.0593449	chr11	67353400	67353546	147	-	5UTR:76106	uc001okm.5	57804	POLD4	hg38_genes_5UTRs
chr11	67353511	67353650	140	*	chip1_peak_423	164.949	4.69557	3.97466e-06	0.0593449	chr11	67353400	67353514	115	-	5UTR:76111	uc031qbu.2	57804	POLD4	hg38_genes_5UTRs
chr11	67353511	67353650	140	*	chip1_peak_423	164.949	4.69557	3.97466e-06	0.0593449	chr11	67353364	67353534	171	-	5UTR:76112	uc058ees.1	57804	POLD4	hg38_genes_5UTRs
chr1	45583791	45584000	210	*	chip1_peak_424	547.595	15.5883	4.05747e-06	0.0603773	chr1	45583846	45583912	67	+	5UTR:2001	uc057gaj.1	4678	NASP	hg38_genes_5UTRs
chr1	45583791	45584000	210	*	chip1_peak_424	547.595	15.5883	4.05747e-06	0.0603773	chr1	45583988	45584146	159	+	5UTR:2003	uc010olr.3	4678	NASP	hg38_genes_5UTRs
chr1	45583791	45584000	210	*	chip1_peak_424	547.595	15.5883	4.05747e-06	0.0603773	chr1	45583989	45584146	158	+	5UTR:2004	uc057gak.1	4678	NASP	hg38_genes_5UTRs
chr19	50804531	50804670	140	*	chip1_peak_425	287.296	8.17839	4.07123e-06	0.0605006	chr19	50804572	50804929	358	-	5UTR:128076	uc002ptg.4	84798	C19orf48	hg38_genes_5UTRs
chr19	50804531	50804670	140	*	chip1_peak_425	287.296	8.17839	4.07123e-06	0.0605006	chr19	50804572	50804717	146	-	5UTR:128080	uc002ptf.4	84798	C19orf48	hg38_genes_5UTRs
chr19	50804531	50804670	140	*	chip1_peak_425	287.296	8.17839	4.07123e-06	0.0605006	chr19	50804572	50804669	98	-	5UTR:128090	uc061bsl.1	84798	C19orf48	hg38_genes_5UTRs
chr19	50804531	50804670	140	*	chip1_peak_425	287.296	8.17839	4.07123e-06	0.0605006	chr19	50804572	50804620	49	-	5UTR:128093	uc061bsm.1	84798	C19orf48	hg38_genes_5UTRs
chr19	50804531	50804670	140	*	chip1_peak_425	287.296	8.17839	4.07123e-06	0.0605006	chr19	50804572	50804595	24	-	5UTR:128098	uc061bsn.1	84798	C19orf48	hg38_genes_5UTRs
chr19	50804531	50804670	140	*	chip1_peak_425	287.296	8.17839	4.07123e-06	0.0605006	chr19	50804467	50804558	92	-	5UTR:128105	uc061bsp.1	84798	C19orf48	hg38_genes_5UTRs
chr3	4493161	4493370	210	*	chip1_peak_428	416.28	11.8501	4.17707e-06	0.0616177	chr3	4493348	4493605	258	+	5UTR:21233	uc003bqc.3	3708	ITPR1	hg38_genes_5UTRs
chr3	4493161	4493370	210	*	chip1_peak_428	416.28	11.8501	4.17707e-06	0.0616177	chr3	4493348	4493605	258	+	5UTR:21236	uc011asu.2	3708	ITPR1	hg38_genes_5UTRs
chr3	4493161	4493370	210	*	chip1_peak_428	416.28	11.8501	4.17707e-06	0.0616177	chr3	4493348	4493605	258	+	5UTR:21239	uc062gdo.1	3708	ITPR1	hg38_genes_5UTRs
chr3	4493161	4493370	210	*	chip1_peak_428	416.28	11.8501	4.17707e-06	0.0616177	chr3	4493350	4493605	256	+	5UTR:21242	uc021wsi.3	3708	ITPR1	hg38_genes_5UTRs
chr3	4493161	4493370	210	*	chip1_peak_428	416.28	11.8501	4.17707e-06	0.0616177	chr3	4493350	4493605	256	+	5UTR:21245	uc021wsj.3	3708	ITPR1	hg38_genes_5UTRs
chr12	106357931	106358140	210	*	chip1_peak_437	662.92	18.8712	4.49432e-06	0.0651664	chr12	106358082	106358222	141	+	5UTR:81644	uc001tlq.4	55703	POLR3B	hg38_genes_5UTRs
chr19	3985451	3985590	140	*	chip1_peak_440	312.028	8.88243	4.55772e-06	0.0658586	chr19	3985381	3985469	89	-	5UTR:124257	uc002lze.4	1938	EEF2	hg38_genes_5UTRs
chr1	8026201	8026340	140	*	chip1_peak_442	362.24	10.3118	4.64222e-06	0.066785	chr1	8026158	8026283	126	-	5UTR:6326	uc057byk.1	54206	ERRFI1	hg38_genes_5UTRs
chr1	8026201	8026340	140	*	chip1_peak_442	362.24	10.3118	4.64222e-06	0.066785	chr1	8026158	8026308	151	-	5UTR:6328	uc001aoz.4	54206	ERRFI1	hg38_genes_5UTRs
chr1	8026201	8026340	140	*	chip1_peak_442	362.24	10.3118	4.64222e-06	0.066785	chr1	8026158	8026296	139	-	5UTR:6331	uc057bym.1	54206	ERRFI1	hg38_genes_5UTRs
chr1	8026201	8026340	140	*	chip1_peak_442	362.24	10.3118	4.64222e-06	0.066785	chr1	8026158	8026296	139	-	5UTR:6333	uc057byn.1	54206	ERRFI1	hg38_genes_5UTRs
chr11	125111491	125111630	140	*	chip1_peak_445	393.531	11.2026	4.74089e-06	0.0680274	chr11	125111539	125111708	170	-	5UTR:77925	uc058itc.1	219854	TMEM218	hg38_genes_5UTRs
chr11	125111491	125111630	140	*	chip1_peak_445	393.531	11.2026	4.74089e-06	0.0680274	chr11	125111539	125111579	41	-	5UTR:77930	uc058itf.1	219854	TMEM218	hg38_genes_5UTRs
chr11	125111491	125111630	140	*	chip1_peak_445	393.531	11.2026	4.74089e-06	0.0680274	chr11	125111539	125111579	41	-	5UTR:77933	uc010sax.5	219854	TMEM218	hg38_genes_5UTRs
chr11	125111491	125111630	140	*	chip1_peak_445	393.531	11.2026	4.74089e-06	0.0680274	chr11	125111539	125111579	41	-	5UTR:77936	uc058itg.1	219854	TMEM218	hg38_genes_5UTRs
chr11	125111491	125111630	140	*	chip1_peak_445	393.531	11.2026	4.74089e-06	0.0680274	chr11	125111587	125111616	30	-	5UTR:77940	uc031qfb.3	219854	TMEM218	hg38_genes_5UTRs
chr11	125111491	125111630	140	*	chip1_peak_445	393.531	11.2026	4.74089e-06	0.0680274	chr11	125111539	125111598	60	-	5UTR:77945	uc031qex.3	219854	TMEM218	hg38_genes_5UTRs
chr11	125111491	125111630	140	*	chip1_peak_445	393.531	11.2026	4.74089e-06	0.0680274	chr11	125111539	125111621	83	-	5UTR:77948	uc058ith.1	219854	TMEM218	hg38_genes_5UTRs
chr11	125111491	125111630	140	*	chip1_peak_445	393.531	11.2026	4.74089e-06	0.0680274	chr11	125111539	125111604	66	-	5UTR:77951	uc031qeq.3	219854	TMEM218	hg38_genes_5UTRs
chr11	125111491	125111630	140	*	chip1_peak_445	393.531	11.2026	4.74089e-06	0.0680274	chr11	125111587	125111613	27	-	5UTR:77956	uc031qfc.3	219854	TMEM218	hg38_genes_5UTRs
chr11	125111491	125111630	140	*	chip1_peak_445	393.531	11.2026	4.74089e-06	0.0680274	chr11	125111585	125111611	27	-	5UTR:77960	uc058iti.1	219854	TMEM218	hg38_genes_5UTRs
chr11	125111491	125111630	140	*	chip1_peak_445	393.531	11.2026	4.74089e-06	0.0680274	chr11	125111539	125111632	94	-	5UTR:77963	uc058itj.1	219854	TMEM218	hg38_genes_5UTRs
chr11	125111491	125111630	140	*	chip1_peak_445	393.531	11.2026	4.74089e-06	0.0680274	chr11	125111587	125111763	177	-	5UTR:77965	uc058itk.1	219854	TMEM218	hg38_genes_5UTRs
chr3	9986691	9986900	210	*	chip1_peak_448	293.392	8.35193	4.7767e-06	0.0683638	chr3	9986662	9987120	459	-	5UTR:25645	uc003bun.4	55831	EMC3	hg38_genes_5UTRs
chr3	9986691	9986900	210	*	chip1_peak_448	293.392	8.35193	4.7767e-06	0.0683638	chr3	9986662	9986902	241	-	5UTR:25648	uc062gqi.1	55831	EMC3	hg38_genes_5UTRs
chr1	1658931	1659070	140	*	chip1_peak_462	284.623	8.10231	5.1556e-06	0.0720597	chr1	1658914	1659012	99	-	5UTR:6114	uc031tmi.2	984	CDK11B	hg38_genes_5UTRs
chr1	1658931	1659070	140	*	chip1_peak_462	284.623	8.10231	5.1556e-06	0.0720597	chr1	1658914	1659012	99	-	5UTR:6116	uc031tml.2	984	CDK11B	hg38_genes_5UTRs
chr1	1658931	1659070	140	*	chip1_peak_462	284.623	8.10231	5.1556e-06	0.0720597	chr1	1658914	1659012	99	-	5UTR:6118	uc031tmg.1	984	CDK11B	hg38_genes_5UTRs
chr1	1658931	1659070	140	*	chip1_peak_462	284.623	8.10231	5.1556e-06	0.0720597	chr1	1658914	1659012	99	-	5UTR:6121	uc031tmj.2	984	CDK11B	hg38_genes_5UTRs
chr1	1658931	1659070	140	*	chip1_peak_462	284.623	8.10231	5.1556e-06	0.0720597	chr1	1658914	1659012	99	-	5UTR:6123	uc031tmk.2	984	CDK11B	hg38_genes_5UTRs
chr1	1658931	1659070	140	*	chip1_peak_462	284.623	8.10231	5.1556e-06	0.0720597	chr1	1658914	1659012	99	-	5UTR:6125	uc057bhn.1	984	CDK11B	hg38_genes_5UTRs
chr1	1658931	1659070	140	*	chip1_peak_462	284.623	8.10231	5.1556e-06	0.0720597	chr1	1658914	1659012	99	-	5UTR:6127	uc057bho.1	984	CDK11B	hg38_genes_5UTRs
chr1	1658931	1659070	140	*	chip1_peak_462	284.623	8.10231	5.1556e-06	0.0720597	chr1	1658914	1659012	99	-	5UTR:6129	uc057bhp.1	984	CDK11B	hg38_genes_5UTRs
chr15	70892641	70892780	140	*	chip1_peak_463	272.94	7.76973	5.16966e-06	0.0721076	chr15	70892443	70892894	452	+	5UTR:95925	uc059kwk.1	54839	LRRC49	hg38_genes_5UTRs
chr15	70892641	70892780	140	*	chip1_peak_463	272.94	7.76973	5.16966e-06	0.0721076	chr15	70892443	70892942	500	+	5UTR:95926	uc002asx.5	54839	LRRC49	hg38_genes_5UTRs
chr15	70892641	70892780	140	*	chip1_peak_463	272.94	7.76973	5.16966e-06	0.0721076	chr15	70892471	70892894	424	+	5UTR:95930	uc059kwl.1	54839	LRRC49	hg38_genes_5UTRs
chr15	70892641	70892780	140	*	chip1_peak_463	272.94	7.76973	5.16966e-06	0.0721076	chr15	70892595	70892894	300	+	5UTR:95931	uc059kwm.1	54839	LRRC49	hg38_genes_5UTRs
chr15	70892641	70892780	140	*	chip1_peak_463	272.94	7.76973	5.16966e-06	0.0721076	chr15	70892626	70892894	269	+	5UTR:95932	uc010ukf.4	54839	LRRC49	hg38_genes_5UTRs
chr15	70892641	70892780	140	*	chip1_peak_463	272.94	7.76973	5.16966e-06	0.0721076	chr15	70892635	70892894	260	+	5UTR:95933	uc002asw.5	54839	LRRC49	hg38_genes_5UTRs
chr15	70892641	70892780	140	*	chip1_peak_463	272.94	7.76973	5.16966e-06	0.0721076	chr15	70892273	70892785	513	-	5UTR:98561	uc002asv.4	56906	THAP10	hg38_genes_5UTRs
chr7	100586291	100586500	210	*	chip1_peak_469	629.007	17.9058	5.38007e-06	0.0743506	chr7	100586304	100586625	322	+	5UTR:50111	uc003uvm.2	26261	FBXO24	hg38_genes_5UTRs
chr7	100586291	100586500	210	*	chip1_peak_469	629.007	17.9058	5.38007e-06	0.0743506	chr7	100586346	100586625	280	+	5UTR:50112	uc064gfo.1	26261	FBXO24	hg38_genes_5UTRs
chr6	36594251	36594530	280	*	chip1_peak_470	439.868	12.5216	5.41179e-06	0.0747423	chr6	36594353	36594481	129	+	5UTR:43121	uc063oei.1	6428	SRSF3	hg38_genes_5UTRs
chr6	36594251	36594530	280	*	chip1_peak_470	439.868	12.5216	5.41179e-06	0.0747423	chr6	36594368	36594481	114	+	5UTR:43123	uc003omj.4	6428	SRSF3	hg38_genes_5UTRs
chr6	36594251	36594530	280	*	chip1_peak_470	439.868	12.5216	5.41179e-06	0.0747423	chr6	36594391	36594481	91	+	5UTR:43125	uc063oel.1	6428	SRSF3	hg38_genes_5UTRs
chr2	131105171	131105310	140	*	chip1_peak_471	281.075	8.00129	5.41943e-06	0.0747736	chr2	131104847	131105398	552	+	5UTR:13985	uc002tsf.5	55041	PLEKHB2	hg38_genes_5UTRs
chr2	131105171	131105310	140	*	chip1_peak_471	281.075	8.00129	5.41943e-06	0.0747736	chr2	131104847	131105398	552	+	5UTR:13987	uc031rpd.2	55041	PLEKHB2	hg38_genes_5UTRs
chr2	131105171	131105310	140	*	chip1_peak_471	281.075	8.00129	5.41943e-06	0.0747736	chr2	131104847	131105398	552	+	5UTR:13989	uc031rpf.2	55041	PLEKHB2	hg38_genes_5UTRs
chr2	131105171	131105310	140	*	chip1_peak_471	281.075	8.00129	5.41943e-06	0.0747736	chr2	131104944	131105398	455	+	5UTR:13991	uc002tsj.5	55041	PLEKHB2	hg38_genes_5UTRs
chr2	131105171	131105310	140	*	chip1_peak_471	281.075	8.00129	5.41943e-06	0.0747736	chr2	131105302	131105398	97	+	5UTR:13993	uc010zaq.3	55041	PLEKHB2	hg38_genes_5UTRs
chr15	34224821	34225030	210	*	chip1_peak_473	700.814	19.9499	5.46762e-06	0.0751368	chr15	34224999	34225114	116	+	5UTR:94761	uc001zhq.5	51234	EMC4	hg38_genes_5UTRs
chr15	34224821	34225030	210	*	chip1_peak_473	700.814	19.9499	5.46762e-06	0.0751368	chr15	34225013	34225114	102	+	5UTR:94762	uc001zhs.5	51234	EMC4	hg38_genes_5UTRs
chr15	34224821	34225030	210	*	chip1_peak_473	700.814	19.9499	5.46762e-06	0.0751368	chr15	34225018	34225114	97	+	5UTR:94763	uc059hgr.1	51234	EMC4	hg38_genes_5UTRs
chr15	34224821	34225030	210	*	chip1_peak_473	700.814	19.9499	5.46762e-06	0.0751368	chr15	34225025	34225114	90	+	5UTR:94764	uc059hgt.1	51234	EMC4	hg38_genes_5UTRs
chr3	44338421	44338560	140	*	chip1_peak_476	263.902	7.51245	5.54806e-06	0.0758187	chr3	44338452	44338834	383	+	5UTR:22271	uc003cnc.4	285343	TCAIM	hg38_genes_5UTRs
chr3	44338421	44338560	140	*	chip1_peak_476	263.902	7.51245	5.54806e-06	0.0758187	chr3	44338452	44338834	383	+	5UTR:22273	uc003cnd.5	285343	TCAIM	hg38_genes_5UTRs
chr8	108443441	108443650	210	*	chip1_peak_477	535.923	15.256	5.57907e-06	0.0761954	chr8	108443601	108443698	98	+	5UTR:56609	uc064pna.1	9694	EMC2	hg38_genes_5UTRs
chr8	108443441	108443650	210	*	chip1_peak_477	535.923	15.256	5.57907e-06	0.0761954	chr8	108443624	108443658	35	+	5UTR:56611	uc003ymw.2	9694	EMC2	hg38_genes_5UTRs
chr17	16380701	16380840	140	*	chip1_peak_478	435.733	12.4039	5.69024e-06	0.0773789	chr17	16380798	16381036	239	+	5UTR:107451	uc060brz.1	7314	UBB	hg38_genes_5UTRs
chr17	16380701	16380840	140	*	chip1_peak_478	435.733	12.4039	5.69024e-06	0.0773789	chr17	16380799	16381184	386	+	5UTR:107453	uc002gpx.5	7314	UBB	hg38_genes_5UTRs
chr17	81891391	81891600	210	*	chip1_peak_479	586.196	16.6871	5.78046e-06	0.0782686	chr17	81891581	81891586	6	-	5UTR:115550	uc002kbu.3	10189	ALYREF	hg38_genes_5UTRs
chr12	120534191	120534330	140	*	chip1_peak_480	377.473	10.7455	5.8213e-06	0.0785329	chr12	120534308	120534434	127	-	5UTR:86782	uc058ucd.1	84274	COQ5	hg38_genes_5UTRs
chr14	76812681	76812960	280	*	chip1_peak_483	524.438	14.9291	5.91694e-06	0.0793033	chr14	76812828	76812940	113	-	5UTR:93666	uc001xsv.4	23357	ANGEL1	hg38_genes_5UTRs
chr14	76812681	76812960	280	*	chip1_peak_483	524.438	14.9291	5.91694e-06	0.0793033	chr14	76812764	76812861	98	-	5UTR:93672	uc059dre.1	23357	ANGEL1	hg38_genes_5UTRs
chr1	1399301	1399440	140	*	chip1_peak_486	355.221	10.112	5.99026e-06	0.0798855	chr1	1399307	1399312	6	-	5UTR:6093	uc001afi.3	81669	CCNL2	hg38_genes_5UTRs
chr1	1399301	1399440	140	*	chip1_peak_486	355.221	10.112	5.99026e-06	0.0798855	chr1	1399307	1399311	5	-	5UTR:6095	uc057beg.1	81669	CCNL2	hg38_genes_5UTRs
chr1	1399301	1399440	140	*	chip1_peak_486	355.221	10.112	5.99026e-06	0.0798855	chr1	1399307	1399328	22	-	5UTR:6096	uc057bei.1	81669	CCNL2	hg38_genes_5UTRs
chr1	1399301	1399440	140	*	chip1_peak_486	355.221	10.112	5.99026e-06	0.0798855	chr1	1399307	1399317	11	-	5UTR:6097	uc021oep.2	81669	CCNL2	hg38_genes_5UTRs
chr1	1399301	1399440	140	*	chip1_peak_486	355.221	10.112	5.99026e-06	0.0798855	chr1	1399307	1399325	19	-	5UTR:6098	uc057beo.1	81669	CCNL2	hg38_genes_5UTRs
chr9	6757801	6757940	140	*	chip1_peak_489	673.331	19.1676	6.19928e-06	0.0820786	chr9	6757641	6758203	563	+	5UTR:60514	uc064sbo.1	23081	KDM4C	hg38_genes_5UTRs
chr9	6757801	6757940	140	*	chip1_peak_489	673.331	19.1676	6.19928e-06	0.0820786	chr9	6757654	6758203	550	+	5UTR:60516	uc064sbp.1	23081	KDM4C	hg38_genes_5UTRs
chr9	6757801	6757940	140	*	chip1_peak_489	673.331	19.1676	6.19928e-06	0.0820786	chr9	6757656	6758203	548	+	5UTR:60518	uc003zkg.4	23081	KDM4C	hg38_genes_5UTRs
chr9	6757801	6757940	140	*	chip1_peak_489	673.331	19.1676	6.19928e-06	0.0820786	chr9	6757656	6758203	548	+	5UTR:60520	uc003zkh.4	23081	KDM4C	hg38_genes_5UTRs
chr6	73520931	73521070	140	*	chip1_peak_490	405.372	11.5396	6.23102e-06	0.0823099	chr6	73520027	73521018	992	-	5UTR:46521	uc003phi.3	1915	EEF1A1	hg38_genes_5UTRs
chr6	73520931	73521070	140	*	chip1_peak_490	405.372	11.5396	6.23102e-06	0.0823099	chr6	73521000	73521032	33	-	5UTR:46522	uc021zbt.2	1915	EEF1A1	hg38_genes_5UTRs
chr6	73520931	73521070	140	*	chip1_peak_490	405.372	11.5396	6.23102e-06	0.0823099	chr6	73521000	73521032	33	-	5UTR:46524	uc063pot.1	1915	EEF1A1	hg38_genes_5UTRs
chr6	73520931	73521070	140	*	chip1_peak_490	405.372	11.5396	6.23102e-06	0.0823099	chr6	73521000	73521588	589	-	5UTR:46526	uc003phj.4	1915	EEF1A1	hg38_genes_5UTRs
chr17	75667061	75667200	140	*	chip1_peak_494	555.909	15.8249	6.42528e-06	0.0840635	chr17	75667116	75667372	257	+	5UTR:110200	uc002jpe.4	29115	SAP30BP	hg38_genes_5UTRs
chr17	75667061	75667200	140	*	chip1_peak_494	555.909	15.8249	6.42528e-06	0.0840635	chr17	75667044	75667142	99	-	5UTR:114992	uc060jzt.1	9400	RECQL5	hg38_genes_5UTRs
chr17	75667061	75667200	140	*	chip1_peak_494	555.909	15.8249	6.42528e-06	0.0840635	chr17	75667044	75667189	146	-	5UTR:114994	uc060jzu.1	9400	RECQL5	hg38_genes_5UTRs
chr17	75667061	75667200	140	*	chip1_peak_494	555.909	15.8249	6.42528e-06	0.0840635	chr17	75666558	75667088	531	-	5UTR:114999	uc060kaa.1	9400	RECQL5	hg38_genes_5UTRs
chr17	75667061	75667200	140	*	chip1_peak_494	555.909	15.8249	6.42528e-06	0.0840635	chr17	75667044	75667189	146	-	5UTR:115000	uc060kai.1	9400	RECQL5	hg38_genes_5UTRs
chr17	75667061	75667200	140	*	chip1_peak_494	555.909	15.8249	6.42528e-06	0.0840635	chr17	75667044	75667189	146	-	5UTR:115002	uc060kaj.1	9400	RECQL5	hg38_genes_5UTRs
chr17	75667061	75667200	140	*	chip1_peak_494	555.909	15.8249	6.42528e-06	0.0840635	chr17	75666901	75667173	273	-	5UTR:115004	uc002joz.5	9400	RECQL5	hg38_genes_5UTRs
chr15	69452741	69452880	140	*	chip1_peak_499	229.743	6.54005	6.64436e-06	0.0861026	chr15	69452784	69452948	165	+	5UTR:95915	uc002asd.2	6176	RPLP1	hg38_genes_5UTRs
chr15	69452741	69452880	140	*	chip1_peak_499	229.743	6.54005	6.64436e-06	0.0861026	chr15	69452814	69452948	135	+	5UTR:95916	uc002ase.2	6176	RPLP1	hg38_genes_5UTRs
chrX	318781	318990	210	*	chip1_peak_502	575.054	16.3699	6.79667e-06	0.0876767	chrX	318788	318819	32	-	5UTR:139429	uc033doq.2	8225	GTPBP6	hg38_genes_5UTRs
chr21	42879411	42879690	280	*	chip1_peak_503	406.899	11.5831	6.81096e-06	0.0878097	chr21	42879496	42879531	36	-	5UTR:133561	uc002zci.5	10785	WDR4	hg38_genes_5UTRs
chr21	42879411	42879690	280	*	chip1_peak_503	406.899	11.5831	6.81096e-06	0.0878097	chr21	42879496	42879555	60	-	5UTR:133562	uc002zck.3	10785	WDR4	hg38_genes_5UTRs
chr11	119095341	119095550	210	*	chip1_peak_508	508.86	14.4856	7.02429e-06	0.0896707	chr11	119095395	119095467	73	-	5UTR:77765	uc001pvg.4	3014	H2AFX	hg38_genes_5UTRs
chr11	119095341	119095550	210	*	chip1_peak_508	508.86	14.4856	7.02429e-06	0.0896707	chr11	119095395	119095449	55	-	5UTR:77766	uc058ifs.1	NA	NA	hg38_genes_5UTRs
chr17	7484331	7484470	140	*	chip1_peak_509	510.054	14.5196	7.06256e-06	0.0900032	chr17	7484366	7484764	399	+	5UTR:107146	uc060aps.1	5430	POLR2A	hg38_genes_5UTRs
chr17	7484331	7484470	140	*	chip1_peak_509	510.054	14.5196	7.06256e-06	0.0900032	chr17	7484379	7484764	386	+	5UTR:107147	uc060apt.1	5430	POLR2A	hg38_genes_5UTRs
chr10	45594711	45594920	210	*	chip1_peak_516	522.014	14.8601	7.22637e-06	0.0911447	chr10	45594235	45594906	672	-	5UTR:67072	uc001jck.3	220972	2018-03-08	hg38_genes_5UTRs
chr11	65261701	65261910	210	*	chip1_peak_517	230.651	6.56588	7.34037e-06	0.0923716	chr11	65261762	65262292	531	+	5UTR:71004	uc001odj.4	23649	POLA2	hg38_genes_5UTRs
chr4	8440531	8440670	140	*	chip1_peak_518	334.15	9.51219	7.53458e-06	0.0943141	chr4	8440648	8440711	64	-	5UTR:33263	uc003glc.5	8310	ACOX3	hg38_genes_5UTRs
chr4	8440531	8440670	140	*	chip1_peak_518	334.15	9.51219	7.53458e-06	0.0943141	chr4	8440648	8440723	76	-	5UTR:33265	uc003gld.5	8310	ACOX3	hg38_genes_5UTRs
chr5	149551431	149551570	140	*	chip1_peak_521	421.791	12.007	7.55379e-06	0.0943141	chr5	149550965	149551552	588	-	5UTR:41072	uc003lqx.3	1452	CSNK1A1	hg38_genes_5UTRs
chr6	27838441	27838580	140	*	chip1_peak_525	278.053	7.91528	7.775e-06	0.0964676	chr6	27837760	27838661	902	+	5UTR:42406	uc003njv.4	8341	HIST1H2BN	hg38_genes_5UTRs
chr6	27838441	27838580	140	*	chip1_peak_525	278.053	7.91528	7.775e-06	0.0964676	chr6	27838545	27838661	117	+	5UTR:42407	uc003njt.2	NA	NA	hg38_genes_5UTRs
chr7	129952831	129952970	140	*	chip1_peak_526	419.204	11.9334	7.91781e-06	0.0976844	chr7	129952556	129952949	394	-	5UTR:54121	uc003vpf.3	7328	UBE2H	hg38_genes_5UTRs
chr7	129952831	129952970	140	*	chip1_peak_526	419.204	11.9334	7.91781e-06	0.0976844	chr7	129952556	129952943	388	-	5UTR:54125	uc064hxs.1	7328	UBE2H	hg38_genes_5UTRs
chr9	129178071	129178350	280	*	chip1_peak_527	522.05	14.8611	7.95917e-06	0.0979825	chr9	129178053	129178262	210	-	5UTR:64113	uc010myt.2	389792	IER5L	hg38_genes_5UTRs
chr19	32345531	32345670	140	*	chip1_peak_533	500.23	14.2399	8.25101e-06	0.100567	chr19	32345594	32345783	190	+	5UTR:120450	uc002ntd.4	22847	ZNF507	hg38_genes_5UTRs
chr1	51878681	51878820	140	*	chip1_peak_538	472.736	13.4573	8.41912e-06	0.102165	chr1	51878616	51878805	190	-	5UTR:7864	uc001ctc.5	4898	NRDC	hg38_genes_5UTRs
chr1	51878681	51878820	140	*	chip1_peak_538	472.736	13.4573	8.41912e-06	0.102165	chr1	51878616	51878805	190	-	5UTR:7865	uc001ctd.5	4898	NRDC	hg38_genes_5UTRs
chr1	51878681	51878820	140	*	chip1_peak_538	472.736	13.4573	8.41912e-06	0.102165	chr1	51878616	51878937	322	-	5UTR:7868	uc057gmm.1	4898	NRDC	hg38_genes_5UTRs
chr1	51878681	51878820	140	*	chip1_peak_538	472.736	13.4573	8.41912e-06	0.102165	chr1	51878616	51878710	95	-	5UTR:7869	uc057gmo.1	4898	NRDC	hg38_genes_5UTRs
chr11	63986371	63986510	140	*	chip1_peak_539	176.598	5.02717	8.45572e-06	0.102497	chr11	63985853	63986456	604	+	5UTR:70779	uc058cst.1	55611	OTUB1	hg38_genes_5UTRs
chr11	63986371	63986510	140	*	chip1_peak_539	176.598	5.02717	8.45572e-06	0.102497	chr11	63985997	63986456	460	+	5UTR:70780	uc058csu.1	55611	OTUB1	hg38_genes_5UTRs
chr11	63986371	63986510	140	*	chip1_peak_539	176.598	5.02717	8.45572e-06	0.102497	chr11	63986005	63986456	452	+	5UTR:70781	uc058csv.1	55611	OTUB1	hg38_genes_5UTRs
chr11	63986371	63986510	140	*	chip1_peak_539	176.598	5.02717	8.45572e-06	0.102497	chr11	63986361	63986456	96	+	5UTR:70783	uc058csw.1	55611	OTUB1	hg38_genes_5UTRs
chr11	63986371	63986510	140	*	chip1_peak_539	176.598	5.02717	8.45572e-06	0.102497	chr11	63986413	63986456	44	+	5UTR:70784	uc001nyf.2	55611	OTUB1	hg38_genes_5UTRs
chr11	63986371	63986510	140	*	chip1_peak_539	176.598	5.02717	8.45572e-06	0.102497	chr11	63986446	63986456	11	+	5UTR:70785	uc058csx.1	55611	OTUB1	hg38_genes_5UTRs
chr11	65122191	65122330	140	*	chip1_peak_548	235.059	6.69139	8.67764e-06	0.104158	chr11	65122311	65122346	36	+	5UTR:70967	uc058dgm.1	740	MRPL49	hg38_genes_5UTRs
chr11	65122191	65122330	140	*	chip1_peak_548	235.059	6.69139	8.67764e-06	0.104158	chr11	65122319	65122346	28	+	5UTR:70968	uc058dgn.1	740	MRPL49	hg38_genes_5UTRs
chr11	65122191	65122330	140	*	chip1_peak_548	235.059	6.69139	8.67764e-06	0.104158	chr11	65122321	65122346	26	+	5UTR:70969	uc058dgo.1	740	MRPL49	hg38_genes_5UTRs
chr11	65122191	65122330	140	*	chip1_peak_548	235.059	6.69139	8.67764e-06	0.104158	chr11	65122328	65122346	19	+	5UTR:70970	uc001oda.3	740	MRPL49	hg38_genes_5UTRs
chr11	65122191	65122330	140	*	chip1_peak_548	235.059	6.69139	8.67764e-06	0.104158	chr11	65122090	65122473	384	-	5UTR:75823	uc001ocx.4	2197	FAU	hg38_genes_5UTRs
chr21	39445631	39445770	140	*	chip1_peak_551	252.629	7.19154	8.96638e-06	0.106869	chr21	39445725	39445777	53	-	5UTR:133440	uc062afa.1	150082	LCA5L	hg38_genes_5UTRs
chr21	39445631	39445770	140	*	chip1_peak_551	252.629	7.19154	8.96638e-06	0.106869	chr21	39445450	39445733	284	-	5UTR:133445	uc002yxv.4	150082	LCA5L	hg38_genes_5UTRs
chr21	39445631	39445770	140	*	chip1_peak_551	252.629	7.19154	8.96638e-06	0.106869	chr21	39445725	39445777	53	-	5UTR:133449	uc002yxw.3	150082	LCA5L	hg38_genes_5UTRs
chr21	39445631	39445770	140	*	chip1_peak_551	252.629	7.19154	8.96638e-06	0.106869	chr21	39445725	39445760	36	-	5UTR:133453	uc062afh.1	150082	LCA5L	hg38_genes_5UTRs
chr21	39445631	39445770	140	*	chip1_peak_551	252.629	7.19154	8.96638e-06	0.106869	chr21	39445725	39445778	54	-	5UTR:133458	uc062afl.1	150082	LCA5L	hg38_genes_5UTRs
chr21	39445631	39445770	140	*	chip1_peak_551	252.629	7.19154	8.96638e-06	0.106869	chr21	39445725	39445803	79	-	5UTR:133462	uc062afm.1	150082	LCA5L	hg38_genes_5UTRs
chr21	39445631	39445770	140	*	chip1_peak_551	252.629	7.19154	8.96638e-06	0.106869	chr21	39445450	39445719	270	-	5UTR:133466	uc062afn.1	150082	LCA5L	hg38_genes_5UTRs
chr21	39445631	39445770	140	*	chip1_peak_551	252.629	7.19154	8.96638e-06	0.106869	chr21	39445450	39445733	284	-	5UTR:133472	uc062afo.1	150082	LCA5L	hg38_genes_5UTRs
chr21	39445631	39445770	140	*	chip1_peak_551	252.629	7.19154	8.96638e-06	0.106869	chr21	39445725	39445769	45	-	5UTR:133476	uc062afq.1	150082	LCA5L	hg38_genes_5UTRs
chr21	39445631	39445770	140	*	chip1_peak_551	252.629	7.19154	8.96638e-06	0.106869	chr21	39445725	39445769	45	-	5UTR:133482	uc062afr.1	150082	LCA5L	hg38_genes_5UTRs
chr21	39445631	39445770	140	*	chip1_peak_551	252.629	7.19154	8.96638e-06	0.106869	chr21	39445725	39445780	56	-	5UTR:133488	uc062afs.1	150082	LCA5L	hg38_genes_5UTRs
chr21	39445631	39445770	140	*	chip1_peak_551	252.629	7.19154	8.96638e-06	0.106869	chr21	39445725	39445752	28	-	5UTR:133493	uc062aft.1	150082	LCA5L	hg38_genes_5UTRs
chr21	33542461	33542600	140	*	chip1_peak_562	266.065	7.57402	9.35072e-06	0.109734	chr21	33542587	33542842	256	-	5UTR:133199	uc002yrz.4	2618	GART	hg38_genes_5UTRs
chr21	33542461	33542600	140	*	chip1_peak_562	266.065	7.57402	9.35072e-06	0.109734	chr21	33542591	33542892	302	-	5UTR:133203	uc061zqp.1	2618	GART	hg38_genes_5UTRs
chr21	33542461	33542600	140	*	chip1_peak_562	266.065	7.57402	9.35072e-06	0.109734	chr21	33542548	33542820	273	-	5UTR:133211	uc061zrb.1	2618	GART	hg38_genes_5UTRs
chr12	389201	389340	140	*	chip1_peak_565	290.782	8.27763	9.42442e-06	0.110313	chr12	389092	389454	363	-	5UTR:82707	uc001qif.3	5927	KDM5A	hg38_genes_5UTRs
chr12	389201	389340	140	*	chip1_peak_565	290.782	8.27763	9.42442e-06	0.110313	chr12	389092	389246	155	-	5UTR:82708	uc058jop.1	5927	KDM5A	hg38_genes_5UTRs
chr12	389201	389340	140	*	chip1_peak_565	290.782	8.27763	9.42442e-06	0.110313	chr12	389092	389282	191	-	5UTR:82709	uc058jos.1	5927	KDM5A	hg38_genes_5UTRs
chr12	389201	389340	140	*	chip1_peak_565	290.782	8.27763	9.42442e-06	0.110313	chr12	389092	389264	173	-	5UTR:82710	uc058jox.1	5927	KDM5A	hg38_genes_5UTRs
chr12	389201	389340	140	*	chip1_peak_565	290.782	8.27763	9.42442e-06	0.110313	chr12	389092	389273	182	-	5UTR:82712	uc058joz.1	5927	KDM5A	hg38_genes_5UTRs
chr3	129316181	129316320	140	*	chip1_peak_566	411.044	11.7011	9.43392e-06	0.110343	chr3	129315903	129316277	375	-	5UTR:28602	uc003elx.3	8971	H1FX	hg38_genes_5UTRs
chr21	44801681	44801820	140	*	chip1_peak_567	280.139	7.97467	9.43758e-06	0.110343	chr21	44801749	44802019	271	-	5UTR:133625	uc002zfy.4	7327	UBE2G2	hg38_genes_5UTRs
chr21	44801681	44801820	140	*	chip1_peak_567	280.139	7.97467	9.43758e-06	0.110343	chr21	44801749	44801823	75	-	5UTR:133626	uc062atf.1	7327	UBE2G2	hg38_genes_5UTRs
chr21	44801681	44801820	140	*	chip1_peak_567	280.139	7.97467	9.43758e-06	0.110343	chr21	44801706	44801774	69	-	5UTR:133627	uc002zfx.4	7327	UBE2G2	hg38_genes_5UTRs
chr21	44801681	44801820	140	*	chip1_peak_567	280.139	7.97467	9.43758e-06	0.110343	chr21	44801749	44801826	78	-	5UTR:133631	uc062atg.1	7327	UBE2G2	hg38_genes_5UTRs
chr8	108248561	108248700	140	*	chip1_peak_569	273.554	7.7872	9.61899e-06	0.112049	chr8	108248613	108248698	86	-	5UTR:59291	uc064pml.1	3646	EIF3E	hg38_genes_5UTRs
chr8	108248561	108248700	140	*	chip1_peak_569	273.554	7.7872	9.61899e-06	0.112049	chr8	108248613	108248717	105	-	5UTR:59297	uc064pmx.1	3646	EIF3E	hg38_genes_5UTRs
chr17	75154521	75154660	140	*	chip1_peak_572	433.766	12.3479	9.71682e-06	0.112891	chr17	75154398	75154683	286	-	5UTR:114874	uc002jna.3	51155	HN1	hg38_genes_5UTRs
chr17	75154521	75154660	140	*	chip1_peak_572	433.766	12.3479	9.71682e-06	0.112891	chr17	75154398	75154675	278	-	5UTR:114877	uc002jnb.3	51155	HN1	hg38_genes_5UTRs
chr17	75154521	75154660	140	*	chip1_peak_572	433.766	12.3479	9.71682e-06	0.112891	chr17	75154398	75154675	278	-	5UTR:114878	uc060jtr.1	51155	HN1	hg38_genes_5UTRs
chr6	53348891	53349030	140	*	chip1_peak_574	530.727	15.1081	9.94363e-06	0.11492	chr6	53348817	53349179	363	-	5UTR:46413	uc003pbs.2	60481	ELOVL5	hg38_genes_5UTRs
chr6	53348891	53349030	140	*	chip1_peak_574	530.727	15.1081	9.94363e-06	0.11492	chr6	53348817	53349179	363	-	5UTR:46415	uc011dwx.2	60481	ELOVL5	hg38_genes_5UTRs
chr6	53348891	53349030	140	*	chip1_peak_574	530.727	15.1081	9.94363e-06	0.11492	chr6	53348817	53349007	191	-	5UTR:46417	uc003pbr.3	60481	ELOVL5	hg38_genes_5UTRs
chr6	53348891	53349030	140	*	chip1_peak_574	530.727	15.1081	9.94363e-06	0.11492	chr6	53348817	53348926	110	-	5UTR:46419	uc003pbu.4	60481	ELOVL5	hg38_genes_5UTRs
chr1	37595741	37595880	140	*	chip1_peak_575	493.054	14.0357	9.95385e-06	0.11492	chr1	37595823	37595921	99	-	5UTR:7367	uc001cbk.4	29889	GNL2	hg38_genes_5UTRs

## Sheet: peaksInfirstexon
seqnames	start	end	width	strand	name	score	FC	pValue	FDR	annot.seqnames	annot.start	annot.end	annot.width	annot.strand	annot.id	annot.tx_id	annot.gene_id	annot.symbol	annot.type
chr11	64185311	64186150	840	*	chip1_peak_5	329.119	9.36897	2.7303e-20	1.04022e-14	chr11	64185272	64185974	703	+	firstexon:93762	uc031xri.2	10963	STIP1	hg38_genes_firstexons
chr11	64185311	64186150	840	*	chip1_peak_5	329.119	9.36897	2.7303e-20	1.04022e-14	chr11	64186115	64186270	156	+	firstexon:93763	uc001nyk.2	10963	STIP1	hg38_genes_firstexons
chr11	65498511	65507750	9240	*	chip1_peak_6	282.493	8.04167	9.63329e-18	3.1772e-12	chr11	65497762	65506469	8708	+	firstexon:94078	uc010roh.5	378938	MALAT1	hg38_genes_firstexons
chr11	65498511	65507750	9240	*	chip1_peak_6	282.493	8.04167	9.63329e-18	3.1772e-12	chr11	65499042	65499305	264	+	firstexon:94080	uc058dka.1	NA	NA	hg38_genes_firstexons
chr11	65498511	65507750	9240	*	chip1_peak_6	282.493	8.04167	9.63329e-18	3.1772e-12	chr11	65499042	65499338	297	+	firstexon:94081	uc058dkb.1	NA	NA	hg38_genes_firstexons
chr11	65498511	65507750	9240	*	chip1_peak_6	282.493	8.04167	9.63329e-18	3.1772e-12	chr11	65499042	65499462	421	+	firstexon:94082	uc058dkc.1	NA	NA	hg38_genes_firstexons
chr11	65498511	65507750	9240	*	chip1_peak_6	282.493	8.04167	9.63329e-18	3.1772e-12	chr11	65500223	65500398	176	+	firstexon:94083	uc058dkd.1	NA	NA	hg38_genes_firstexons
chr11	65498511	65507750	9240	*	chip1_peak_6	282.493	8.04167	9.63329e-18	3.1772e-12	chr11	65501848	65502393	546	+	firstexon:94084	uc001odz.4	NA	NA	hg38_genes_firstexons
chr11	65498511	65507750	9240	*	chip1_peak_6	282.493	8.04167	9.63329e-18	3.1772e-12	chr11	65501960	65502393	434	+	firstexon:94085	uc058dke.1	NA	NA	hg38_genes_firstexons
chr11	65498511	65507750	9240	*	chip1_peak_6	282.493	8.04167	9.63329e-18	3.1772e-12	chr11	65502729	65503120	392	+	firstexon:94086	uc058dkg.1	NA	NA	hg38_genes_firstexons
chr11	65498511	65507750	9240	*	chip1_peak_6	282.493	8.04167	9.63329e-18	3.1772e-12	chr11	65502914	65503008	95	+	firstexon:94087	uc058dkh.1	378938	MALAT1	hg38_genes_firstexons
chr11	65498511	65507750	9240	*	chip1_peak_6	282.493	8.04167	9.63329e-18	3.1772e-12	chr11	65503679	65503799	121	+	firstexon:94088	uc058dki.1	NA	NA	hg38_genes_firstexons
chr11	65498511	65507750	9240	*	chip1_peak_6	282.493	8.04167	9.63329e-18	3.1772e-12	chr11	65503705	65503799	95	+	firstexon:94089	uc058dkj.1	NA	NA	hg38_genes_firstexons
chr11	65498511	65507750	9240	*	chip1_peak_6	282.493	8.04167	9.63329e-18	3.1772e-12	chr11	65504005	65504206	202	+	firstexon:94090	uc058dkk.1	NA	NA	hg38_genes_firstexons
chr11	65498511	65507750	9240	*	chip1_peak_6	282.493	8.04167	9.63329e-18	3.1772e-12	chr11	65504496	65504595	100	+	firstexon:94091	uc058dkl.1	NA	NA	hg38_genes_firstexons
chr11	65498511	65507750	9240	*	chip1_peak_6	282.493	8.04167	9.63329e-18	3.1772e-12	chr11	65504519	65505019	501	+	firstexon:94092	uc058dkm.1	NA	NA	hg38_genes_firstexons
chr11	65498511	65507750	9240	*	chip1_peak_6	282.493	8.04167	9.63329e-18	3.1772e-12	chr11	65504838	65505278	441	+	firstexon:94093	uc058dkn.1	NA	NA	hg38_genes_firstexons
chr11	65498511	65507750	9240	*	chip1_peak_6	282.493	8.04167	9.63329e-18	3.1772e-12	chr11	65505204	65505278	75	+	firstexon:94094	uc058dko.1	NA	NA	hg38_genes_firstexons
chr11	65498511	65507750	9240	*	chip1_peak_6	282.493	8.04167	9.63329e-18	3.1772e-12	chr11	65505207	65505662	456	+	firstexon:94095	uc058dkp.1	NA	NA	hg38_genes_firstexons
chr11	65498511	65507750	9240	*	chip1_peak_6	282.493	8.04167	9.63329e-18	3.1772e-12	chr11	65506117	65506173	57	+	firstexon:94096	uc058dkq.1	378938	MALAT1	hg38_genes_firstexons
chr11	65498511	65507750	9240	*	chip1_peak_6	282.493	8.04167	9.63329e-18	3.1772e-12	chr11	65502034	65503622	1589	-	firstexon:99861	uc058dkf.1	NA	NA	hg38_genes_firstexons
chr11	65711661	65712430	770	*	chip1_peak_7	301.455	8.58146	1.30674e-16	3.95558e-11	chr11	65711996	65712279	284	+	firstexon:94154	uc001ofi.4	10524	KAT5	hg38_genes_firstexons
chr11	65711661	65712430	770	*	chip1_peak_7	301.455	8.58146	1.30674e-16	3.95558e-11	chr11	65712018	65712279	262	+	firstexon:94155	uc001ofj.4	10524	KAT5	hg38_genes_firstexons
chr11	65711661	65712430	770	*	chip1_peak_7	301.455	8.58146	1.30674e-16	3.95558e-11	chr11	65712034	65712445	412	+	firstexon:94156	uc001ofk.4	10524	KAT5	hg38_genes_firstexons
chr11	65711661	65712430	770	*	chip1_peak_7	301.455	8.58146	1.30674e-16	3.95558e-11	chr11	65712051	65712279	229	+	firstexon:94157	uc058dog.1	10524	KAT5	hg38_genes_firstexons
chr11	65711661	65712430	770	*	chip1_peak_7	301.455	8.58146	1.30674e-16	3.95558e-11	chr11	65712239	65712445	207	+	firstexon:94158	uc010roo.3	10524	KAT5	hg38_genes_firstexons
chr11	65711661	65712430	770	*	chip1_peak_7	301.455	8.58146	1.30674e-16	3.95558e-11	chr11	65712246	65712279	34	+	firstexon:94159	uc058doh.1	10524	KAT5	hg38_genes_firstexons
chr11	65711661	65712430	770	*	chip1_peak_7	301.455	8.58146	1.30674e-16	3.95558e-11	chr11	65712378	65712445	68	+	firstexon:94160	uc058doi.1	10524	KAT5	hg38_genes_firstexons
chr11	65711661	65712430	770	*	chip1_peak_7	301.455	8.58146	1.30674e-16	3.95558e-11	chr11	65712417	65712445	29	+	firstexon:94161	uc058doj.1	10524	KAT5	hg38_genes_firstexons
chr11	65711661	65712430	770	*	chip1_peak_7	301.455	8.58146	1.30674e-16	3.95558e-11	chr11	65712424	65712445	22	+	firstexon:94162	uc058dok.1	10524	KAT5	hg38_genes_firstexons
chr11	68271701	68272120	420	*	chip1_peak_10	586.633	16.6995	2.11633e-15	5.56736e-10	chr11	68271857	68271962	106	-	firstexon:100263	uc001onr.5	53838	C11orf24	hg38_genes_firstexons
chr11	68271701	68272120	420	*	chip1_peak_10	586.633	16.6995	2.11633e-15	5.56736e-10	chr11	68271646	68271947	302	-	firstexon:100265	uc058emv.1	53838	C11orf24	hg38_genes_firstexons
chr11	68271701	68272120	420	*	chip1_peak_10	586.633	16.6995	2.11633e-15	5.56736e-10	chr11	68271857	68272001	145	-	firstexon:100266	uc058emw.1	53838	C11orf24	hg38_genes_firstexons
chr11	68271701	68272120	420	*	chip1_peak_10	586.633	16.6995	2.11633e-15	5.56736e-10	chr11	68271857	68271989	133	-	firstexon:100267	uc058emx.1	53838	C11orf24	hg38_genes_firstexons
chr11	68271701	68272120	420	*	chip1_peak_10	586.633	16.6995	2.11633e-15	5.56736e-10	chr11	68271857	68271971	115	-	firstexon:100268	uc058emy.1	53838	C11orf24	hg38_genes_firstexons
chr11	68271701	68272120	420	*	chip1_peak_10	586.633	16.6995	2.11633e-15	5.56736e-10	chr11	68271646	68271916	271	-	firstexon:100269	uc058emz.1	53838	C11orf24	hg38_genes_firstexons
chr11	68271701	68272120	420	*	chip1_peak_10	586.633	16.6995	2.11633e-15	5.56736e-10	chr11	68271857	68271918	62	-	firstexon:100270	uc058ena.1	53838	C11orf24	hg38_genes_firstexons
chr11	68271701	68272120	420	*	chip1_peak_10	586.633	16.6995	2.11633e-15	5.56736e-10	chr11	68271857	68271947	91	-	firstexon:100271	uc058enb.1	53838	C11orf24	hg38_genes_firstexons
chr13	110712421	110713470	1050	*	chip1_peak_11	307.242	8.74618	9.52935e-15	2.39291e-09	chr13	110712736	110712977	242	+	firstexon:114547	uc001vrf.5	3621	ING1	hg38_genes_firstexons
chr13	110712421	110713470	1050	*	chip1_peak_11	307.242	8.74618	9.52935e-15	2.39291e-09	chr13	110713278	110714285	1008	+	firstexon:114548	uc001vrh.5	3621	ING1	hg38_genes_firstexons
chr13	110712421	110713470	1050	*	chip1_peak_11	307.242	8.74618	9.52935e-15	2.39291e-09	chr13	110713460	110713586	127	+	firstexon:114549	uc001vrg.4	3621	ING1	hg38_genes_firstexons
chr13	110712421	110713470	1050	*	chip1_peak_11	307.242	8.74618	9.52935e-15	2.39291e-09	chr13	110713137	110713603	467	-	firstexon:115999	uc010tjm.1	79587	CARS2	hg38_genes_firstexons
chr13	110712421	110713470	1050	*	chip1_peak_11	307.242	8.74618	9.52935e-15	2.39291e-09	chr13	110713137	110713522	386	-	firstexon:116010	uc058yhb.1	79587	CARS2	hg38_genes_firstexons
chr13	110712421	110713470	1050	*	chip1_peak_11	307.242	8.74618	9.52935e-15	2.39291e-09	chr13	110713303	110713522	220	-	firstexon:116012	uc058yhd.1	79587	CARS2	hg38_genes_firstexons
chr13	110712421	110713470	1050	*	chip1_peak_11	307.242	8.74618	9.52935e-15	2.39291e-09	chr13	110712232	110712486	255	-	firstexon:116015	uc058yhg.1	79587	CARS2	hg38_genes_firstexons
chr13	110712421	110713470	1050	*	chip1_peak_11	307.242	8.74618	9.52935e-15	2.39291e-09	chr13	110713137	110713601	465	-	firstexon:116017	uc058yhi.1	79587	CARS2	hg38_genes_firstexons
chr13	110712421	110713470	1050	*	chip1_peak_11	307.242	8.74618	9.52935e-15	2.39291e-09	chr13	110713137	110713535	399	-	firstexon:116018	uc058yhj.1	79587	CARS2	hg38_genes_firstexons
chr11	65421931	65433690	11760	*	chip1_peak_12	312.882	8.90675	2.53012e-14	5.94784e-09	chr11	65422774	65423383	610	+	firstexon:94066	uc058djn.1	NA	NA	hg38_genes_firstexons
chr11	65421931	65433690	11760	*	chip1_peak_12	312.882	8.90675	2.53012e-14	5.94784e-09	chr11	65422798	65445540	22743	+	firstexon:94067	uc010rog.3	283131	NEAT1	hg38_genes_firstexons
chr11	65421931	65433690	11760	*	chip1_peak_12	312.882	8.90675	2.53012e-14	5.94784e-09	chr11	65422800	65423212	413	+	firstexon:94068	uc058djo.1	NA	NA	hg38_genes_firstexons
chr11	65421931	65433690	11760	*	chip1_peak_12	312.882	8.90675	2.53012e-14	5.94784e-09	chr11	65423273	65423392	120	+	firstexon:94069	uc058djp.1	283131	NEAT1	hg38_genes_firstexons
chr11	65421931	65433690	11760	*	chip1_peak_12	312.882	8.90675	2.53012e-14	5.94784e-09	chr11	65423285	65423383	99	+	firstexon:94070	uc058djq.1	NA	NA	hg38_genes_firstexons
chr11	65421931	65433690	11760	*	chip1_peak_12	312.882	8.90675	2.53012e-14	5.94784e-09	chr11	65423638	65423742	105	+	firstexon:94071	uc058djr.1	283131	NEAT1	hg38_genes_firstexons
chr11	65421931	65433690	11760	*	chip1_peak_12	312.882	8.90675	2.53012e-14	5.94784e-09	chr11	65423960	65424118	159	+	firstexon:94072	uc058djs.1	283131	NEAT1	hg38_genes_firstexons
chr11	65421931	65433690	11760	*	chip1_peak_12	312.882	8.90675	2.53012e-14	5.94784e-09	chr11	65425580	65425737	158	+	firstexon:94073	uc058djt.1	NA	NA	hg38_genes_firstexons
chr13	111153281	111153770	490	*	chip1_peak_13	330.269	9.4017	3.16921e-14	7.37179e-09	chr13	111153647	111153721	75	+	firstexon:114562	uc058yif.1	8874	ARHGEF7	hg38_genes_firstexons
chr13	111153281	111153770	490	*	chip1_peak_13	330.269	9.4017	3.16921e-14	7.37179e-09	chr13	111153689	111153721	33	+	firstexon:114563	uc058yig.1	8874	ARHGEF7	hg38_genes_firstexons
chr13	111153281	111153770	490	*	chip1_peak_13	330.269	9.4017	3.16921e-14	7.37179e-09	chr13	111153689	111153721	33	+	firstexon:114564	uc058yih.1	8874	ARHGEF7	hg38_genes_firstexons
chr13	111153281	111153770	490	*	chip1_peak_13	330.269	9.4017	3.16921e-14	7.37179e-09	chr13	111153714	111153991	278	+	firstexon:114565	uc058yii.1	8874	ARHGEF7	hg38_genes_firstexons
chr13	111153281	111153770	490	*	chip1_peak_13	330.269	9.4017	3.16921e-14	7.37179e-09	chr13	111153738	111153991	254	+	firstexon:114566	uc001vrw.5	8874	ARHGEF7	hg38_genes_firstexons
chr9	134164381	134164800	420	*	chip1_peak_16	571.995	16.2829	2.13689e-13	4.00171e-08	chr9	134164439	134164564	126	-	firstexon:84841	uc010nap.2	100151684	RNU6ATAC	hg38_genes_firstexons
chr9	35657861	35658210	350	*	chip1_peak_17	691.184	19.6758	2.18253e-13	4.05283e-08	chr9	35657751	35658018	268	-	firstexon:82920	uc003zxh.2	6023	RMRP	hg38_genes_firstexons
chr9	35657861	35658210	350	*	chip1_peak_17	691.184	19.6758	2.18253e-13	4.05283e-08	chr9	35657754	35658017	264	-	firstexon:82921	uc064sxr.1	6023	RMRP	hg38_genes_firstexons
chr5	181191501	181191920	420	*	chip1_peak_18	659.529	18.7747	2.59567e-13	4.77983e-08	chr5	181191742	181191852	111	-	firstexon:56029	uc032vwg.2	102577426	LOC102577426	hg38_genes_firstexons
chr6	28658071	28658490	420	*	chip1_peak_19	301.364	8.57887	4.25129e-13	7.28242e-08	chr6	28658234	28658317	84	-	firstexon:60393	uc021ysf.3	NA	NA	hg38_genes_firstexons
chr15	67839871	67840220	350	*	chip1_peak_20	790.419	22.5007	6.01908e-13	1.00005e-07	chr15	67839939	67840045	107	-	firstexon:128314	uc032chq.1	101954271	RNU6-9	hg38_genes_firstexons
chr15	65295721	65296070	350	*	chip1_peak_21	927.804	26.4116	6.27565e-13	1.0349e-07	chr15	65296051	65296166	116	+	firstexon:124788	uc032chj.2	26831	RNU5A-1	hg38_genes_firstexons
chr11	63681171	63681590	420	*	chip1_peak_22	396.229	11.2794	7.29369e-13	1.1851e-07	chr11	63681446	63681778	333	+	firstexon:93700	uc001nxp.4	10313	RTN3	hg38_genes_firstexons
chr11	63681171	63681590	420	*	chip1_peak_22	396.229	11.2794	7.29369e-13	1.1851e-07	chr11	63681450	63681778	329	+	firstexon:93701	uc001nxm.3	10313	RTN3	hg38_genes_firstexons
chr11	63681171	63681590	420	*	chip1_peak_22	396.229	11.2794	7.29369e-13	1.1851e-07	chr11	63681458	63681778	321	+	firstexon:93702	uc058crk.1	10313	RTN3	hg38_genes_firstexons
chr11	63681171	63681590	420	*	chip1_peak_22	396.229	11.2794	7.29369e-13	1.1851e-07	chr11	63681474	63681778	305	+	firstexon:93703	uc058crl.1	10313	RTN3	hg38_genes_firstexons
chr11	63681171	63681590	420	*	chip1_peak_22	396.229	11.2794	7.29369e-13	1.1851e-07	chr11	63681483	63681778	296	+	firstexon:93704	uc001nxq.4	10313	RTN3	hg38_genes_firstexons
chr11	63681171	63681590	420	*	chip1_peak_22	396.229	11.2794	7.29369e-13	1.1851e-07	chr11	63681483	63681778	296	+	firstexon:93705	uc001nxn.4	10313	RTN3	hg38_genes_firstexons
chr11	63681171	63681590	420	*	chip1_peak_22	396.229	11.2794	7.29369e-13	1.1851e-07	chr11	63681496	63681778	283	+	firstexon:93706	uc009yov.4	10313	RTN3	hg38_genes_firstexons
chr11	63681171	63681590	420	*	chip1_peak_22	396.229	11.2794	7.29369e-13	1.1851e-07	chr11	63681500	63681778	279	+	firstexon:93707	uc058crm.1	10313	RTN3	hg38_genes_firstexons
chr11	63681171	63681590	420	*	chip1_peak_22	396.229	11.2794	7.29369e-13	1.1851e-07	chr11	63681500	63681778	279	+	firstexon:93708	uc058crn.1	10313	RTN3	hg38_genes_firstexons
chr11	63681171	63681590	420	*	chip1_peak_22	396.229	11.2794	7.29369e-13	1.1851e-07	chr11	63681500	63681778	279	+	firstexon:93709	uc058cro.1	10313	RTN3	hg38_genes_firstexons
chr11	63681171	63681590	420	*	chip1_peak_22	396.229	11.2794	7.29369e-13	1.1851e-07	chr11	63681500	63681778	279	+	firstexon:93710	uc058crp.1	10313	RTN3	hg38_genes_firstexons
chr11	63681171	63681590	420	*	chip1_peak_22	396.229	11.2794	7.29369e-13	1.1851e-07	chr11	63681500	63681778	279	+	firstexon:93711	uc001nxo.4	10313	RTN3	hg38_genes_firstexons
chr11	63681171	63681590	420	*	chip1_peak_22	396.229	11.2794	7.29369e-13	1.1851e-07	chr11	63681539	63681778	240	+	firstexon:93712	uc058crq.1	10313	RTN3	hg38_genes_firstexons
chr11	63681171	63681590	420	*	chip1_peak_22	396.229	11.2794	7.29369e-13	1.1851e-07	chr11	63681573	63681778	206	+	firstexon:93713	uc010rmu.3	10313	RTN3	hg38_genes_firstexons
chr13	108218111	108218530	420	*	chip1_peak_24	322.155	9.17072	9.64011e-13	1.45906e-07	chr13	108218379	108218659	281	+	firstexon:114507	uc001vqq.4	84945	ABHD13	hg38_genes_firstexons
chr13	108218111	108218530	420	*	chip1_peak_24	322.155	9.17072	9.64011e-13	1.45906e-07	chr13	108218162	108218368	207	-	firstexon:115964	uc001vqp.4	3981	LIG4	hg38_genes_firstexons
chr15	65304331	65304680	350	*	chip1_peak_26	1000	28.4668	3.67885e-12	4.81028e-07	chr15	65304677	65304792	116	+	firstexon:124789	uc032chk.2	26832	RNU5B-1	hg38_genes_firstexons
chr11	64240611	64241170	560	*	chip1_peak_29	239.945	6.83047	9.98626e-12	1.12588e-06	chr11	64241003	64241132	130	+	firstexon:93811	uc058cvm.1	2286	FKBP2	hg38_genes_firstexons
chr11	64240611	64241170	560	*	chip1_peak_29	239.945	6.83047	9.98626e-12	1.12588e-06	chr11	64241004	64241132	129	+	firstexon:93812	uc001nyy.4	2286	FKBP2	hg38_genes_firstexons
chr11	64240611	64241170	560	*	chip1_peak_29	239.945	6.83047	9.98626e-12	1.12588e-06	chr11	64241074	64241132	59	+	firstexon:93813	uc058cvn.1	2286	FKBP2	hg38_genes_firstexons
chr11	64240611	64241170	560	*	chip1_peak_29	239.945	6.83047	9.98626e-12	1.12588e-06	chr11	64241156	64241238	83	+	firstexon:93814	uc010rnh.3	2286	FKBP2	hg38_genes_firstexons
chr1	28648271	28648620	350	*	chip1_peak_30	624.592	17.7801	1.02008e-11	1.14423e-06	chr1	28648600	28648730	131	+	firstexon:1621	uc009vtj.2	26824	RNU11	hg38_genes_firstexons
chr1	28648271	28648620	350	*	chip1_peak_30	624.592	17.7801	1.02008e-11	1.14423e-06	chr1	28648600	28648733	134	+	firstexon:1622	uc057dzp.1	26824	RNU11	hg38_genes_firstexons
chr11	66347891	66348240	350	*	chip1_peak_31	325.749	9.27304	1.17498e-11	1.29175e-06	chr11	66347950	66348070	121	+	firstexon:94296	uc058dwg.1	NA	NA	hg38_genes_firstexons
chr11	66347891	66348240	350	*	chip1_peak_31	325.749	9.27304	1.17498e-11	1.29175e-06	chr11	66347950	66348070	121	+	firstexon:94297	uc058dwh.1	NA	NA	hg38_genes_firstexons
chr11	66347891	66348240	350	*	chip1_peak_31	325.749	9.27304	1.17498e-11	1.29175e-06	chr11	66348215	66348284	70	+	firstexon:94298	uc058dwi.1	NA	NA	hg38_genes_firstexons
chr7	148983381	148983800	420	*	chip1_peak_32	516.542	14.7043	2.40857e-11	2.49876e-06	chr7	148983755	148983856	102	+	firstexon:67787	uc033aoz.1	6085	RNY3	hg38_genes_firstexons
chr22	42614881	42615230	350	*	chip1_peak_33	629.004	17.9057	3.54461e-11	3.56033e-06	chr22	42614799	42614931	133	-	firstexon:176424	uc003bcv.5	84271	POLDIP3	hg38_genes_firstexons
chr22	42614881	42615230	350	*	chip1_peak_33	629.004	17.9057	3.54461e-11	3.56033e-06	chr22	42614799	42614962	164	-	firstexon:176425	uc003bcu.4	84271	POLDIP3	hg38_genes_firstexons
chr22	42614881	42615230	350	*	chip1_peak_33	629.004	17.9057	3.54461e-11	3.56033e-06	chr22	42614799	42614911	113	-	firstexon:176426	uc062ewa.1	84271	POLDIP3	hg38_genes_firstexons
chr22	42614881	42615230	350	*	chip1_peak_33	629.004	17.9057	3.54461e-11	3.56033e-06	chr22	42614799	42614962	164	-	firstexon:176427	uc011apq.4	84271	POLDIP3	hg38_genes_firstexons
chr12	120293041	120293460	420	*	chip1_peak_37	397.778	11.3235	7.30266e-11	6.89621e-06	chr12	120293097	120293237	141	-	firstexon:112637	uc031zpc.2	26835	RNU4-1	hg38_genes_firstexons
chr1	154973841	154975030	1190	*	chip1_peak_39	199.919	5.69105	8.93809e-11	8.16159e-06	chr1	154974653	154974912	260	+	firstexon:5243	uc057ljs.1	1163	CKS1B	hg38_genes_firstexons
chr1	154973841	154975030	1190	*	chip1_peak_39	199.919	5.69105	8.93809e-11	8.16159e-06	chr1	154974683	154974804	122	+	firstexon:5244	uc057ljt.1	1163	CKS1B	hg38_genes_firstexons
chr1	154973841	154975030	1190	*	chip1_peak_39	199.919	5.69105	8.93809e-11	8.16159e-06	chr1	154974699	154974804	106	+	firstexon:5245	uc001fgb.4	1163	CKS1B	hg38_genes_firstexons
chr1	154973841	154975030	1190	*	chip1_peak_39	199.919	5.69105	8.93809e-11	8.16159e-06	chr1	154974248	154974376	129	-	firstexon:13294	uc001ffx.4	6464	SHC1	hg38_genes_firstexons
chr1	154973841	154975030	1190	*	chip1_peak_39	199.919	5.69105	8.93809e-11	8.16159e-06	chr1	154974248	154974376	129	-	firstexon:13295	uc057ljl.1	6464	SHC1	hg38_genes_firstexons
chr1	154973841	154975030	1190	*	chip1_peak_39	199.919	5.69105	8.93809e-11	8.16159e-06	chr1	154974248	154974336	89	-	firstexon:13300	uc057ljq.1	6464	SHC1	hg38_genes_firstexons
chr1	154973841	154975030	1190	*	chip1_peak_39	199.919	5.69105	8.93809e-11	8.16159e-06	chr1	154974248	154974395	148	-	firstexon:13301	uc057ljr.1	6464	SHC1	hg38_genes_firstexons
chr17	35587021	35587370	350	*	chip1_peak_40	381.057	10.8475	1.52171e-10	1.35045e-05	chr17	35586899	35587428	530	+	firstexon:141207	uc060ecl.1	163	AP2B1	hg38_genes_firstexons
chr17	35587021	35587370	350	*	chip1_peak_40	381.057	10.8475	1.52171e-10	1.35045e-05	chr17	35587274	35587428	155	+	firstexon:141208	uc002hjr.4	163	AP2B1	hg38_genes_firstexons
chr17	35587021	35587370	350	*	chip1_peak_40	381.057	10.8475	1.52171e-10	1.35045e-05	chr17	35587314	35587428	115	+	firstexon:141209	uc060ecm.1	163	AP2B1	hg38_genes_firstexons
chr17	35587021	35587370	350	*	chip1_peak_40	381.057	10.8475	1.52171e-10	1.35045e-05	chr17	35587314	35587428	115	+	firstexon:141210	uc010wci.3	163	AP2B1	hg38_genes_firstexons
chr17	35587021	35587370	350	*	chip1_peak_40	381.057	10.8475	1.52171e-10	1.35045e-05	chr17	35587314	35587428	115	+	firstexon:141211	uc060ecn.1	163	AP2B1	hg38_genes_firstexons
chr17	35587021	35587370	350	*	chip1_peak_40	381.057	10.8475	1.52171e-10	1.35045e-05	chr17	35587322	35587428	107	+	firstexon:141212	uc060eco.1	163	AP2B1	hg38_genes_firstexons
chr17	35587021	35587370	350	*	chip1_peak_40	381.057	10.8475	1.52171e-10	1.35045e-05	chr17	35587322	35587428	107	+	firstexon:141213	uc060ecp.1	163	AP2B1	hg38_genes_firstexons
chr17	35587021	35587370	350	*	chip1_peak_40	381.057	10.8475	1.52171e-10	1.35045e-05	chr17	35587322	35587428	107	+	firstexon:141214	uc060ecq.1	163	AP2B1	hg38_genes_firstexons
chr17	35587021	35587370	350	*	chip1_peak_40	381.057	10.8475	1.52171e-10	1.35045e-05	chr17	35587322	35587428	107	+	firstexon:141215	uc002hjq.4	163	AP2B1	hg38_genes_firstexons
chr17	35587021	35587370	350	*	chip1_peak_40	381.057	10.8475	1.52171e-10	1.35045e-05	chr17	35587367	35587597	231	+	firstexon:141216	uc060ecr.1	163	AP2B1	hg38_genes_firstexons
chr7	148962941	148963360	420	*	chip1_peak_41	771.248	21.955	1.58188e-10	1.39823e-05	chr7	148963315	148963410	96	+	firstexon:67786	uc033aoy.1	6086	RNY4	hg38_genes_firstexons
chr1	153990481	153990900	420	*	chip1_peak_43	488.49	13.9057	1.96291e-10	1.7077e-05	chr1	153990759	153990802	44	+	firstexon:5176	uc001fdv.4	6232	RPS27	hg38_genes_firstexons
chr1	153990481	153990900	420	*	chip1_peak_43	488.49	13.9057	1.96291e-10	1.7077e-05	chr1	153990762	153990802	41	+	firstexon:5177	uc057lfs.1	6232	RPS27	hg38_genes_firstexons
chr1	153990481	153990900	420	*	chip1_peak_43	488.49	13.9057	1.96291e-10	1.7077e-05	chr1	153990763	153991034	272	+	firstexon:5178	uc057lft.1	6232	RPS27	hg38_genes_firstexons
chr1	153990481	153990900	420	*	chip1_peak_43	488.49	13.9057	1.96291e-10	1.7077e-05	chr1	153990763	153990802	40	+	firstexon:5179	uc057lfu.1	6232	RPS27	hg38_genes_firstexons
chr13	109984841	109985120	280	*	chip1_peak_44	219.71	6.25445	2.25163e-10	1.92851e-05	chr13	109984858	109986565	1708	-	firstexon:115971	uc058yfh.1	NA	NA	hg38_genes_firstexons
chr11	118359361	118359640	280	*	chip1_peak_47	424.862	12.0945	2.60302e-10	2.17059e-05	chr11	118359585	118359674	90	+	firstexon:96180	uc001psw.4	9354	UBE4A	hg38_genes_firstexons
chr8	102863951	102864300	350	*	chip1_peak_49	602.968	17.1646	2.81192e-10	2.30991e-05	chr8	102864300	102864623	324	+	firstexon:74711	uc064pgv.1	100506753	AZIN1-AS1	hg38_genes_firstexons
chr8	102863951	102864300	350	*	chip1_peak_49	602.968	17.1646	2.81192e-10	2.30991e-05	chr8	102863807	102864737	931	-	firstexon:78074	uc003yky.4	51582	AZIN1	hg38_genes_firstexons
chr8	102863951	102864300	350	*	chip1_peak_49	602.968	17.1646	2.81192e-10	2.30991e-05	chr8	102863807	102864193	387	-	firstexon:78075	uc003ykx.4	51582	AZIN1	hg38_genes_firstexons
chr8	102863951	102864300	350	*	chip1_peak_49	602.968	17.1646	2.81192e-10	2.30991e-05	chr8	102863807	102864128	322	-	firstexon:78081	uc064pgr.1	51582	AZIN1	hg38_genes_firstexons
chr8	102863951	102864300	350	*	chip1_peak_49	602.968	17.1646	2.81192e-10	2.30991e-05	chr8	102863807	102864035	229	-	firstexon:78082	uc064pgs.1	51582	AZIN1	hg38_genes_firstexons
chr19	45478511	45478860	350	*	chip1_peak_50	409.243	11.6498	3.32345e-10	2.69012e-05	chr19	45478736	45478828	93	-	firstexon:164620	uc002pbu.3	2067	ERCC1	hg38_genes_firstexons
chr8	101492371	101492790	420	*	chip1_peak_51	606.556	17.2667	3.38565e-10	2.73047e-05	chr8	101492432	101492789	358	+	firstexon:74691	uc010mbu.4	79977	GRHL2	hg38_genes_firstexons
chr8	101492371	101492790	420	*	chip1_peak_51	606.556	17.2667	3.38565e-10	2.73047e-05	chr8	101492439	101492586	148	+	firstexon:74692	uc064pec.1	NA	NA	hg38_genes_firstexons
chr8	101492371	101492790	420	*	chip1_peak_51	606.556	17.2667	3.38565e-10	2.73047e-05	chr8	101492442	101492789	348	+	firstexon:74693	uc064ped.1	79977	GRHL2	hg38_genes_firstexons
chr8	101492371	101492790	420	*	chip1_peak_51	606.556	17.2667	3.38565e-10	2.73047e-05	chr8	101492758	101492849	92	+	firstexon:74694	uc064pee.1	79977	GRHL2	hg38_genes_firstexons
chr8	101492371	101492790	420	*	chip1_peak_51	606.556	17.2667	3.38565e-10	2.73047e-05	chr8	101492450	101492499	50	-	firstexon:78014	uc064peb.1	NA	NA	hg38_genes_firstexons
chr6	52995321	52995670	350	*	chip1_peak_52	688.281	19.5932	3.95022e-10	3.12868e-05	chr6	52995620	52995950	331	+	firstexon:58042	uc032wyd.2	125050	RN7SK	hg38_genes_firstexons
chr6	52995321	52995670	350	*	chip1_peak_52	688.281	19.5932	3.95022e-10	3.12868e-05	chr6	52995249	52995378	130	-	firstexon:61693	uc003pbf.4	2941	GSTA4	hg38_genes_firstexons
chr6	26199111	26199460	350	*	chip1_peak_53	629.34	17.9153	4.19946e-10	3.27908e-05	chr6	26198859	26199293	435	-	firstexon:60303	uc284pyc.1	8351	HIST1H3D	hg38_genes_firstexons
chr6	26199111	26199460	350	*	chip1_peak_53	629.34	17.9153	4.19946e-10	3.27908e-05	chr6	26198859	26199293	435	-	firstexon:60304	uc284pyd.1	8351	HIST1H3D	hg38_genes_firstexons
chr6	26199111	26199460	350	*	chip1_peak_53	629.34	17.9153	4.19946e-10	3.27908e-05	chr6	26198851	26199243	393	-	firstexon:60306	uc003ngw.5	3013	HIST1H2AD	hg38_genes_firstexons
chr17	39154291	39154710	420	*	chip1_peak_54	391.763	11.1522	4.33869e-10	3.36403e-05	chr17	39154267	39154394	128	-	firstexon:147401	uc060epm.1	57125	PLXDC1	hg38_genes_firstexons
chr20	45972081	45972430	350	*	chip1_peak_56	349.376	9.94562	5.99335e-10	4.4343e-05	chr20	45972122	45972172	51	-	firstexon:169879	uc002xqw.4	63925	ZNF335	hg38_genes_firstexons
chr11	66616271	66616760	490	*	chip1_peak_57	341.261	9.71461	6.14824e-10	4.51366e-05	chr11	66616582	66617057	476	+	firstexon:94370	uc001oit.4	10432	RBM14	hg38_genes_firstexons
chr11	66616271	66616760	490	*	chip1_peak_57	341.261	9.71461	6.14824e-10	4.51366e-05	chr11	66616626	66617057	432	+	firstexon:94371	uc009yri.4	10432	RBM14	hg38_genes_firstexons
chr11	66616271	66616760	490	*	chip1_peak_57	341.261	9.71461	6.14824e-10	4.51366e-05	chr11	66616626	66617057	432	+	firstexon:94372	uc009yrk.4	100526737	RBM14-RBM4	hg38_genes_firstexons
chr11	66616271	66616760	490	*	chip1_peak_57	341.261	9.71461	6.14824e-10	4.51366e-05	chr11	66616630	66617057	428	+	firstexon:94373	uc058dzo.1	100526737	RBM14-RBM4	hg38_genes_firstexons
chr11	66616271	66616760	490	*	chip1_peak_57	341.261	9.71461	6.14824e-10	4.51366e-05	chr11	66616630	66617057	428	+	firstexon:94374	uc058dzp.1	10432	RBM14	hg38_genes_firstexons
chr11	66616271	66616760	490	*	chip1_peak_57	341.261	9.71461	6.14824e-10	4.51366e-05	chr11	66616630	66617057	428	+	firstexon:94375	uc058dzq.1	100526737	RBM14-RBM4	hg38_genes_firstexons
chr11	66616271	66616760	490	*	chip1_peak_57	341.261	9.71461	6.14824e-10	4.51366e-05	chr11	66616631	66617057	427	+	firstexon:94376	uc058dzr.1	100526737	RBM14-RBM4	hg38_genes_firstexons
chr11	66616271	66616760	490	*	chip1_peak_57	341.261	9.71461	6.14824e-10	4.51366e-05	chr11	66616646	66617057	412	+	firstexon:94377	uc058dzs.1	10432	RBM14	hg38_genes_firstexons
chr11	66616271	66616760	490	*	chip1_peak_57	341.261	9.71461	6.14824e-10	4.51366e-05	chr11	66616670	66617057	388	+	firstexon:94378	uc021qmb.2	100526737	RBM14-RBM4	hg38_genes_firstexons
chr11	66616271	66616760	490	*	chip1_peak_57	341.261	9.71461	6.14824e-10	4.51366e-05	chr11	66616715	66617057	343	+	firstexon:94379	uc009yrh.4	10432	RBM14	hg38_genes_firstexons
chr12	6943441	6943790	350	*	chip1_peak_58	487.557	13.8792	6.90698e-10	4.98784e-05	chr12	6943433	6943662	230	+	firstexon:102985	uc058knw.1	113246	C12orf57	hg38_genes_firstexons
chr12	6943441	6943790	350	*	chip1_peak_58	487.557	13.8792	6.90698e-10	4.98784e-05	chr12	6943502	6943662	161	+	firstexon:102986	uc058knx.1	113246	C12orf57	hg38_genes_firstexons
chr12	6943441	6943790	350	*	chip1_peak_58	487.557	13.8792	6.90698e-10	4.98784e-05	chr12	6943508	6944604	1097	-	firstexon:108282	uc058kny.1	NA	NA	hg38_genes_firstexons
chr11	64317331	64318100	770	*	chip1_peak_61	224.581	6.3931	8.95488e-10	6.07421e-05	chr11	64318088	64318386	299	+	firstexon:93866	uc001nzu.4	25824	PRDX5	hg38_genes_firstexons
chr11	64317331	64318100	770	*	chip1_peak_61	224.581	6.3931	8.95488e-10	6.07421e-05	chr11	64317264	64317487	224	-	firstexon:99630	uc058cxb.1	51504	TRMT112	hg38_genes_firstexons
chr11	64317331	64318100	770	*	chip1_peak_61	224.581	6.3931	8.95488e-10	6.07421e-05	chr11	64317264	64317510	247	-	firstexon:99631	uc058cxc.1	51504	TRMT112	hg38_genes_firstexons
chr11	64317331	64318100	770	*	chip1_peak_61	224.581	6.3931	8.95488e-10	6.07421e-05	chr11	64317449	64318084	636	-	firstexon:99632	uc001nzt.5	51504	TRMT112	hg38_genes_firstexons
chr11	64317331	64318100	770	*	chip1_peak_61	224.581	6.3931	8.95488e-10	6.07421e-05	chr11	64317058	64317341	284	-	firstexon:99633	uc058cxd.1	51504	TRMT112	hg38_genes_firstexons
chr11	64317331	64318100	770	*	chip1_peak_61	224.581	6.3931	8.95488e-10	6.07421e-05	chr11	64317449	64317558	110	-	firstexon:99634	uc031xrl.2	51504	TRMT112	hg38_genes_firstexons
chr11	64317331	64318100	770	*	chip1_peak_61	224.581	6.3931	8.95488e-10	6.07421e-05	chr11	64317449	64317553	105	-	firstexon:99635	uc031xrm.2	51504	TRMT112	hg38_genes_firstexons
chr7	152675951	152676370	420	*	chip1_peak_62	398.269	11.3374	1.56152e-09	9.63849e-05	chr7	152676041	152676165	125	-	firstexon:72141	uc003wld.4	7516	XRCC2	hg38_genes_firstexons
chr11	64971901	64972250	350	*	chip1_peak_64	260.291	7.40964	1.85037e-09	0.000109162	chr11	64971877	64972023	147	-	firstexon:99765	uc001ocd.2	283129	MAJIN	hg38_genes_firstexons
chr11	64971901	64972250	350	*	chip1_peak_64	260.291	7.40964	1.85037e-09	0.000109162	chr11	64971877	64972085	209	-	firstexon:99767	uc001occ.2	283129	MAJIN	hg38_genes_firstexons
chr8	38386041	38386530	490	*	chip1_peak_66	206.018	5.86468	1.94589e-09	0.000113157	chr8	38386207	38386380	174	+	firstexon:73387	uc064mbh.1	137994	LETM2	hg38_genes_firstexons
chr8	38386041	38386530	490	*	chip1_peak_66	206.018	5.86468	1.94589e-09	0.000113157	chr8	38386303	38386568	266	+	firstexon:73388	uc003xlk.4	137994	LETM2	hg38_genes_firstexons
chr8	38386041	38386530	490	*	chip1_peak_66	206.018	5.86468	1.94589e-09	0.000113157	chr8	38386441	38386568	128	+	firstexon:73389	uc003xll.4	137994	LETM2	hg38_genes_firstexons
chr8	38386041	38386530	490	*	chip1_peak_66	206.018	5.86468	1.94589e-09	0.000113157	chr8	38386476	38386568	93	+	firstexon:73390	uc064mbi.1	137994	LETM2	hg38_genes_firstexons
chr8	38386041	38386530	490	*	chip1_peak_66	206.018	5.86468	1.94589e-09	0.000113157	chr8	38386476	38386568	93	+	firstexon:73391	uc033bih.2	137994	LETM2	hg38_genes_firstexons
chr8	38386041	38386530	490	*	chip1_peak_66	206.018	5.86468	1.94589e-09	0.000113157	chr8	38386501	38387182	682	+	firstexon:73392	uc064mbj.1	137994	LETM2	hg38_genes_firstexons
chr8	38386041	38386530	490	*	chip1_peak_66	206.018	5.86468	1.94589e-09	0.000113157	chr8	38386501	38386568	68	+	firstexon:73393	uc003xlm.4	137994	LETM2	hg38_genes_firstexons
chr8	38386041	38386530	490	*	chip1_peak_66	206.018	5.86468	1.94589e-09	0.000113157	chr8	38386502	38386568	67	+	firstexon:73394	uc064mbk.1	137994	LETM2	hg38_genes_firstexons
chr6	28863451	28863870	420	*	chip1_peak_67	484.126	13.7815	2.10397e-09	0.000121391	chr6	28863284	28863677	394	-	firstexon:60396	uc063mlz.1	401242	LINC01623	hg38_genes_firstexons
chr17	58631651	58632070	420	*	chip1_peak_68	596.618	16.9838	2.29336e-09	0.000131631	chr17	58631641	58631836	196	-	firstexon:149026	uc060hzu.1	NA	NA	hg38_genes_firstexons
chr11	65083831	65084250	420	*	chip1_peak_69	318.367	9.06288	2.33534e-09	0.000133693	chr11	65084223	65084378	156	+	firstexon:93935	uc058dds.1	7542	ZFPL1	hg38_genes_firstexons
chr11	65083831	65084250	420	*	chip1_peak_69	318.367	9.06288	2.33534e-09	0.000133693	chr11	65084230	65084378	149	+	firstexon:93936	uc058ddt.1	7542	ZFPL1	hg38_genes_firstexons
chr11	65083831	65084250	420	*	chip1_peak_69	318.367	9.06288	2.33534e-09	0.000133693	chr11	65084235	65084378	144	+	firstexon:93937	uc058ddu.1	7542	ZFPL1	hg38_genes_firstexons
chr11	65083831	65084250	420	*	chip1_peak_69	318.367	9.06288	2.33534e-09	0.000133693	chr11	65084235	65084378	144	+	firstexon:93938	uc001ocq.2	7542	ZFPL1	hg38_genes_firstexons
chr11	65083831	65084250	420	*	chip1_peak_69	318.367	9.06288	2.33534e-09	0.000133693	chr11	65084241	65084360	120	+	firstexon:93939	uc058ddv.1	7542	ZFPL1	hg38_genes_firstexons
chr11	65083831	65084250	420	*	chip1_peak_69	318.367	9.06288	2.33534e-09	0.000133693	chr11	65084242	65084378	137	+	firstexon:93940	uc058ddw.1	7542	ZFPL1	hg38_genes_firstexons
chr11	65083831	65084250	420	*	chip1_peak_69	318.367	9.06288	2.33534e-09	0.000133693	chr11	65084242	65084800	559	+	firstexon:93941	uc058ddx.1	7542	ZFPL1	hg38_genes_firstexons
chr11	65083831	65084250	420	*	chip1_peak_69	318.367	9.06288	2.33534e-09	0.000133693	chr11	65084242	65084360	119	+	firstexon:93942	uc058ddy.1	7542	ZFPL1	hg38_genes_firstexons
chr11	65083831	65084250	420	*	chip1_peak_69	318.367	9.06288	2.33534e-09	0.000133693	chr11	65083629	65083900	272	-	firstexon:99800	uc058ddl.1	113130	CDCA5	hg38_genes_firstexons
chr11	65083831	65084250	420	*	chip1_peak_69	318.367	9.06288	2.33534e-09	0.000133693	chr11	65083933	65084151	219	-	firstexon:99801	uc001ocp.3	113130	CDCA5	hg38_genes_firstexons
chr11	65083831	65084250	420	*	chip1_peak_69	318.367	9.06288	2.33534e-09	0.000133693	chr11	65083933	65084047	115	-	firstexon:99803	uc058ddn.1	113130	CDCA5	hg38_genes_firstexons
chr11	65083831	65084250	420	*	chip1_peak_69	318.367	9.06288	2.33534e-09	0.000133693	chr11	65083629	65084039	411	-	firstexon:99804	uc058ddo.1	113130	CDCA5	hg38_genes_firstexons
chr11	65083831	65084250	420	*	chip1_peak_69	318.367	9.06288	2.33534e-09	0.000133693	chr11	65084071	65084164	94	-	firstexon:99805	uc058ddp.1	113130	CDCA5	hg38_genes_firstexons
chr11	65083831	65084250	420	*	chip1_peak_69	318.367	9.06288	2.33534e-09	0.000133693	chr11	65083933	65083977	45	-	firstexon:99806	uc058ddq.1	113130	CDCA5	hg38_genes_firstexons
chr11	65083831	65084250	420	*	chip1_peak_69	318.367	9.06288	2.33534e-09	0.000133693	chr11	65083629	65083896	268	-	firstexon:99807	uc058ddr.1	113130	CDCA5	hg38_genes_firstexons
chr6	27132631	27132980	350	*	chip1_peak_70	601.846	17.1326	2.54099e-09	0.000144344	chr6	27132367	27132750	384	-	firstexon:60332	uc063miy.1	NA	NA	hg38_genes_firstexons
chr6	27132631	27132980	350	*	chip1_peak_70	601.846	17.1326	2.54099e-09	0.000144344	chr6	27132370	27132750	381	-	firstexon:60334	uc003niv.4	8970	HIST1H2BJ	hg38_genes_firstexons
chr1	154983011	154983360	350	*	chip1_peak_73	202.397	5.76159	2.77807e-09	0.000155022	chr1	154983338	154983397	60	+	firstexon:5251	uc057ljy.1	80308	FLAD1	hg38_genes_firstexons
chr1	154983011	154983360	350	*	chip1_peak_73	202.397	5.76159	2.77807e-09	0.000155022	chr1	154983352	154984066	715	+	firstexon:5252	uc001fgd.3	80308	FLAD1	hg38_genes_firstexons
chr1	154983011	154983360	350	*	chip1_peak_73	202.397	5.76159	2.77807e-09	0.000155022	chr1	154983359	154983397	39	+	firstexon:5253	uc001fge.3	80308	FLAD1	hg38_genes_firstexons
chr19	41263881	41264370	490	*	chip1_peak_74	514.017	14.6324	2.87272e-09	0.000159498	chr19	41264331	41264798	468	+	firstexon:158209	uc002oqb.5	11100	HNRNPUL1	hg38_genes_firstexons
chr5	138337851	138338270	420	*	chip1_peak_77	315.903	8.99275	3.58021e-09	0.000193238	chr5	138337511	138337852	342	+	firstexon:50265	uc003lcv.4	51307	FAM53C	hg38_genes_firstexons
chr5	138337851	138338270	420	*	chip1_peak_77	315.903	8.99275	3.58021e-09	0.000193238	chr5	138337554	138337852	299	+	firstexon:50266	uc063hkt.1	51307	FAM53C	hg38_genes_firstexons
chr5	138337851	138338270	420	*	chip1_peak_77	315.903	8.99275	3.58021e-09	0.000193238	chr5	138338015	138338307	293	+	firstexon:50267	uc063hku.1	51307	FAM53C	hg38_genes_firstexons
chr5	138337851	138338270	420	*	chip1_peak_77	315.903	8.99275	3.58021e-09	0.000193238	chr5	138338032	138338307	276	+	firstexon:50268	uc003lcw.4	51307	FAM53C	hg38_genes_firstexons
chr5	138337851	138338270	420	*	chip1_peak_77	315.903	8.99275	3.58021e-09	0.000193238	chr5	138338266	138338307	42	+	firstexon:50269	uc063hkv.1	51307	FAM53C	hg38_genes_firstexons
chr5	138337851	138338270	420	*	chip1_peak_77	315.903	8.99275	3.58021e-09	0.000193238	chr5	138338266	138338307	42	+	firstexon:50270	uc063hkw.1	51307	FAM53C	hg38_genes_firstexons
chr5	138337851	138338270	420	*	chip1_peak_77	315.903	8.99275	3.58021e-09	0.000193238	chr5	138338267	138338307	41	+	firstexon:50271	uc063hkx.1	51307	FAM53C	hg38_genes_firstexons
chr5	138337851	138338270	420	*	chip1_peak_77	315.903	8.99275	3.58021e-09	0.000193238	chr5	138337956	138338355	400	-	firstexon:54500	uc063hkk.1	995	CDC25C	hg38_genes_firstexons
chr5	138337851	138338270	420	*	chip1_peak_77	315.903	8.99275	3.58021e-09	0.000193238	chr5	138337956	138338325	370	-	firstexon:54504	uc063hko.1	995	CDC25C	hg38_genes_firstexons
chr21	29024661	29025080	420	*	chip1_peak_79	308.518	8.78252	4.46213e-09	0.00023421	chr21	29024629	29024777	149	+	firstexon:170758	uc002ymx.4	10600	USP16	hg38_genes_firstexons
chr21	29024661	29025080	420	*	chip1_peak_79	308.518	8.78252	4.46213e-09	0.00023421	chr21	29024629	29024777	149	+	firstexon:170759	uc002ymy.4	10600	USP16	hg38_genes_firstexons
chr21	29024661	29025080	420	*	chip1_peak_79	308.518	8.78252	4.46213e-09	0.00023421	chr21	29024651	29024777	127	+	firstexon:170760	uc002ymw.4	10600	USP16	hg38_genes_firstexons
chr21	29024661	29025080	420	*	chip1_peak_79	308.518	8.78252	4.46213e-09	0.00023421	chr21	29024651	29024777	127	+	firstexon:170761	uc061zjz.1	10600	USP16	hg38_genes_firstexons
chr21	29024661	29025080	420	*	chip1_peak_79	308.518	8.78252	4.46213e-09	0.00023421	chr21	29024656	29024777	122	+	firstexon:170762	uc061zka.1	10600	USP16	hg38_genes_firstexons
chr21	29024661	29025080	420	*	chip1_peak_79	308.518	8.78252	4.46213e-09	0.00023421	chr21	29024255	29024890	636	-	firstexon:171908	uc061zjy.1	NA	NA	hg38_genes_firstexons
chr12	120291711	120292130	420	*	chip1_peak_80	696.375	19.8236	4.88835e-09	0.000254766	chr12	120291763	120291903	141	-	firstexon:112636	uc031zpb.1	26834	RNU4-2	hg38_genes_firstexons
chr12	120200921	120201270	350	*	chip1_peak_81	477.423	13.5907	5.27678e-09	0.000271805	chr12	120201083	120201211	129	-	firstexon:112590	uc001txq.4	6175	RPLP0	hg38_genes_firstexons
chr12	120200921	120201270	350	*	chip1_peak_81	477.423	13.5907	5.27678e-09	0.000271805	chr12	120200730	120201099	370	-	firstexon:112592	uc058tzj.1	6175	RPLP0	hg38_genes_firstexons
chr12	120200921	120201270	350	*	chip1_peak_81	477.423	13.5907	5.27678e-09	0.000271805	chr12	120201083	120201107	25	-	firstexon:112594	uc001txr.4	6175	RPLP0	hg38_genes_firstexons
chr12	120200921	120201270	350	*	chip1_peak_81	477.423	13.5907	5.27678e-09	0.000271805	chr12	120201083	120201110	28	-	firstexon:112595	uc058tzl.1	6175	RPLP0	hg38_genes_firstexons
chr12	120200921	120201270	350	*	chip1_peak_81	477.423	13.5907	5.27678e-09	0.000271805	chr12	120199310	120201110	1801	-	firstexon:112596	uc058tzm.1	6175	RPLP0	hg38_genes_firstexons
chr12	120200921	120201270	350	*	chip1_peak_81	477.423	13.5907	5.27678e-09	0.000271805	chr12	120201083	120201211	129	-	firstexon:112597	uc001txp.4	6175	RPLP0	hg38_genes_firstexons
chr12	120200921	120201270	350	*	chip1_peak_81	477.423	13.5907	5.27678e-09	0.000271805	chr12	120201083	120201110	28	-	firstexon:112598	uc058tzn.1	6175	RPLP0	hg38_genes_firstexons
chr12	120200921	120201270	350	*	chip1_peak_81	477.423	13.5907	5.27678e-09	0.000271805	chr12	120201083	120201097	15	-	firstexon:112599	uc058tzo.1	6175	RPLP0	hg38_genes_firstexons
chr12	120200921	120201270	350	*	chip1_peak_81	477.423	13.5907	5.27678e-09	0.000271805	chr12	120201083	120201235	153	-	firstexon:112604	uc058tzt.1	6175	RPLP0	hg38_genes_firstexons
chr12	120200921	120201270	350	*	chip1_peak_81	477.423	13.5907	5.27678e-09	0.000271805	chr12	120201083	120201108	26	-	firstexon:112607	uc058tzv.1	6175	RPLP0	hg38_genes_firstexons
chr12	120200921	120201270	350	*	chip1_peak_81	477.423	13.5907	5.27678e-09	0.000271805	chr12	120200730	120201089	360	-	firstexon:112609	uc058tzx.1	6175	RPLP0	hg38_genes_firstexons
chr12	120200921	120201270	350	*	chip1_peak_81	477.423	13.5907	5.27678e-09	0.000271805	chr12	120201083	120201110	28	-	firstexon:112610	uc058tzy.1	6175	RPLP0	hg38_genes_firstexons
chr12	120200921	120201270	350	*	chip1_peak_81	477.423	13.5907	5.27678e-09	0.000271805	chr12	120201083	120201110	28	-	firstexon:112613	uc058uab.1	6175	RPLP0	hg38_genes_firstexons
chr12	120200921	120201270	350	*	chip1_peak_81	477.423	13.5907	5.27678e-09	0.000271805	chr12	120201083	120201110	28	-	firstexon:112614	uc058uac.1	6175	RPLP0	hg38_genes_firstexons
chr12	120200921	120201270	350	*	chip1_peak_81	477.423	13.5907	5.27678e-09	0.000271805	chr12	120200730	120201085	356	-	firstexon:112615	uc058uad.1	6175	RPLP0	hg38_genes_firstexons
chr12	120200921	120201270	350	*	chip1_peak_81	477.423	13.5907	5.27678e-09	0.000271805	chr12	120200719	120201095	377	-	firstexon:112616	uc058uae.1	6175	RPLP0	hg38_genes_firstexons
chr11	66638321	66638880	560	*	chip1_peak_82	329.783	9.38786	5.70863e-09	0.000292007	chr11	66638617	66638752	136	+	firstexon:94383	uc001oiw.3	5936	RBM4	hg38_genes_firstexons
chr11	66638321	66638880	560	*	chip1_peak_82	329.783	9.38786	5.70863e-09	0.000292007	chr11	66638667	66638752	86	+	firstexon:94384	uc010rpj.4	5936	RBM4	hg38_genes_firstexons
chr11	66638321	66638880	560	*	chip1_peak_82	329.783	9.38786	5.70863e-09	0.000292007	chr11	66638672	66638893	222	+	firstexon:94385	uc058dzw.1	5936	RBM4	hg38_genes_firstexons
chr11	66638321	66638880	560	*	chip1_peak_82	329.783	9.38786	5.70863e-09	0.000292007	chr11	66638691	66638752	62	+	firstexon:94386	uc058dzx.1	5936	RBM4	hg38_genes_firstexons
chr11	66638321	66638880	560	*	chip1_peak_82	329.783	9.38786	5.70863e-09	0.000292007	chr11	66638698	66638752	55	+	firstexon:94387	uc001oiv.4	5936	RBM4	hg38_genes_firstexons
chr11	66638321	66638880	560	*	chip1_peak_82	329.783	9.38786	5.70863e-09	0.000292007	chr11	66638698	66638752	55	+	firstexon:94388	uc001oix.3	5936	RBM4	hg38_genes_firstexons
chr11	66638321	66638880	560	*	chip1_peak_82	329.783	9.38786	5.70863e-09	0.000292007	chr11	66638705	66638752	48	+	firstexon:94389	uc058dzy.1	5936	RBM4	hg38_genes_firstexons
chr11	66638321	66638880	560	*	chip1_peak_82	329.783	9.38786	5.70863e-09	0.000292007	chr11	66638716	66638752	37	+	firstexon:94390	uc058dzz.1	5936	RBM4	hg38_genes_firstexons
chr11	66638321	66638880	560	*	chip1_peak_82	329.783	9.38786	5.70863e-09	0.000292007	chr11	66638718	66638752	35	+	firstexon:94391	uc058eaa.1	5936	RBM4	hg38_genes_firstexons
chr11	66638321	66638880	560	*	chip1_peak_82	329.783	9.38786	5.70863e-09	0.000292007	chr11	66638720	66638893	174	+	firstexon:94392	uc058eab.1	5936	RBM4	hg38_genes_firstexons
chr11	66638321	66638880	560	*	chip1_peak_82	329.783	9.38786	5.70863e-09	0.000292007	chr11	66638727	66638893	167	+	firstexon:94393	uc058eac.1	5936	RBM4	hg38_genes_firstexons
chr11	64778701	64779120	420	*	chip1_peak_83	341.732	9.728	6.21144e-09	0.000316263	chr11	64778954	64779405	452	+	firstexon:93906	uc058czw.1	NA	NA	hg38_genes_firstexons
chr11	64778701	64779120	420	*	chip1_peak_83	341.732	9.728	6.21144e-09	0.000316263	chr11	64778362	64778730	369	-	firstexon:99684	uc001obb.3	7536	SF1	hg38_genes_firstexons
chr11	64778701	64779120	420	*	chip1_peak_83	341.732	9.728	6.21144e-09	0.000316263	chr11	64778362	64778747	386	-	firstexon:99685	uc001obc.3	7536	SF1	hg38_genes_firstexons
chr11	64778701	64779120	420	*	chip1_peak_83	341.732	9.728	6.21144e-09	0.000316263	chr11	64778362	64778747	386	-	firstexon:99686	uc001obd.3	7536	SF1	hg38_genes_firstexons
chr11	64778701	64779120	420	*	chip1_peak_83	341.732	9.728	6.21144e-09	0.000316263	chr11	64778362	64778747	386	-	firstexon:99687	uc058czi.1	7536	SF1	hg38_genes_firstexons
chr11	64778701	64779120	420	*	chip1_peak_83	341.732	9.728	6.21144e-09	0.000316263	chr11	64778362	64778786	425	-	firstexon:99688	uc001oba.3	7536	SF1	hg38_genes_firstexons
chr11	64778701	64779120	420	*	chip1_peak_83	341.732	9.728	6.21144e-09	0.000316263	chr11	64778362	64778763	402	-	firstexon:99697	uc058czq.1	7536	SF1	hg38_genes_firstexons
chr11	64778701	64779120	420	*	chip1_peak_83	341.732	9.728	6.21144e-09	0.000316263	chr11	64778362	64778763	402	-	firstexon:99703	uc058czv.1	7536	SF1	hg38_genes_firstexons
chr4	173334281	173334630	350	*	chip1_peak_85	582.427	16.5798	6.7785e-09	0.000339657	chr4	173334272	173335125	854	-	firstexon:47251	uc003itb.3	3148	HMGB2	hg38_genes_firstexons
chr4	173334281	173334630	350	*	chip1_peak_85	582.427	16.5798	6.7785e-09	0.000339657	chr4	173334246	173334391	146	-	firstexon:47253	uc003ita.4	3148	HMGB2	hg38_genes_firstexons
chr4	173334281	173334630	350	*	chip1_peak_85	582.427	16.5798	6.7785e-09	0.000339657	chr4	173334272	173334432	161	-	firstexon:47254	uc063azf.1	3148	HMGB2	hg38_genes_firstexons
chr7	148987091	148987440	350	*	chip1_peak_86	394.612	11.2333	6.94755e-09	0.000345775	chr7	148987136	148987248	113	-	firstexon:71958	uc033apb.1	6084	RNY1	hg38_genes_firstexons
chr12	122895991	122896270	280	*	chip1_peak_88	664.273	18.9097	9.28174e-09	0.000442035	chr12	122895952	122896444	493	-	firstexon:112873	uc001udl.4	79720	VPS37B	hg38_genes_firstexons
chr12	122895991	122896270	280	*	chip1_peak_88	664.273	18.9097	9.28174e-09	0.000442035	chr12	122895952	122896127	176	-	firstexon:112874	uc058uow.1	79720	VPS37B	hg38_genes_firstexons
chr6	32971891	32972240	350	*	chip1_peak_90	484.941	13.8047	9.55098e-09	0.000451935	chr6	32972217	32972927	711	+	firstexon:57346	uc063ntg.1	6046	BRD2	hg38_genes_firstexons
chr15	72375801	72376150	350	*	chip1_peak_91	516.283	14.6969	9.93743e-09	0.00046524	chr15	72376113	72378788	2676	+	firstexon:125067	uc010ukp.1	80072	HEXA-AS1	hg38_genes_firstexons
chr15	72375801	72376150	350	*	chip1_peak_91	516.283	14.6969	9.93743e-09	0.00046524	chr15	72375720	72375981	262	-	firstexon:128517	uc059lbc.1	60677	CELF6	hg38_genes_firstexons
chr15	72375801	72376150	350	*	chip1_peak_91	516.283	14.6969	9.93743e-09	0.00046524	chr15	72375720	72376476	757	-	firstexon:128522	uc002aun.5	3073	HEXA	hg38_genes_firstexons
chr15	72375801	72376150	350	*	chip1_peak_91	516.283	14.6969	9.93743e-09	0.00046524	chr15	72375720	72376003	284	-	firstexon:128525	uc059lbh.1	3073	HEXA	hg38_genes_firstexons
chr15	72375801	72376150	350	*	chip1_peak_91	516.283	14.6969	9.93743e-09	0.00046524	chr15	72375720	72375993	274	-	firstexon:128526	uc010ukn.3	3073	HEXA	hg38_genes_firstexons
chr15	72375801	72376150	350	*	chip1_peak_91	516.283	14.6969	9.93743e-09	0.00046524	chr15	72375720	72375844	125	-	firstexon:128528	uc059lbj.1	3073	HEXA	hg38_genes_firstexons
chr15	72375801	72376150	350	*	chip1_peak_91	516.283	14.6969	9.93743e-09	0.00046524	chr15	72375720	72375993	274	-	firstexon:128530	uc010bix.4	3073	HEXA	hg38_genes_firstexons
chr15	72375801	72376150	350	*	chip1_peak_91	516.283	14.6969	9.93743e-09	0.00046524	chr15	72375720	72375972	253	-	firstexon:128531	uc059lbl.1	3073	HEXA	hg38_genes_firstexons
chr15	72375801	72376150	350	*	chip1_peak_91	516.283	14.6969	9.93743e-09	0.00046524	chr15	72375720	72376003	284	-	firstexon:128532	uc059lbm.1	3073	HEXA	hg38_genes_firstexons
chr15	72375801	72376150	350	*	chip1_peak_91	516.283	14.6969	9.93743e-09	0.00046524	chr15	72375720	72375975	256	-	firstexon:128533	uc059lbn.1	3073	HEXA	hg38_genes_firstexons
chr15	72375801	72376150	350	*	chip1_peak_91	516.283	14.6969	9.93743e-09	0.00046524	chr15	72375720	72375953	234	-	firstexon:128535	uc059lbp.1	3073	HEXA	hg38_genes_firstexons
chr15	72375801	72376150	350	*	chip1_peak_91	516.283	14.6969	9.93743e-09	0.00046524	chr15	72375720	72375969	250	-	firstexon:128536	uc059lbq.1	3073	HEXA	hg38_genes_firstexons
chr15	72375801	72376150	350	*	chip1_peak_91	516.283	14.6969	9.93743e-09	0.00046524	chr15	72375720	72375989	270	-	firstexon:128537	uc059lbr.1	3073	HEXA	hg38_genes_firstexons
chr8	133297011	133297430	420	*	chip1_peak_92	356.672	10.1533	1.02496e-08	0.000476826	chr8	133297134	133297237	104	-	firstexon:78632	uc003yug.3	10397	NDRG1	hg38_genes_firstexons
chr8	133297011	133297430	420	*	chip1_peak_92	356.672	10.1533	1.02496e-08	0.000476826	chr8	133297134	133297304	171	-	firstexon:78633	uc010mee.2	10397	NDRG1	hg38_genes_firstexons
chr8	133297011	133297430	420	*	chip1_peak_92	356.672	10.1533	1.02496e-08	0.000476826	chr8	133297134	133297252	119	-	firstexon:78638	uc064qku.1	10397	NDRG1	hg38_genes_firstexons
chr8	133297011	133297430	420	*	chip1_peak_92	356.672	10.1533	1.02496e-08	0.000476826	chr8	133296737	133297586	850	-	firstexon:78639	uc003yuh.3	10397	NDRG1	hg38_genes_firstexons
chr8	133297011	133297430	420	*	chip1_peak_92	356.672	10.1533	1.02496e-08	0.000476826	chr8	133297134	133297237	104	-	firstexon:78640	uc011lji.2	10397	NDRG1	hg38_genes_firstexons
chr8	133297011	133297430	420	*	chip1_peak_92	356.672	10.1533	1.02496e-08	0.000476826	chr8	133297134	133297252	119	-	firstexon:78641	uc010mef.3	10397	NDRG1	hg38_genes_firstexons
chr8	133297011	133297430	420	*	chip1_peak_92	356.672	10.1533	1.02496e-08	0.000476826	chr8	133297134	133297252	119	-	firstexon:78642	uc064qkv.1	10397	NDRG1	hg38_genes_firstexons
chr8	133297011	133297430	420	*	chip1_peak_92	356.672	10.1533	1.02496e-08	0.000476826	chr8	133297134	133297239	106	-	firstexon:78646	uc064qkz.1	10397	NDRG1	hg38_genes_firstexons
chr8	133297011	133297430	420	*	chip1_peak_92	356.672	10.1533	1.02496e-08	0.000476826	chr8	133297134	133297252	119	-	firstexon:78649	uc064qlc.1	10397	NDRG1	hg38_genes_firstexons
chr8	133297011	133297430	420	*	chip1_peak_92	356.672	10.1533	1.02496e-08	0.000476826	chr8	133297134	133297256	123	-	firstexon:78650	uc064qld.1	10397	NDRG1	hg38_genes_firstexons
chr8	133297011	133297430	420	*	chip1_peak_92	356.672	10.1533	1.02496e-08	0.000476826	chr8	133297004	133297092	89	-	firstexon:78653	uc064qlg.1	10397	NDRG1	hg38_genes_firstexons
chr8	133297011	133297430	420	*	chip1_peak_92	356.672	10.1533	1.02496e-08	0.000476826	chr8	133297134	133297252	119	-	firstexon:78655	uc064qli.1	10397	NDRG1	hg38_genes_firstexons
chr8	133297011	133297430	420	*	chip1_peak_92	356.672	10.1533	1.02496e-08	0.000476826	chr8	133297134	133297256	123	-	firstexon:78659	uc064qlm.1	10397	NDRG1	hg38_genes_firstexons
chr11	125592531	125592880	350	*	chip1_peak_93	612.567	17.4378	1.1243e-08	0.000519755	chr11	125592795	125592918	124	+	firstexon:96643	uc001qcd.4	3703	STT3A	hg38_genes_firstexons
chr11	125592531	125592880	350	*	chip1_peak_93	612.567	17.4378	1.1243e-08	0.000519755	chr11	125592819	125592918	100	+	firstexon:96644	uc058ive.1	3703	STT3A	hg38_genes_firstexons
chr11	125592531	125592880	350	*	chip1_peak_93	612.567	17.4378	1.1243e-08	0.000519755	chr11	125592836	125592918	83	+	firstexon:96645	uc001qce.4	3703	STT3A	hg38_genes_firstexons
chr11	125592531	125592880	350	*	chip1_peak_93	612.567	17.4378	1.1243e-08	0.000519755	chr11	125592867	125592918	52	+	firstexon:96646	uc010sbg.3	3703	STT3A	hg38_genes_firstexons
chr11	125592531	125592880	350	*	chip1_peak_93	612.567	17.4378	1.1243e-08	0.000519755	chr11	125592418	125592568	151	-	firstexon:102258	uc058iva.1	105369550	STT3A-AS1	hg38_genes_firstexons
chr1	153670791	153671350	560	*	chip1_peak_95	517.046	14.7186	1.32293e-08	0.000599049	chr1	153670918	153671028	111	-	firstexon:13148	uc010pdy.3	3608	ILF2	hg38_genes_firstexons
chr1	153670791	153671350	560	*	chip1_peak_95	517.046	14.7186	1.32293e-08	0.000599049	chr1	153670918	153671048	131	-	firstexon:13149	uc001fcr.5	3608	ILF2	hg38_genes_firstexons
chr1	153670791	153671350	560	*	chip1_peak_95	517.046	14.7186	1.32293e-08	0.000599049	chr1	153670918	153670982	65	-	firstexon:13152	uc057lcw.1	3608	ILF2	hg38_genes_firstexons
chr6	44246931	44247210	280	*	chip1_peak_96	425.564	12.1144	1.44743e-08	0.000651422	chr6	44247087	44247195	109	+	firstexon:57938	uc003oxb.3	3326	HSP90AB1	hg38_genes_firstexons
chr6	44246931	44247210	280	*	chip1_peak_96	425.564	12.1144	1.44743e-08	0.000651422	chr6	44247087	44247195	109	+	firstexon:57939	uc003oxa.3	3326	HSP90AB1	hg38_genes_firstexons
chr19	47130581	47130930	350	*	chip1_peak_98	697.986	19.8694	1.62601e-08	0.000715757	chr19	47130782	47130858	77	+	firstexon:158860	uc061akn.1	10055	SAE1	hg38_genes_firstexons
chr19	47130581	47130930	350	*	chip1_peak_98	697.986	19.8694	1.62601e-08	0.000715757	chr19	47130829	47131028	200	+	firstexon:158861	uc010ekx.4	10055	SAE1	hg38_genes_firstexons
chr19	47130581	47130930	350	*	chip1_peak_98	697.986	19.8694	1.62601e-08	0.000715757	chr19	47130830	47130858	29	+	firstexon:158862	uc061ako.1	10055	SAE1	hg38_genes_firstexons
chr19	47130581	47130930	350	*	chip1_peak_98	697.986	19.8694	1.62601e-08	0.000715757	chr19	47130838	47131028	191	+	firstexon:158863	uc061akp.1	10055	SAE1	hg38_genes_firstexons
chr19	47130581	47130930	350	*	chip1_peak_98	697.986	19.8694	1.62601e-08	0.000715757	chr19	47130859	47131028	170	+	firstexon:158864	uc061akq.1	10055	SAE1	hg38_genes_firstexons
chr19	47130581	47130930	350	*	chip1_peak_98	697.986	19.8694	1.62601e-08	0.000715757	chr19	47130861	47131028	168	+	firstexon:158865	uc061akr.1	10055	SAE1	hg38_genes_firstexons
chr19	47130581	47130930	350	*	chip1_peak_98	697.986	19.8694	1.62601e-08	0.000715757	chr19	47130863	47131028	166	+	firstexon:158866	uc002pgc.4	10055	SAE1	hg38_genes_firstexons
chr19	47130581	47130930	350	*	chip1_peak_98	697.986	19.8694	1.62601e-08	0.000715757	chr19	47130889	47131112	224	+	firstexon:158867	uc061aks.1	10055	SAE1	hg38_genes_firstexons
chr19	47130581	47130930	350	*	chip1_peak_98	697.986	19.8694	1.62601e-08	0.000715757	chr19	47130895	47131028	134	+	firstexon:158868	uc002pgd.4	10055	SAE1	hg38_genes_firstexons
chr9	127451171	127451520	350	*	chip1_peak_100	775.217	22.0679	1.83136e-08	0.000799776	chr9	127451486	127451669	184	+	firstexon:81338	uc004brb.2	90678	LRSAM1	hg38_genes_firstexons
chr9	127451171	127451520	350	*	chip1_peak_100	775.217	22.0679	1.83136e-08	0.000799776	chr9	127451505	127451669	165	+	firstexon:81339	uc010mxk.3	90678	LRSAM1	hg38_genes_firstexons
chr9	127451171	127451520	350	*	chip1_peak_100	775.217	22.0679	1.83136e-08	0.000799776	chr9	127451513	127452084	572	+	firstexon:81340	uc004brc.4	90678	LRSAM1	hg38_genes_firstexons
chr9	127451171	127451520	350	*	chip1_peak_100	775.217	22.0679	1.83136e-08	0.000799776	chr9	127451281	127451405	125	-	firstexon:84379	uc004bqy.3	6136	RPL12	hg38_genes_firstexons
chr9	127451171	127451520	350	*	chip1_peak_100	775.217	22.0679	1.83136e-08	0.000799776	chr9	127451050	127451405	356	-	firstexon:84380	uc064vvj.1	6136	RPL12	hg38_genes_firstexons
chr9	127451171	127451520	350	*	chip1_peak_100	775.217	22.0679	1.83136e-08	0.000799776	chr9	127451281	127451373	93	-	firstexon:84381	uc004bqz.3	6136	RPL12	hg38_genes_firstexons
chr9	127451171	127451520	350	*	chip1_peak_100	775.217	22.0679	1.83136e-08	0.000799776	chr9	127449610	127451405	1796	-	firstexon:84382	uc064vvk.1	6136	RPL12	hg38_genes_firstexons
chr5	181221881	181222580	700	*	chip1_peak_102	245.471	6.98778	2.1769e-08	0.000928652	chr5	181222499	181222781	283	+	firstexon:51960	uc063kwq.1	90933	TRIM41	hg38_genes_firstexons
chr5	181221881	181222580	700	*	chip1_peak_102	245.471	6.98778	2.1769e-08	0.000928652	chr5	181222566	181222633	68	-	firstexon:56038	uc021ykh.1	100616342	MIR4638	hg38_genes_firstexons
chr8	143541301	143541650	350	*	chip1_peak_104	660.168	18.7929	2.49021e-08	0.00104417	chr8	143541376	143541453	78	-	firstexon:78925	uc003yyd.3	23144	ZC3H3	hg38_genes_firstexons
chr11	68213531	68213950	420	*	chip1_peak_108	505.409	14.3874	2.71523e-08	0.0011194	chr11	68213477	68213828	352	-	firstexon:100253	uc058eml.1	51111	KMT5B	hg38_genes_firstexons
chr11	68213531	68213950	420	*	chip1_peak_108	505.409	14.3874	2.71523e-08	0.0011194	chr11	68213477	68213595	119	-	firstexon:100254	uc058emm.1	51111	KMT5B	hg38_genes_firstexons
chr11	68213531	68213950	420	*	chip1_peak_108	505.409	14.3874	2.71523e-08	0.0011194	chr11	68213477	68213601	125	-	firstexon:100255	uc010rqa.2	51111	KMT5B	hg38_genes_firstexons
chr11	68213531	68213950	420	*	chip1_peak_108	505.409	14.3874	2.71523e-08	0.0011194	chr11	68213477	68213678	202	-	firstexon:100260	uc058emr.1	51111	KMT5B	hg38_genes_firstexons
chr11	68213531	68213950	420	*	chip1_peak_108	505.409	14.3874	2.71523e-08	0.0011194	chr11	68213477	68213567	91	-	firstexon:100262	uc058emt.1	51111	KMT5B	hg38_genes_firstexons
chr9	136727991	136728340	350	*	chip1_peak_109	607.928	17.3058	2.82598e-08	0.00115217	chr9	136727881	136728184	304	-	firstexon:84958	uc004cim.4	84973	SNHG7	hg38_genes_firstexons
chr9	136727991	136728340	350	*	chip1_peak_109	607.928	17.3058	2.82598e-08	0.00115217	chr9	136727881	136728184	304	-	firstexon:84959	uc004ciq.5	84973	SNHG7	hg38_genes_firstexons
chr9	136727991	136728340	350	*	chip1_peak_109	607.928	17.3058	2.82598e-08	0.00115217	chr9	136727881	136728184	304	-	firstexon:84961	uc011mec.3	84973	SNHG7	hg38_genes_firstexons
chr1	11909801	11910150	350	*	chip1_peak_110	608.837	17.3316	3.29393e-08	0.00130678	chr1	11909808	11909927	120	-	firstexon:8997	uc057cii.1	NA	NA	hg38_genes_firstexons
chr1	154936881	154937440	560	*	chip1_peak_112	174.162	4.95782	3.63371e-08	0.00141866	chr1	154937370	154938059	690	+	firstexon:5241	uc057ljb.1	NA	NA	hg38_genes_firstexons
chr1	154936881	154937440	560	*	chip1_peak_112	174.162	4.95782	3.63371e-08	0.00141866	chr1	154936591	154936991	401	-	firstexon:13280	uc001ffq.4	10654	PMVK	hg38_genes_firstexons
chr19	1021161	1021510	350	*	chip1_peak_113	326.433	9.2925	3.65706e-08	0.00142526	chr19	1020772	1021179	408	-	firstexon:160625	uc002lqr.2	91304	TMEM259	hg38_genes_firstexons
chr6	26216541	26216960	420	*	chip1_peak_114	440.304	12.534	4.13487e-08	0.00157265	chr6	26215159	26216692	1534	-	firstexon:60307	uc003ngz.5	8339	HIST1H2BG	hg38_genes_firstexons
chr11	65497321	65497880	560	*	chip1_peak_115	275.055	7.82993	4.19669e-08	0.00158525	chr11	65497762	65506469	8708	+	firstexon:94078	uc010roh.5	378938	MALAT1	hg38_genes_firstexons
chr11	65497321	65497880	560	*	chip1_peak_115	275.055	7.82993	4.19669e-08	0.00158525	chr11	65497766	65497865	100	+	firstexon:94079	uc058djy.1	NA	NA	hg38_genes_firstexons
chr10	112183541	112183890	350	*	chip1_peak_116	357.862	10.1872	4.3045e-08	0.00161767	chr10	112183693	112183763	71	-	firstexon:90608	uc001kzp.4	57678	GPAM	hg38_genes_firstexons
chr10	112183541	112183890	350	*	chip1_peak_116	357.862	10.1872	4.3045e-08	0.00161767	chr10	112183674	112183710	37	-	firstexon:90609	uc001kzq.2	57678	GPAM	hg38_genes_firstexons
chr12	55715871	55716220	350	*	chip1_peak_117	677.875	19.2969	4.54453e-08	0.00169348	chr12	55716036	55716196	161	+	firstexon:104897	uc058pag.1	100528022	BLOC1S1-RDH5	hg38_genes_firstexons
chr12	55715871	55716220	350	*	chip1_peak_117	677.875	19.2969	4.54453e-08	0.00169348	chr12	55716036	55716196	161	+	firstexon:104898	uc001shj.5	100528022	BLOC1S1-RDH5	hg38_genes_firstexons
chr12	55715871	55716220	350	*	chip1_peak_117	677.875	19.2969	4.54453e-08	0.00169348	chr12	55716037	55716196	160	+	firstexon:104899	uc001shi.5	2647	BLOC1S1	hg38_genes_firstexons
chr12	55715871	55716220	350	*	chip1_peak_117	677.875	19.2969	4.54453e-08	0.00169348	chr12	55716038	55716196	159	+	firstexon:104900	uc009zny.3	2647	BLOC1S1	hg38_genes_firstexons
chr12	55715871	55716220	350	*	chip1_peak_117	677.875	19.2969	4.54453e-08	0.00169348	chr12	55716078	55716196	119	+	firstexon:104901	uc058pah.1	100528022	BLOC1S1-RDH5	hg38_genes_firstexons
chr12	55715871	55716220	350	*	chip1_peak_117	677.875	19.2969	4.54453e-08	0.00169348	chr12	55716081	55716196	116	+	firstexon:104902	uc058pai.1	2647	BLOC1S1	hg38_genes_firstexons
chr12	55715871	55716220	350	*	chip1_peak_117	677.875	19.2969	4.54453e-08	0.00169348	chr12	55715919	55716043	125	-	firstexon:110391	uc058ozv.1	3679	ITGA7	hg38_genes_firstexons
chr12	55715871	55716220	350	*	chip1_peak_117	677.875	19.2969	4.54453e-08	0.00169348	chr12	55715919	55716037	119	-	firstexon:110397	uc058pab.1	3679	ITGA7	hg38_genes_firstexons
chr12	55715871	55716220	350	*	chip1_peak_117	677.875	19.2969	4.54453e-08	0.00169348	chr12	55715919	55716030	112	-	firstexon:110399	uc058pad.1	3679	ITGA7	hg38_genes_firstexons
chr6	26204361	26204710	350	*	chip1_peak_120	352.432	10.0326	4.77212e-08	0.00175461	chr6	26204552	26206038	1487	+	firstexon:56541	uc003ngy.5	8367	HIST1H4E	hg38_genes_firstexons
chr3	45688861	45689140	280	*	chip1_peak_123	350.531	9.97848	5.24825e-08	0.00190121	chr3	45689056	45689134	79	+	firstexon:30817	uc062ixt.1	22908	SACM1L	hg38_genes_firstexons
chr3	45688861	45689140	280	*	chip1_peak_123	350.531	9.97848	5.24825e-08	0.00190121	chr3	45688376	45688882	507	-	firstexon:36148	uc062ixr.1	644714	LIMD1-AS1	hg38_genes_firstexons
chr3	45688861	45689140	280	*	chip1_peak_123	350.531	9.97848	5.24825e-08	0.00190121	chr3	45689020	45689134	115	-	firstexon:36149	uc062ixs.1	644714	LIMD1-AS1	hg38_genes_firstexons
chr22	43015141	43015490	350	*	chip1_peak_125	637.856	18.1577	5.67373e-08	0.00203863	chr22	43015021	43015145	125	-	firstexon:176455	uc003bdg.5	11252	PACSIN2	hg38_genes_firstexons
chr8	134794031	134794380	350	*	chip1_peak_126	514.954	14.6591	5.70376e-08	0.0020461	chr8	134792020	134798272	6253	-	firstexon:78698	uc064qna.1	NA	NA	hg38_genes_firstexons
chr9	137241021	137241370	350	*	chip1_peak_128	607.191	17.2848	5.9876e-08	0.00212378	chr9	137241213	137241417	205	+	firstexon:82189	uc004cmh.2	10383	TUBB4B	hg38_genes_firstexons
chr9	137241021	137241370	350	*	chip1_peak_128	607.191	17.2848	5.9876e-08	0.00212378	chr9	137241288	137241417	130	+	firstexon:82190	uc064xkt.1	10383	TUBB4B	hg38_genes_firstexons
chr11	64878311	64878660	350	*	chip1_peak_129	353.235	10.0555	6.25745e-08	0.00220886	chr11	64878061	64878719	659	-	firstexon:99737	uc001obu.3	10938	EHD1	hg38_genes_firstexons
chr11	64878311	64878660	350	*	chip1_peak_129	353.235	10.0555	6.25745e-08	0.00220886	chr11	64878061	64878541	481	-	firstexon:99745	uc058dbb.1	10938	EHD1	hg38_genes_firstexons
chr17	27241551	27241900	350	*	chip1_peak_130	294.711	8.38947	6.29875e-08	0.00221989	chr17	27241613	27241661	49	-	firstexon:146560	uc060ctv.1	NA	NA	hg38_genes_firstexons
chr8	95269441	95269860	420	*	chip1_peak_131	284.212	8.09061	6.32003e-08	0.00222385	chr8	95269616	95269738	123	-	firstexon:77783	uc022ayv.2	NA	NA	hg38_genes_firstexons
chr12	124914441	124914860	420	*	chip1_peak_133	450.037	12.8111	6.79075e-08	0.0023706	chr12	124911604	124915348	3745	-	firstexon:113025	uc031zre.2	NA	NA	hg38_genes_firstexons
chr12	124914441	124914860	420	*	chip1_peak_133	450.037	12.8111	6.79075e-08	0.0023706	chr12	124914587	124915147	561	-	firstexon:113027	uc001ugs.5	7316	UBC	hg38_genes_firstexons
chr12	124914441	124914860	420	*	chip1_peak_133	450.037	12.8111	6.79075e-08	0.0023706	chr12	124914587	124914601	15	-	firstexon:113028	uc058uyj.1	7316	UBC	hg38_genes_firstexons
chr12	124914441	124914860	420	*	chip1_peak_133	450.037	12.8111	6.79075e-08	0.0023706	chr12	124914298	124914443	146	-	firstexon:113034	uc058uyo.1	7316	UBC	hg38_genes_firstexons
chr12	124914441	124914860	420	*	chip1_peak_133	450.037	12.8111	6.79075e-08	0.0023706	chr12	124914370	124914591	222	-	firstexon:113035	uc058uyp.1	7316	UBC	hg38_genes_firstexons
chr12	124914441	124914860	420	*	chip1_peak_133	450.037	12.8111	6.79075e-08	0.0023706	chr12	124914587	124915031	445	-	firstexon:113037	uc058uyr.1	7316	UBC	hg38_genes_firstexons
chr5	179623501	179623850	350	*	chip1_peak_134	421.658	12.0032	6.93417e-08	0.00241305	chr5	179623595	179623710	116	-	firstexon:55811	uc003mkf.5	3187	HNRNPH1	hg38_genes_firstexons
chr5	179623501	179623850	350	*	chip1_peak_134	421.658	12.0032	6.93417e-08	0.00241305	chr5	179623636	179623721	86	-	firstexon:55813	uc003mke.5	3187	HNRNPH1	hg38_genes_firstexons
chr5	179623501	179623850	350	*	chip1_peak_134	421.658	12.0032	6.93417e-08	0.00241305	chr5	179623037	179624669	1633	-	firstexon:55814	uc003mkh.5	3187	HNRNPH1	hg38_genes_firstexons
chr5	179623501	179623850	350	*	chip1_peak_134	421.658	12.0032	6.93417e-08	0.00241305	chr5	179623595	179623671	77	-	firstexon:55816	uc021yje.2	3187	HNRNPH1	hg38_genes_firstexons
chr5	179623501	179623850	350	*	chip1_peak_134	421.658	12.0032	6.93417e-08	0.00241305	chr5	179623595	179623669	75	-	firstexon:55828	uc063knf.1	3187	HNRNPH1	hg38_genes_firstexons
chr5	179623501	179623850	350	*	chip1_peak_134	421.658	12.0032	6.93417e-08	0.00241305	chr5	179623636	179623671	36	-	firstexon:55831	uc063kni.1	3187	HNRNPH1	hg38_genes_firstexons
chr5	179623501	179623850	350	*	chip1_peak_134	421.658	12.0032	6.93417e-08	0.00241305	chr5	179623636	179623670	35	-	firstexon:55832	uc063knj.1	3187	HNRNPH1	hg38_genes_firstexons
chr5	179623501	179623850	350	*	chip1_peak_134	421.658	12.0032	6.93417e-08	0.00241305	chr5	179623636	179623698	63	-	firstexon:55835	uc063knm.1	3187	HNRNPH1	hg38_genes_firstexons
chr5	179623501	179623850	350	*	chip1_peak_134	421.658	12.0032	6.93417e-08	0.00241305	chr5	179623636	179623670	35	-	firstexon:55836	uc063knn.1	3187	HNRNPH1	hg38_genes_firstexons
chr5	179623501	179623850	350	*	chip1_peak_134	421.658	12.0032	6.93417e-08	0.00241305	chr5	179623636	179624669	1034	-	firstexon:55837	uc063kno.1	3187	HNRNPH1	hg38_genes_firstexons
chr5	179623501	179623850	350	*	chip1_peak_134	421.658	12.0032	6.93417e-08	0.00241305	chr5	179623595	179623698	104	-	firstexon:55839	uc063knq.1	3187	HNRNPH1	hg38_genes_firstexons
chr5	179623501	179623850	350	*	chip1_peak_134	421.658	12.0032	6.93417e-08	0.00241305	chr5	179623636	179623669	34	-	firstexon:55840	uc063knr.1	3187	HNRNPH1	hg38_genes_firstexons
chr5	179623501	179623850	350	*	chip1_peak_134	421.658	12.0032	6.93417e-08	0.00241305	chr5	179623636	179623671	36	-	firstexon:55843	uc063knu.1	3187	HNRNPH1	hg38_genes_firstexons
chr5	179623501	179623850	350	*	chip1_peak_134	421.658	12.0032	6.93417e-08	0.00241305	chr5	179623595	179623710	116	-	firstexon:55846	uc063knx.1	3187	HNRNPH1	hg38_genes_firstexons
chr5	179623501	179623850	350	*	chip1_peak_134	421.658	12.0032	6.93417e-08	0.00241305	chr5	179623636	179623670	35	-	firstexon:55848	uc063knz.1	3187	HNRNPH1	hg38_genes_firstexons
chr5	179623501	179623850	350	*	chip1_peak_134	421.658	12.0032	6.93417e-08	0.00241305	chr5	179623595	179623668	74	-	firstexon:55849	uc063koa.1	3187	HNRNPH1	hg38_genes_firstexons
chr5	179623501	179623850	350	*	chip1_peak_134	421.658	12.0032	6.93417e-08	0.00241305	chr5	179623281	179623707	427	-	firstexon:55850	uc063kob.1	3187	HNRNPH1	hg38_genes_firstexons
chr5	179623501	179623850	350	*	chip1_peak_134	421.658	12.0032	6.93417e-08	0.00241305	chr5	179623636	179623712	77	-	firstexon:55852	uc063kod.1	3187	HNRNPH1	hg38_genes_firstexons
chr5	179623501	179623850	350	*	chip1_peak_134	421.658	12.0032	6.93417e-08	0.00241305	chr5	179623595	179623646	52	-	firstexon:55857	uc063koi.1	3187	HNRNPH1	hg38_genes_firstexons
chr5	179623501	179623850	350	*	chip1_peak_134	421.658	12.0032	6.93417e-08	0.00241305	chr5	179623636	179623670	35	-	firstexon:55858	uc063koj.1	3187	HNRNPH1	hg38_genes_firstexons
chr2	38751161	38751440	280	*	chip1_peak_135	636.346	18.1147	7.11545e-08	0.00246836	chr2	38751229	38751494	266	-	firstexon:24136	uc002rqz.3	6432	SRSF7	hg38_genes_firstexons
chr2	38751161	38751440	280	*	chip1_peak_135	636.346	18.1147	7.11545e-08	0.00246836	chr2	38751229	38751494	266	-	firstexon:24137	uc010ynp.2	6432	SRSF7	hg38_genes_firstexons
chr2	38751161	38751440	280	*	chip1_peak_135	636.346	18.1147	7.11545e-08	0.00246836	chr2	38751229	38751415	187	-	firstexon:24138	uc061ijc.1	6432	SRSF7	hg38_genes_firstexons
chr2	38751161	38751440	280	*	chip1_peak_135	636.346	18.1147	7.11545e-08	0.00246836	chr2	38751229	38751363	135	-	firstexon:24139	uc061ijd.1	6432	SRSF7	hg38_genes_firstexons
chr2	38751161	38751440	280	*	chip1_peak_135	636.346	18.1147	7.11545e-08	0.00246836	chr2	38751229	38751358	130	-	firstexon:24142	uc061ijg.1	6432	SRSF7	hg38_genes_firstexons
chr2	38751161	38751440	280	*	chip1_peak_135	636.346	18.1147	7.11545e-08	0.00246836	chr2	38751229	38751282	54	-	firstexon:24144	uc061iji.1	6432	SRSF7	hg38_genes_firstexons
chr2	38751161	38751440	280	*	chip1_peak_135	636.346	18.1147	7.11545e-08	0.00246836	chr2	38751229	38751352	124	-	firstexon:24145	uc061ijj.1	6432	SRSF7	hg38_genes_firstexons
chr20	49915391	49915740	350	*	chip1_peak_139	536.243	15.2651	7.99293e-08	0.0027173	chr20	49915380	49915508	129	-	firstexon:170015	uc002xuw.5	9825	SPATA2	hg38_genes_firstexons
chr6	43516761	43517110	350	*	chip1_peak_141	393.764	11.2092	8.2308e-08	0.00277385	chr6	43517022	43517178	157	+	firstexon:57856	uc003ovn.4	9533	POLR1C	hg38_genes_firstexons
chr6	43516761	43517110	350	*	chip1_peak_141	393.764	11.2092	8.2308e-08	0.00277385	chr6	43517054	43517178	125	+	firstexon:57857	uc063ost.1	9533	POLR1C	hg38_genes_firstexons
chr6	43516761	43517110	350	*	chip1_peak_141	393.764	11.2092	8.2308e-08	0.00277385	chr6	43517083	43517178	96	+	firstexon:57858	uc063osu.1	9533	POLR1C	hg38_genes_firstexons
chr6	43516761	43517110	350	*	chip1_peak_141	393.764	11.2092	8.2308e-08	0.00277385	chr6	43517088	43517178	91	+	firstexon:57859	uc063osv.1	9533	POLR1C	hg38_genes_firstexons
chr6	43516761	43517110	350	*	chip1_peak_141	393.764	11.2092	8.2308e-08	0.00277385	chr6	43517089	43517178	90	+	firstexon:57860	uc003ovo.3	9533	POLR1C	hg38_genes_firstexons
chr6	43516761	43517110	350	*	chip1_peak_141	393.764	11.2092	8.2308e-08	0.00277385	chr6	43517098	43517178	81	+	firstexon:57861	uc063osw.1	9533	POLR1C	hg38_genes_firstexons
chr6	43516761	43517110	350	*	chip1_peak_141	393.764	11.2092	8.2308e-08	0.00277385	chr6	43516727	43516990	264	-	firstexon:61512	uc003ovl.2	25844	YIPF3	hg38_genes_firstexons
chr6	43516761	43517110	350	*	chip1_peak_141	393.764	11.2092	8.2308e-08	0.00277385	chr6	43516727	43516985	259	-	firstexon:61513	uc063osd.1	25844	YIPF3	hg38_genes_firstexons
chr6	43516761	43517110	350	*	chip1_peak_141	393.764	11.2092	8.2308e-08	0.00277385	chr6	43516727	43516941	215	-	firstexon:61514	uc063ose.1	25844	YIPF3	hg38_genes_firstexons
chr6	43516761	43517110	350	*	chip1_peak_141	393.764	11.2092	8.2308e-08	0.00277385	chr6	43516727	43516972	246	-	firstexon:61515	uc063osf.1	25844	YIPF3	hg38_genes_firstexons
chr6	43516761	43517110	350	*	chip1_peak_141	393.764	11.2092	8.2308e-08	0.00277385	chr6	43516727	43516953	227	-	firstexon:61517	uc063osh.1	25844	YIPF3	hg38_genes_firstexons
chr6	43516761	43517110	350	*	chip1_peak_141	393.764	11.2092	8.2308e-08	0.00277385	chr6	43516727	43516933	207	-	firstexon:61519	uc063osj.1	25844	YIPF3	hg38_genes_firstexons
chr6	43516761	43517110	350	*	chip1_peak_141	393.764	11.2092	8.2308e-08	0.00277385	chr6	43516727	43516919	193	-	firstexon:61521	uc063osl.1	25844	YIPF3	hg38_genes_firstexons
chr6	43516761	43517110	350	*	chip1_peak_141	393.764	11.2092	8.2308e-08	0.00277385	chr6	43516727	43516942	216	-	firstexon:61522	uc063osm.1	25844	YIPF3	hg38_genes_firstexons
chr6	43516761	43517110	350	*	chip1_peak_141	393.764	11.2092	8.2308e-08	0.00277385	chr6	43516727	43516959	233	-	firstexon:61528	uc063oss.1	25844	YIPF3	hg38_genes_firstexons
chr3	186783241	186783590	350	*	chip1_peak_143	461.496	13.1373	9.585e-08	0.00318984	chr3	186783205	186783350	146	+	firstexon:34498	uc062reg.1	1974	EIF4A2	hg38_genes_firstexons
chr3	186783241	186783590	350	*	chip1_peak_143	461.496	13.1373	9.585e-08	0.00318984	chr3	186783305	186783639	335	+	firstexon:34499	uc062reh.1	1974	EIF4A2	hg38_genes_firstexons
chr3	186783241	186783590	350	*	chip1_peak_143	461.496	13.1373	9.585e-08	0.00318984	chr3	186783547	186783639	93	+	firstexon:34500	uc003fqs.4	1974	EIF4A2	hg38_genes_firstexons
chr3	186783241	186783590	350	*	chip1_peak_143	461.496	13.1373	9.585e-08	0.00318984	chr3	186783572	186783639	68	+	firstexon:34501	uc003fqv.4	1974	EIF4A2	hg38_genes_firstexons
chr3	186783241	186783590	350	*	chip1_peak_143	461.496	13.1373	9.585e-08	0.00318984	chr3	186783575	186783639	65	+	firstexon:34502	uc010hyu.2	1974	EIF4A2	hg38_genes_firstexons
chr3	186783241	186783590	350	*	chip1_peak_143	461.496	13.1373	9.585e-08	0.00318984	chr3	186783577	186783639	63	+	firstexon:34503	uc062rei.1	1974	EIF4A2	hg38_genes_firstexons
chr3	186783241	186783590	350	*	chip1_peak_143	461.496	13.1373	9.585e-08	0.00318984	chr3	186783577	186783639	63	+	firstexon:34504	uc062rej.1	1974	EIF4A2	hg38_genes_firstexons
chr3	186783241	186783590	350	*	chip1_peak_143	461.496	13.1373	9.585e-08	0.00318984	chr3	186783577	186783639	63	+	firstexon:34505	uc062rek.1	1974	EIF4A2	hg38_genes_firstexons
chr3	186783241	186783590	350	*	chip1_peak_143	461.496	13.1373	9.585e-08	0.00318984	chr3	186783577	186783639	63	+	firstexon:34506	uc062rel.1	1974	EIF4A2	hg38_genes_firstexons
chr3	186783241	186783590	350	*	chip1_peak_143	461.496	13.1373	9.585e-08	0.00318984	chr3	186783577	186783639	63	+	firstexon:34507	uc062rem.1	1974	EIF4A2	hg38_genes_firstexons
chr3	186783241	186783590	350	*	chip1_peak_143	461.496	13.1373	9.585e-08	0.00318984	chr3	186783577	186783639	63	+	firstexon:34508	uc062ren.1	1974	EIF4A2	hg38_genes_firstexons
chr3	186783241	186783590	350	*	chip1_peak_143	461.496	13.1373	9.585e-08	0.00318984	chr3	186783577	186783639	63	+	firstexon:34509	uc062reo.1	1974	EIF4A2	hg38_genes_firstexons
chr3	186783241	186783590	350	*	chip1_peak_143	461.496	13.1373	9.585e-08	0.00318984	chr3	186783577	186783639	63	+	firstexon:34510	uc003fqu.4	1974	EIF4A2	hg38_genes_firstexons
chr3	186783241	186783590	350	*	chip1_peak_143	461.496	13.1373	9.585e-08	0.00318984	chr3	186783578	186783639	62	+	firstexon:34511	uc010hyv.3	1974	EIF4A2	hg38_genes_firstexons
chr3	186783241	186783590	350	*	chip1_peak_143	461.496	13.1373	9.585e-08	0.00318984	chr3	186781780	186784179	2400	-	firstexon:40076	uc062ref.1	NA	NA	hg38_genes_firstexons
chr20	49278391	49278740	350	*	chip1_peak_144	738.397	21.0198	9.78213e-08	0.00323882	chr20	49278178	49278716	539	+	firstexon:167988	uc002xul.5	441951	ZFAS1	hg38_genes_firstexons
chr20	49278391	49278740	350	*	chip1_peak_144	738.397	21.0198	9.78213e-08	0.00323882	chr20	49278178	49278716	539	+	firstexon:167989	uc002xum.5	441951	ZFAS1	hg38_genes_firstexons
chr20	49278391	49278740	350	*	chip1_peak_144	738.397	21.0198	9.78213e-08	0.00323882	chr20	49278178	49278716	539	+	firstexon:167990	uc002xun.5	441951	ZFAS1	hg38_genes_firstexons
chr20	49278391	49278740	350	*	chip1_peak_144	738.397	21.0198	9.78213e-08	0.00323882	chr20	49278178	49278716	539	+	firstexon:167991	uc061xqc.1	441951	ZFAS1	hg38_genes_firstexons
chr20	49278391	49278740	350	*	chip1_peak_144	738.397	21.0198	9.78213e-08	0.00323882	chr20	49278271	49278397	127	+	firstexon:167992	uc002xuj.4	441951	ZFAS1	hg38_genes_firstexons
chr20	49278391	49278740	350	*	chip1_peak_144	738.397	21.0198	9.78213e-08	0.00323882	chr20	49278427	49278624	198	+	firstexon:167993	uc061xqd.1	NA	NA	hg38_genes_firstexons
chr20	49278391	49278740	350	*	chip1_peak_144	738.397	21.0198	9.78213e-08	0.00323882	chr20	49278642	49278738	97	+	firstexon:167994	uc002xuo.4	441951	ZFAS1	hg38_genes_firstexons
chr20	49278391	49278740	350	*	chip1_peak_144	738.397	21.0198	9.78213e-08	0.00323882	chr20	49278642	49278738	97	+	firstexon:167995	uc061xqe.1	441951	ZFAS1	hg38_genes_firstexons
chr20	49278391	49278740	350	*	chip1_peak_144	738.397	21.0198	9.78213e-08	0.00323882	chr20	49278654	49278716	63	+	firstexon:167996	uc061xqf.1	441951	ZFAS1	hg38_genes_firstexons
chr20	49278391	49278740	350	*	chip1_peak_144	738.397	21.0198	9.78213e-08	0.00323882	chr20	49278021	49278426	406	-	firstexon:170003	uc061xpx.1	57169	ZNFX1	hg38_genes_firstexons
chr12	103930051	103930400	350	*	chip1_peak_145	761.822	21.6866	9.92481e-08	0.00327046	chr12	103930107	103930338	232	+	firstexon:106456	uc058smf.1	7184	HSP90B1	hg38_genes_firstexons
chr12	103930051	103930400	350	*	chip1_peak_145	761.822	21.6866	9.92481e-08	0.00327046	chr12	103930334	103930564	231	+	firstexon:106457	uc001tkb.3	7184	HSP90B1	hg38_genes_firstexons
chr12	103930051	103930400	350	*	chip1_peak_145	761.822	21.6866	9.92481e-08	0.00327046	chr12	103930382	103930564	183	+	firstexon:106458	uc058smg.1	7184	HSP90B1	hg38_genes_firstexons
chr12	49264811	49265090	280	*	chip1_peak_147	659.964	18.787	1.00958e-07	0.00331	chr12	49264907	49265184	278	+	firstexon:104229	uc001rtt.2	84790	TUBA1C	hg38_genes_firstexons
chr12	49264811	49265090	280	*	chip1_peak_147	659.964	18.787	1.00958e-07	0.00331	chr12	49265081	49265184	104	+	firstexon:104230	uc021qxo.2	84790	TUBA1C	hg38_genes_firstexons
chr1	35192921	35193200	280	*	chip1_peak_148	570.405	16.2376	1.0204e-07	0.00333557	chr1	35192222	35193148	927	-	firstexon:10098	uc001bys.4	6421	SFPQ	hg38_genes_firstexons
chr7	44796431	44796710	280	*	chip1_peak_149	539.488	15.3575	1.03617e-07	0.00337215	chr7	44796680	44796793	114	+	firstexon:64993	uc064djm.1	5478	PPIA	hg38_genes_firstexons
chr7	44796431	44796710	280	*	chip1_peak_149	539.488	15.3575	1.03617e-07	0.00337215	chr7	44796680	44796793	114	+	firstexon:64994	uc064djn.1	5478	PPIA	hg38_genes_firstexons
chr7	44796431	44796710	280	*	chip1_peak_149	539.488	15.3575	1.03617e-07	0.00337215	chr7	44796680	44796793	114	+	firstexon:64995	uc003tlw.4	5478	PPIA	hg38_genes_firstexons
chr7	44796431	44796710	280	*	chip1_peak_149	539.488	15.3575	1.03617e-07	0.00337215	chr7	44796681	44796793	113	+	firstexon:64996	uc064djo.1	5478	PPIA	hg38_genes_firstexons
chr7	44796431	44796710	280	*	chip1_peak_149	539.488	15.3575	1.03617e-07	0.00337215	chr7	44796681	44796793	113	+	firstexon:64997	uc064djp.1	5478	PPIA	hg38_genes_firstexons
chr7	44796431	44796710	280	*	chip1_peak_149	539.488	15.3575	1.03617e-07	0.00337215	chr7	44796681	44796793	113	+	firstexon:64998	uc064djq.1	5478	PPIA	hg38_genes_firstexons
chr7	44796431	44796710	280	*	chip1_peak_149	539.488	15.3575	1.03617e-07	0.00337215	chr7	44796681	44796793	113	+	firstexon:64999	uc064djr.1	5478	PPIA	hg38_genes_firstexons
chr7	44796431	44796710	280	*	chip1_peak_149	539.488	15.3575	1.03617e-07	0.00337215	chr7	44796682	44796793	112	+	firstexon:65000	uc064djs.1	5478	PPIA	hg38_genes_firstexons
chr12	10613331	10613610	280	*	chip1_peak_150	645.919	18.3872	1.05449e-07	0.00342163	chr12	10613439	10613623	185	-	firstexon:108585	uc001qyq.3	55110	MAGOHB	hg38_genes_firstexons
chr12	10613331	10613610	280	*	chip1_peak_150	645.919	18.3872	1.05449e-07	0.00342163	chr12	10613541	10613591	51	-	firstexon:108587	uc058leo.1	55110	MAGOHB	hg38_genes_firstexons
chr12	10613331	10613610	280	*	chip1_peak_150	645.919	18.3872	1.05449e-07	0.00342163	chr12	10613439	10613594	156	-	firstexon:108588	uc058lep.1	55110	MAGOHB	hg38_genes_firstexons
chr12	10613331	10613610	280	*	chip1_peak_150	645.919	18.3872	1.05449e-07	0.00342163	chr12	10613439	10613600	162	-	firstexon:108589	uc058leq.1	55110	MAGOHB	hg38_genes_firstexons
chr12	10613331	10613610	280	*	chip1_peak_150	645.919	18.3872	1.05449e-07	0.00342163	chr12	10613541	10613591	51	-	firstexon:108590	uc058ler.1	55110	MAGOHB	hg38_genes_firstexons
chr12	10613331	10613610	280	*	chip1_peak_150	645.919	18.3872	1.05449e-07	0.00342163	chr12	10613439	10613609	171	-	firstexon:108591	uc058les.1	55110	MAGOHB	hg38_genes_firstexons
chr12	10613331	10613610	280	*	chip1_peak_150	645.919	18.3872	1.05449e-07	0.00342163	chr12	10613439	10613600	162	-	firstexon:108592	uc058let.1	55110	MAGOHB	hg38_genes_firstexons
chr12	10613331	10613610	280	*	chip1_peak_150	645.919	18.3872	1.05449e-07	0.00342163	chr12	10613439	10613573	135	-	firstexon:108593	uc058leu.1	55110	MAGOHB	hg38_genes_firstexons
chr12	10613331	10613610	280	*	chip1_peak_150	645.919	18.3872	1.05449e-07	0.00342163	chr12	10613439	10613600	162	-	firstexon:108594	uc058lev.1	55110	MAGOHB	hg38_genes_firstexons
chr12	10613331	10613610	280	*	chip1_peak_150	645.919	18.3872	1.05449e-07	0.00342163	chr12	10613439	10613605	167	-	firstexon:108595	uc058lew.1	55110	MAGOHB	hg38_genes_firstexons
chr11	119067621	119067830	210	*	chip1_peak_151	436.333	12.421	1.0722e-07	0.00346389	chr11	119067692	119068010	319	+	firstexon:96316	uc058iep.1	55823	VPS11	hg38_genes_firstexons
chr11	119067621	119067830	210	*	chip1_peak_151	436.333	12.421	1.0722e-07	0.00346389	chr11	119067821	119068202	382	+	firstexon:96317	uc031yhi.2	55823	VPS11	hg38_genes_firstexons
chr11	119067621	119067830	210	*	chip1_peak_151	436.333	12.421	1.0722e-07	0.00346389	chr11	119067823	119068012	190	+	firstexon:96318	uc058ieq.1	55823	VPS11	hg38_genes_firstexons
chr11	119067621	119067830	210	*	chip1_peak_151	436.333	12.421	1.0722e-07	0.00346389	chr11	119067374	119067698	325	-	firstexon:101980	uc058ieo.1	NA	NA	hg38_genes_firstexons
chr4	87006781	87007060	280	*	chip1_peak_152	413.248	11.7638	1.12049e-07	0.0036041	chr4	87006988	87007424	437	+	firstexon:42505	uc003hqj.5	4299	AFF1	hg38_genes_firstexons
chr19	50476091	50476370	280	*	chip1_peak_153	316.238	9.00227	1.17137e-07	0.0037568	chr19	50476130	50476753	624	-	firstexon:165430	uc002psh.4	112703	FAM71E1	hg38_genes_firstexons
chr19	50476091	50476370	280	*	chip1_peak_153	316.238	9.00227	1.17137e-07	0.0037568	chr19	50476130	50476271	142	-	firstexon:165431	uc061bqw.1	112703	FAM71E1	hg38_genes_firstexons
chr19	50476091	50476370	280	*	chip1_peak_153	316.238	9.00227	1.17137e-07	0.0037568	chr19	50476130	50476746	617	-	firstexon:165432	uc002psg.3	112703	FAM71E1	hg38_genes_firstexons
chr19	50476091	50476370	280	*	chip1_peak_153	316.238	9.00227	1.17137e-07	0.0037568	chr19	50476130	50476301	172	-	firstexon:165433	uc061bqx.1	112703	FAM71E1	hg38_genes_firstexons
chr19	50476091	50476370	280	*	chip1_peak_153	316.238	9.00227	1.17137e-07	0.0037568	chr19	50475833	50476256	424	-	firstexon:165434	uc061bqz.1	112703	FAM71E1	hg38_genes_firstexons
chr12	56041791	56042140	350	*	chip1_peak_155	363.822	10.3569	1.22776e-07	0.00390369	chr12	56041853	56042169	317	+	firstexon:105030	uc001sjf.4	6231	RPS26	hg38_genes_firstexons
chr12	56041791	56042140	350	*	chip1_peak_155	363.822	10.3569	1.22776e-07	0.00390369	chr12	56041893	56042064	172	+	firstexon:105031	uc058pgo.1	6231	RPS26	hg38_genes_firstexons
chr12	56041791	56042140	350	*	chip1_peak_155	363.822	10.3569	1.22776e-07	0.00390369	chr12	56042140	56042169	30	+	firstexon:105032	uc058pgp.1	6231	RPS26	hg38_genes_firstexons
chr12	56041791	56042140	350	*	chip1_peak_155	363.822	10.3569	1.22776e-07	0.00390369	chr12	56041625	56041806	182	-	firstexon:110474	uc058pgm.1	NA	NA	hg38_genes_firstexons
chr11	67391591	67391940	350	*	chip1_peak_156	872.412	24.8348	1.24637e-07	0.00395715	chr11	67391705	67391890	186	+	firstexon:94504	uc058eez.1	5883	RAD9A	hg38_genes_firstexons
chr8	125091611	125091820	210	*	chip1_peak_159	507.803	14.4555	1.32406e-07	0.00415603	chr8	125091679	125091900	222	+	firstexon:75059	uc064qbu.1	286053	NSMCE2	hg38_genes_firstexons
chr8	125091611	125091820	210	*	chip1_peak_159	507.803	14.4555	1.32406e-07	0.00415603	chr8	125091615	125091840	226	-	firstexon:78462	uc003yrt.4	9897	KIAA0196	hg38_genes_firstexons
chr8	125091611	125091820	210	*	chip1_peak_159	507.803	14.4555	1.32406e-07	0.00415603	chr8	125091615	125091783	169	-	firstexon:78463	uc011lir.3	9897	KIAA0196	hg38_genes_firstexons
chr8	125091611	125091820	210	*	chip1_peak_159	507.803	14.4555	1.32406e-07	0.00415603	chr8	125091615	125091724	110	-	firstexon:78465	uc064qbq.1	9897	KIAA0196	hg38_genes_firstexons
chr8	125091611	125091820	210	*	chip1_peak_159	507.803	14.4555	1.32406e-07	0.00415603	chr8	125091615	125091819	205	-	firstexon:78466	uc064qbr.1	9897	KIAA0196	hg38_genes_firstexons
chr8	125091611	125091820	210	*	chip1_peak_159	507.803	14.4555	1.32406e-07	0.00415603	chr8	125091615	125091790	176	-	firstexon:78467	uc064qbs.1	9897	KIAA0196	hg38_genes_firstexons
chr19	2269191	2269610	420	*	chip1_peak_161	629.053	17.9071	1.39434e-07	0.00434578	chr19	2269509	2269744	236	+	firstexon:154790	uc060rjp.1	4946	OAZ1	hg38_genes_firstexons
chr19	2269191	2269610	420	*	chip1_peak_161	629.053	17.9071	1.39434e-07	0.00434578	chr19	2269515	2269744	230	+	firstexon:154791	uc060rjq.1	4946	OAZ1	hg38_genes_firstexons
chr19	2269191	2269610	420	*	chip1_peak_161	629.053	17.9071	1.39434e-07	0.00434578	chr19	2269520	2269744	225	+	firstexon:154792	uc060rjr.1	4946	OAZ1	hg38_genes_firstexons
chr19	2269191	2269610	420	*	chip1_peak_161	629.053	17.9071	1.39434e-07	0.00434578	chr19	2269520	2269744	225	+	firstexon:154793	uc002lvk.4	4946	OAZ1	hg38_genes_firstexons
chr19	2269191	2269610	420	*	chip1_peak_161	629.053	17.9071	1.39434e-07	0.00434578	chr19	2269525	2269744	220	+	firstexon:154794	uc060rjs.1	56928	SPPL2B	hg38_genes_firstexons
chr19	2269191	2269610	420	*	chip1_peak_161	629.053	17.9071	1.39434e-07	0.00434578	chr19	2269534	2269744	211	+	firstexon:154795	uc060rjt.1	4946	OAZ1	hg38_genes_firstexons
chr19	2269191	2269610	420	*	chip1_peak_161	629.053	17.9071	1.39434e-07	0.00434578	chr19	2269549	2269744	196	+	firstexon:154796	uc060rju.1	4946	OAZ1	hg38_genes_firstexons
chr19	2269191	2269610	420	*	chip1_peak_161	629.053	17.9071	1.39434e-07	0.00434578	chr19	2269334	2269759	426	-	firstexon:160849	uc060rjn.1	126306	JSRP1	hg38_genes_firstexons
chr19	2269191	2269610	420	*	chip1_peak_161	629.053	17.9071	1.39434e-07	0.00434578	chr19	2269334	2269408	75	-	firstexon:160850	uc060rjo.1	NA	NA	hg38_genes_firstexons
chr8	56074271	56074550	280	*	chip1_peak_162	437.959	12.4673	1.487e-07	0.00458287	chr8	56074381	56074509	129	-	firstexon:76915	uc003xsm.3	6224	RPS20	hg38_genes_firstexons
chr8	56074271	56074550	280	*	chip1_peak_162	437.959	12.4673	1.487e-07	0.00458287	chr8	56074381	56074581	201	-	firstexon:76916	uc064mye.1	6224	RPS20	hg38_genes_firstexons
chr8	56074271	56074550	280	*	chip1_peak_162	437.959	12.4673	1.487e-07	0.00458287	chr8	56074381	56074506	126	-	firstexon:76917	uc003xsn.3	6224	RPS20	hg38_genes_firstexons
chr8	56074271	56074550	280	*	chip1_peak_162	437.959	12.4673	1.487e-07	0.00458287	chr8	56074060	56074506	447	-	firstexon:76918	uc064myf.1	6224	RPS20	hg38_genes_firstexons
chr8	56074271	56074550	280	*	chip1_peak_162	437.959	12.4673	1.487e-07	0.00458287	chr8	56074381	56074472	92	-	firstexon:76919	uc064myg.1	6224	RPS20	hg38_genes_firstexons
chr8	56074271	56074550	280	*	chip1_peak_162	437.959	12.4673	1.487e-07	0.00458287	chr8	56074381	56074510	130	-	firstexon:76920	uc064myh.1	6224	RPS20	hg38_genes_firstexons
chr8	56074271	56074550	280	*	chip1_peak_162	437.959	12.4673	1.487e-07	0.00458287	chr8	56074254	56074510	257	-	firstexon:76921	uc064myi.1	6224	RPS20	hg38_genes_firstexons
chr8	56074271	56074550	280	*	chip1_peak_162	437.959	12.4673	1.487e-07	0.00458287	chr8	56074254	56074356	103	-	firstexon:76922	uc064myj.1	6224	RPS20	hg38_genes_firstexons
chr8	56074271	56074550	280	*	chip1_peak_162	437.959	12.4673	1.487e-07	0.00458287	chr8	56074381	56074506	126	-	firstexon:76923	uc064myk.1	6224	RPS20	hg38_genes_firstexons
chr8	56074271	56074550	280	*	chip1_peak_162	437.959	12.4673	1.487e-07	0.00458287	chr8	56074381	56074506	126	-	firstexon:76924	uc011lea.2	6224	RPS20	hg38_genes_firstexons
chr8	56074271	56074550	280	*	chip1_peak_162	437.959	12.4673	1.487e-07	0.00458287	chr8	56074381	56074498	118	-	firstexon:76925	uc064myl.1	6224	RPS20	hg38_genes_firstexons
chr8	56074271	56074550	280	*	chip1_peak_162	437.959	12.4673	1.487e-07	0.00458287	chr8	56074381	56074506	126	-	firstexon:76926	uc003xso.2	6224	RPS20	hg38_genes_firstexons
chr3	9843821	9844100	280	*	chip1_peak_163	342.132	9.73941	1.49686e-07	0.00460683	chr3	9843890	9844014	125	-	firstexon:35164	uc011atl.3	285367	RPUSD3	hg38_genes_firstexons
chr3	9843821	9844100	280	*	chip1_peak_163	342.132	9.73941	1.49686e-07	0.00460683	chr3	9843890	9844016	127	-	firstexon:35165	uc011atk.3	285367	RPUSD3	hg38_genes_firstexons
chr3	9843821	9844100	280	*	chip1_peak_163	342.132	9.73941	1.49686e-07	0.00460683	chr3	9843725	9843942	218	-	firstexon:35168	uc062gnx.1	285367	RPUSD3	hg38_genes_firstexons
chr3	9843821	9844100	280	*	chip1_peak_163	342.132	9.73941	1.49686e-07	0.00460683	chr3	9843890	9843986	97	-	firstexon:35169	uc062gny.1	285367	RPUSD3	hg38_genes_firstexons
chr3	9843821	9844100	280	*	chip1_peak_163	342.132	9.73941	1.49686e-07	0.00460683	chr3	9843890	9844016	127	-	firstexon:35171	uc062goa.1	285367	RPUSD3	hg38_genes_firstexons
chr3	9843821	9844100	280	*	chip1_peak_163	342.132	9.73941	1.49686e-07	0.00460683	chr3	9843890	9844002	113	-	firstexon:35172	uc062gob.1	285367	RPUSD3	hg38_genes_firstexons
chr3	9843821	9844100	280	*	chip1_peak_163	342.132	9.73941	1.49686e-07	0.00460683	chr3	9843465	9844018	554	-	firstexon:35173	uc062goc.1	285367	RPUSD3	hg38_genes_firstexons
chr3	9843821	9844100	280	*	chip1_peak_163	342.132	9.73941	1.49686e-07	0.00460683	chr3	9843890	9844059	170	-	firstexon:35174	uc062god.1	285367	RPUSD3	hg38_genes_firstexons
chr3	9843821	9844100	280	*	chip1_peak_163	342.132	9.73941	1.49686e-07	0.00460683	chr3	9843890	9843976	87	-	firstexon:35175	uc062goe.1	285367	RPUSD3	hg38_genes_firstexons
chr3	9843821	9844100	280	*	chip1_peak_163	342.132	9.73941	1.49686e-07	0.00460683	chr3	9843725	9843995	271	-	firstexon:35176	uc062gof.1	285367	RPUSD3	hg38_genes_firstexons
chr3	9843821	9844100	280	*	chip1_peak_163	342.132	9.73941	1.49686e-07	0.00460683	chr3	9843890	9844016	127	-	firstexon:35179	uc062goi.1	285367	RPUSD3	hg38_genes_firstexons
chr11	68030271	68030690	420	*	chip1_peak_164	291.952	8.31094	1.52597e-07	0.00468338	chr11	68030617	68030733	117	+	firstexon:94604	uc010rpz.3	4728	NDUFS8	hg38_genes_firstexons
chr11	68030271	68030690	420	*	chip1_peak_164	291.952	8.31094	1.52597e-07	0.00468338	chr11	68030627	68030733	107	+	firstexon:94605	uc001onc.4	4728	NDUFS8	hg38_genes_firstexons
chr11	68030271	68030690	420	*	chip1_peak_164	291.952	8.31094	1.52597e-07	0.00468338	chr11	68030653	68030733	81	+	firstexon:94606	uc058ekw.1	4728	NDUFS8	hg38_genes_firstexons
chr11	68030271	68030690	420	*	chip1_peak_164	291.952	8.31094	1.52597e-07	0.00468338	chr11	68030665	68030733	69	+	firstexon:94607	uc058ekx.1	4728	NDUFS8	hg38_genes_firstexons
chr11	68030271	68030690	420	*	chip1_peak_164	291.952	8.31094	1.52597e-07	0.00468338	chr11	68030684	68030733	50	+	firstexon:94608	uc058eky.1	4728	NDUFS8	hg38_genes_firstexons
chr11	68030271	68030690	420	*	chip1_peak_164	291.952	8.31094	1.52597e-07	0.00468338	chr11	68030688	68030733	46	+	firstexon:94609	uc058ekz.1	4728	NDUFS8	hg38_genes_firstexons
chr11	68030271	68030690	420	*	chip1_peak_164	291.952	8.31094	1.52597e-07	0.00468338	chr11	68030259	68030461	203	-	firstexon:100239	uc058ekv.1	NA	NA	hg38_genes_firstexons
chr7	139340461	139340810	350	*	chip1_peak_165	667.003	18.9874	1.56026e-07	0.00478196	chr7	139340359	139340517	159	+	firstexon:67456	uc011kqs.3	51631	LUC7L2	hg38_genes_firstexons
chr7	139340461	139340810	350	*	chip1_peak_165	667.003	18.9874	1.56026e-07	0.00478196	chr7	139340450	139340619	170	+	firstexon:67457	uc064ilg.1	154791	FMC1	hg38_genes_firstexons
chr7	139340461	139340810	350	*	chip1_peak_165	667.003	18.9874	1.56026e-07	0.00478196	chr7	139340491	139340599	109	+	firstexon:67458	uc064ilh.1	154791	FMC1	hg38_genes_firstexons
chr7	139340461	139340810	350	*	chip1_peak_165	667.003	18.9874	1.56026e-07	0.00478196	chr7	139340577	139340619	43	+	firstexon:67459	uc064ili.1	154791	FMC1	hg38_genes_firstexons
chr21	25734871	25735080	210	*	chip1_peak_167	383.047	10.9041	1.61176e-07	0.00490578	chr21	25734570	25735070	501	+	firstexon:170718	uc002ylx.5	2551	GABPA	hg38_genes_firstexons
chr21	25734871	25735080	210	*	chip1_peak_167	383.047	10.9041	1.61176e-07	0.00490578	chr21	25734989	25735027	39	-	firstexon:171847	uc061zhf.1	522	ATP5J	hg38_genes_firstexons
chr21	25734871	25735080	210	*	chip1_peak_167	383.047	10.9041	1.61176e-07	0.00490578	chr21	25734853	25734904	52	-	firstexon:171848	uc061zhg.1	522	ATP5J	hg38_genes_firstexons
chr21	25734871	25735080	210	*	chip1_peak_167	383.047	10.9041	1.61176e-07	0.00490578	chr21	25734853	25734972	120	-	firstexon:171849	uc002ylu.4	522	ATP5J	hg38_genes_firstexons
chr21	25734871	25735080	210	*	chip1_peak_167	383.047	10.9041	1.61176e-07	0.00490578	chr21	25734939	25735033	95	-	firstexon:171850	uc002ylv.4	522	ATP5J	hg38_genes_firstexons
chr21	25734871	25735080	210	*	chip1_peak_167	383.047	10.9041	1.61176e-07	0.00490578	chr21	25734989	25735673	685	-	firstexon:171853	uc002yls.4	522	ATP5J	hg38_genes_firstexons
chr21	25734871	25735080	210	*	chip1_peak_167	383.047	10.9041	1.61176e-07	0.00490578	chr21	25734853	25734904	52	-	firstexon:171854	uc061zhh.1	522	ATP5J	hg38_genes_firstexons
chr17	40417791	40418140	350	*	chip1_peak_169	454.097	12.9267	1.6431e-07	0.00497379	chr17	40417771	40417950	180	-	firstexon:147540	uc002huq.4	7153	TOP2A	hg38_genes_firstexons
chr11	67508001	67508420	420	*	chip1_peak_170	274.537	7.81517	1.78938e-07	0.00532897	chr11	67508001	67508631	631	-	firstexon:100202	uc001oma.5	10263	CDK2AP2	hg38_genes_firstexons
chr11	67508001	67508420	420	*	chip1_peak_170	274.537	7.81517	1.78938e-07	0.00532897	chr11	67507592	67508649	1058	-	firstexon:100203	uc058eih.1	10263	CDK2AP2	hg38_genes_firstexons
chr11	67508001	67508420	420	*	chip1_peak_170	274.537	7.81517	1.78938e-07	0.00532897	chr11	67507860	67508158	299	-	firstexon:100204	uc058eii.1	10263	CDK2AP2	hg38_genes_firstexons
chr11	67508001	67508420	420	*	chip1_peak_170	274.537	7.81517	1.78938e-07	0.00532897	chr11	67508001	67508091	91	-	firstexon:100205	uc058eij.1	10263	CDK2AP2	hg38_genes_firstexons
chr11	67508001	67508420	420	*	chip1_peak_170	274.537	7.81517	1.78938e-07	0.00532897	chr11	67507592	67508076	485	-	firstexon:100206	uc058eik.1	10263	CDK2AP2	hg38_genes_firstexons
chr15	88621051	88621330	280	*	chip1_peak_171	612.35	17.4316	1.92372e-07	0.00564538	chr15	88621296	88621382	87	+	firstexon:125875	uc002bmt.3	64782	AEN	hg38_genes_firstexons
chr9	122941001	122941420	420	*	chip1_peak_172	338.233	9.6284	2.10342e-07	0.00608049	chr9	122941009	122941093	85	+	firstexon:81159	uc011lzh.3	23637	RABGAP1	hg38_genes_firstexons
chr9	122941001	122941420	420	*	chip1_peak_172	338.233	9.6284	2.10342e-07	0.00608049	chr9	122941020	122941093	74	+	firstexon:81160	uc064vnt.1	23637	RABGAP1	hg38_genes_firstexons
chr9	122941001	122941420	420	*	chip1_peak_172	338.233	9.6284	2.10342e-07	0.00608049	chr9	122941020	122941093	74	+	firstexon:81161	uc064vnu.1	23637	RABGAP1	hg38_genes_firstexons
chr9	122941001	122941420	420	*	chip1_peak_172	338.233	9.6284	2.10342e-07	0.00608049	chr9	122941033	122941088	56	+	firstexon:81162	uc064vnv.1	23637	RABGAP1	hg38_genes_firstexons
chr9	122941001	122941420	420	*	chip1_peak_172	338.233	9.6284	2.10342e-07	0.00608049	chr9	122941090	122941093	4	+	firstexon:81163	uc064vnw.1	23637	RABGAP1	hg38_genes_firstexons
chr20	62427401	62427750	350	*	chip1_peak_173	653.553	18.6046	2.10353e-07	0.00608049	chr20	62427460	62427533	74	-	firstexon:170309	uc002ycw.3	140893	RBBP8NL	hg38_genes_firstexons
chr19	32971821	32972170	350	*	chip1_peak_175	486.961	13.8622	2.121e-07	0.00611068	chr19	32971836	32971963	128	-	firstexon:163266	uc002nty.4	84902	CEP89	hg38_genes_firstexons
chr19	32971821	32972170	350	*	chip1_peak_175	486.961	13.8622	2.121e-07	0.00611068	chr19	32971836	32971955	120	-	firstexon:163268	uc060wso.1	84902	CEP89	hg38_genes_firstexons
chr19	32971821	32972170	350	*	chip1_peak_175	486.961	13.8622	2.121e-07	0.00611068	chr19	32971836	32971963	128	-	firstexon:163269	uc002nua.5	84902	CEP89	hg38_genes_firstexons
chr19	32971821	32972170	350	*	chip1_peak_175	486.961	13.8622	2.121e-07	0.00611068	chr19	32971836	32971975	140	-	firstexon:163271	uc060wsq.1	84902	CEP89	hg38_genes_firstexons
chr19	32971821	32972170	350	*	chip1_peak_175	486.961	13.8622	2.121e-07	0.00611068	chr19	32971836	32971991	156	-	firstexon:163272	uc002nuc.4	84902	CEP89	hg38_genes_firstexons
chr19	32971821	32972170	350	*	chip1_peak_175	486.961	13.8622	2.121e-07	0.00611068	chr19	32971836	32971916	81	-	firstexon:163273	uc060wsr.1	84902	CEP89	hg38_genes_firstexons
chr8	37762271	37762620	350	*	chip1_peak_177	460.266	13.1023	2.398e-07	0.00679358	chr8	37762593	37762758	166	+	firstexon:73323	uc003xkh.4	11212	PROSC	hg38_genes_firstexons
chr8	37762271	37762620	350	*	chip1_peak_177	460.266	13.1023	2.398e-07	0.00679358	chr8	37762595	37762758	164	+	firstexon:73324	uc064lxw.1	11212	PROSC	hg38_genes_firstexons
chr8	37762271	37762620	350	*	chip1_peak_177	460.266	13.1023	2.398e-07	0.00679358	chr8	37762600	37762758	159	+	firstexon:73325	uc064lxx.1	11212	PROSC	hg38_genes_firstexons
chr8	37762271	37762620	350	*	chip1_peak_177	460.266	13.1023	2.398e-07	0.00679358	chr8	37762600	37762700	101	+	firstexon:73326	uc064lxy.1	11212	PROSC	hg38_genes_firstexons
chr8	37762271	37762620	350	*	chip1_peak_177	460.266	13.1023	2.398e-07	0.00679358	chr8	37762610	37762758	149	+	firstexon:73327	uc064lxz.1	11212	PROSC	hg38_genes_firstexons
chr20	45891161	45891300	140	*	chip1_peak_178	571.971	16.2822	2.45631e-07	0.00692328	chr20	45890144	45891379	1236	+	firstexon:167884	uc002xqi.4	5476	CTSA	hg38_genes_firstexons
chr20	45891161	45891300	140	*	chip1_peak_178	571.971	16.2822	2.45631e-07	0.00692328	chr20	45891044	45891379	336	+	firstexon:167885	uc002xqh.4	5476	CTSA	hg38_genes_firstexons
chr20	45891161	45891300	140	*	chip1_peak_178	571.971	16.2822	2.45631e-07	0.00692328	chr20	45890250	45891287	1038	-	firstexon:169872	uc002xqg.3	140825	NEURL2	hg38_genes_firstexons
chr12	56116411	56116760	350	*	chip1_peak_180	331.502	9.4368	2.53678e-07	0.00710478	chr12	56116586	56116799	214	+	firstexon:105062	uc001sjo.4	6171	RPL41	hg38_genes_firstexons
chr12	56116411	56116760	350	*	chip1_peak_180	331.502	9.4368	2.53678e-07	0.00710478	chr12	56116590	56116659	70	+	firstexon:105063	uc001sjn.3	6171	RPL41	hg38_genes_firstexons
chr12	56116411	56116760	350	*	chip1_peak_180	331.502	9.4368	2.53678e-07	0.00710478	chr12	56116632	56116659	28	+	firstexon:105064	uc058pho.1	6171	RPL41	hg38_genes_firstexons
chr12	56116411	56116760	350	*	chip1_peak_180	331.502	9.4368	2.53678e-07	0.00710478	chr12	56116633	56116659	27	+	firstexon:105065	uc058php.1	6171	RPL41	hg38_genes_firstexons
chr12	112125231	112125580	350	*	chip1_peak_183	394.508	11.2304	2.83834e-07	0.00779136	chr12	112125501	112125618	118	+	firstexon:106894	uc001ttp.4	10906	TRAFD1	hg38_genes_firstexons
chr12	112125231	112125580	350	*	chip1_peak_183	394.508	11.2304	2.83834e-07	0.00779136	chr12	112125538	112125618	81	+	firstexon:106895	uc009zwb.3	10906	TRAFD1	hg38_genes_firstexons
chr12	112125231	112125580	350	*	chip1_peak_183	394.508	11.2304	2.83834e-07	0.00779136	chr12	112125545	112125618	74	+	firstexon:106896	uc058tkl.1	10906	TRAFD1	hg38_genes_firstexons
chr12	112125231	112125580	350	*	chip1_peak_183	394.508	11.2304	2.83834e-07	0.00779136	chr12	112125545	112126149	605	+	firstexon:106897	uc001tto.4	10906	TRAFD1	hg38_genes_firstexons
chr12	112125231	112125580	350	*	chip1_peak_183	394.508	11.2304	2.83834e-07	0.00779136	chr12	112125554	112125618	65	+	firstexon:106898	uc058tkm.1	10906	TRAFD1	hg38_genes_firstexons
chr12	112125231	112125580	350	*	chip1_peak_183	394.508	11.2304	2.83834e-07	0.00779136	chr12	112125557	112125618	62	+	firstexon:106899	uc058tkn.1	10906	TRAFD1	hg38_genes_firstexons
chr12	112125231	112125580	350	*	chip1_peak_183	394.508	11.2304	2.83834e-07	0.00779136	chr12	112125560	112125618	59	+	firstexon:106900	uc058tko.1	10906	TRAFD1	hg38_genes_firstexons
chr12	112125231	112125580	350	*	chip1_peak_183	394.508	11.2304	2.83834e-07	0.00779136	chr12	112125563	112125618	56	+	firstexon:106901	uc058tkp.1	10906	TRAFD1	hg38_genes_firstexons
chr11	62622001	62622280	280	*	chip1_peak_184	442.487	12.5962	2.87247e-07	0.00786553	chr11	62621866	62622175	310	-	firstexon:99367	uc001ntw.3	26229	B3GAT3	hg38_genes_firstexons
chr11	62622001	62622280	280	*	chip1_peak_184	442.487	12.5962	2.87247e-07	0.00786553	chr11	62621866	62622154	289	-	firstexon:99368	uc058cjk.1	26229	B3GAT3	hg38_genes_firstexons
chr11	62622001	62622280	280	*	chip1_peak_184	442.487	12.5962	2.87247e-07	0.00786553	chr11	62621866	62622146	281	-	firstexon:99372	uc058cjn.1	26229	B3GAT3	hg38_genes_firstexons
chr11	62841661	62842010	350	*	chip1_peak_187	538.167	15.3199	3.00281e-07	0.00818185	chr11	62841569	62841809	241	-	firstexon:99494	uc009yoi.3	54663	WDR74	hg38_genes_firstexons
chr11	62841661	62842010	350	*	chip1_peak_187	538.167	15.3199	3.00281e-07	0.00818185	chr11	62841569	62841809	241	-	firstexon:99506	uc031xqz.2	54663	WDR74	hg38_genes_firstexons
chr11	62841661	62842010	350	*	chip1_peak_187	538.167	15.3199	3.00281e-07	0.00818185	chr11	62841619	62841809	191	-	firstexon:99507	uc058cos.1	NA	NA	hg38_genes_firstexons
chr11	65434041	65434390	350	*	chip1_peak_188	219.054	6.23576	3.01652e-07	0.00819899	chr11	65422798	65445540	22743	+	firstexon:94067	uc010rog.3	283131	NEAT1	hg38_genes_firstexons
chr21	36060361	36060570	210	*	chip1_peak_189	394.509	11.2304	3.06315e-07	0.00829513	chr21	36060432	36060621	190	+	firstexon:171007	uc061zxc.1	NA	NA	hg38_genes_firstexons
chr21	36060361	36060570	210	*	chip1_peak_189	394.509	11.2304	3.06315e-07	0.00829513	chr21	36060347	36060385	39	-	firstexon:172170	uc002yuu.5	54093	SETD4	hg38_genes_firstexons
chr21	36060361	36060570	210	*	chip1_peak_189	394.509	11.2304	3.06315e-07	0.00829513	chr21	36060347	36060526	180	-	firstexon:172171	uc002yux.4	54093	SETD4	hg38_genes_firstexons
chr21	36060361	36060570	210	*	chip1_peak_189	394.509	11.2304	3.06315e-07	0.00829513	chr21	36060347	36060550	204	-	firstexon:172172	uc021wiy.3	54093	SETD4	hg38_genes_firstexons
chr21	36060361	36060570	210	*	chip1_peak_189	394.509	11.2304	3.06315e-07	0.00829513	chr21	36060282	36060364	83	-	firstexon:172176	uc002yuy.5	54093	SETD4	hg38_genes_firstexons
chr21	36060361	36060570	210	*	chip1_peak_189	394.509	11.2304	3.06315e-07	0.00829513	chr21	36060347	36060363	17	-	firstexon:172179	uc061zwv.1	54093	SETD4	hg38_genes_firstexons
chr21	36060361	36060570	210	*	chip1_peak_189	394.509	11.2304	3.06315e-07	0.00829513	chr21	36060347	36060526	180	-	firstexon:172182	uc061zwy.1	54093	SETD4	hg38_genes_firstexons
chr20	36773591	36773940	350	*	chip1_peak_190	557.209	15.8619	3.09178e-07	0.00836242	chr20	36773394	36773751	358	-	firstexon:169614	uc010gfr.3	79980	DSN1	hg38_genes_firstexons
chr20	36773591	36773940	350	*	chip1_peak_190	557.209	15.8619	3.09178e-07	0.00836242	chr20	36773662	36773720	59	-	firstexon:169615	uc061wue.1	79980	DSN1	hg38_genes_firstexons
chr20	36773591	36773940	350	*	chip1_peak_190	557.209	15.8619	3.09178e-07	0.00836242	chr20	36773662	36773760	99	-	firstexon:169616	uc002xgc.4	79980	DSN1	hg38_genes_firstexons
chr20	36773591	36773940	350	*	chip1_peak_190	557.209	15.8619	3.09178e-07	0.00836242	chr20	36773662	36773797	136	-	firstexon:169617	uc061wuf.1	79980	DSN1	hg38_genes_firstexons
chr20	36773591	36773940	350	*	chip1_peak_190	557.209	15.8619	3.09178e-07	0.00836242	chr20	36773662	36773798	137	-	firstexon:169618	uc061wug.1	79980	DSN1	hg38_genes_firstexons
chr20	36773591	36773940	350	*	chip1_peak_190	557.209	15.8619	3.09178e-07	0.00836242	chr20	36773662	36773815	154	-	firstexon:169619	uc002xga.4	79980	DSN1	hg38_genes_firstexons
chr20	36773591	36773940	350	*	chip1_peak_190	557.209	15.8619	3.09178e-07	0.00836242	chr20	36773662	36773818	157	-	firstexon:169620	uc010zvs.3	79980	DSN1	hg38_genes_firstexons
chr20	36773591	36773940	350	*	chip1_peak_190	557.209	15.8619	3.09178e-07	0.00836242	chr20	36773394	36773749	356	-	firstexon:169621	uc061wuh.1	79980	DSN1	hg38_genes_firstexons
chr20	36773591	36773940	350	*	chip1_peak_190	557.209	15.8619	3.09178e-07	0.00836242	chr20	36773662	36773770	109	-	firstexon:169622	uc061wui.1	79980	DSN1	hg38_genes_firstexons
chr20	36773591	36773940	350	*	chip1_peak_190	557.209	15.8619	3.09178e-07	0.00836242	chr20	36773394	36773799	406	-	firstexon:169623	uc061wuj.1	79980	DSN1	hg38_genes_firstexons
chr5	42811791	42812070	280	*	chip1_peak_193	306.33	8.72023	3.16982e-07	0.008511	chr5	42811836	42812079	244	-	firstexon:52677	uc011cpu.3	6414	SELENOP	hg38_genes_firstexons
chr5	42811791	42812070	280	*	chip1_peak_193	306.33	8.72023	3.16982e-07	0.008511	chr5	42811836	42811892	57	-	firstexon:52678	uc063dhd.1	6414	SELENOP	hg38_genes_firstexons
chr5	42811791	42812070	280	*	chip1_peak_193	306.33	8.72023	3.16982e-07	0.008511	chr5	42811836	42811892	57	-	firstexon:52679	uc011cpt.3	6414	SELENOP	hg38_genes_firstexons
chr5	42811791	42812070	280	*	chip1_peak_193	306.33	8.72023	3.16982e-07	0.008511	chr5	42811836	42811892	57	-	firstexon:52681	uc063dhf.1	6414	SELENOP	hg38_genes_firstexons
chr5	42811791	42812070	280	*	chip1_peak_193	306.33	8.72023	3.16982e-07	0.008511	chr5	42811836	42811893	58	-	firstexon:52684	uc063dhi.1	6414	SELENOP	hg38_genes_firstexons
chr5	42811791	42812070	280	*	chip1_peak_193	306.33	8.72023	3.16982e-07	0.008511	chr5	42811836	42811893	58	-	firstexon:52686	uc063dhk.1	6414	SELENOP	hg38_genes_firstexons
chr5	42811791	42812070	280	*	chip1_peak_193	306.33	8.72023	3.16982e-07	0.008511	chr5	42811836	42811889	54	-	firstexon:52688	uc063dhn.1	6414	SELENOP	hg38_genes_firstexons
chr5	42811791	42812070	280	*	chip1_peak_193	306.33	8.72023	3.16982e-07	0.008511	chr5	42811836	42811892	57	-	firstexon:52689	uc063dho.1	6414	SELENOP	hg38_genes_firstexons
chr5	42811791	42812070	280	*	chip1_peak_193	306.33	8.72023	3.16982e-07	0.008511	chr5	42811836	42811892	57	-	firstexon:52690	uc063dhp.1	6414	SELENOP	hg38_genes_firstexons
chr5	42811791	42812070	280	*	chip1_peak_193	306.33	8.72023	3.16982e-07	0.008511	chr5	42811836	42811892	57	-	firstexon:52691	uc063dhq.1	6414	SELENOP	hg38_genes_firstexons
chr6	26156061	26156410	350	*	chip1_peak_194	392.323	11.1682	3.20464e-07	0.00859246	chr6	26156354	26157107	754	+	firstexon:56534	uc003ngq.5	3008	HIST1H1E	hg38_genes_firstexons
chr1	151254461	151254810	350	*	chip1_peak_198	440.308	12.5342	3.36307e-07	0.00891258	chr1	151254703	151254808	106	+	firstexon:4986	uc001exl.4	5710	PSMD4	hg38_genes_firstexons
chr1	151254461	151254810	350	*	chip1_peak_198	440.308	12.5342	3.36307e-07	0.00891258	chr1	151254709	151254808	100	+	firstexon:4987	uc057kts.1	5710	PSMD4	hg38_genes_firstexons
chr1	151254461	151254810	350	*	chip1_peak_198	440.308	12.5342	3.36307e-07	0.00891258	chr1	151254758	151254808	51	+	firstexon:4988	uc057ktt.1	5710	PSMD4	hg38_genes_firstexons
chr1	151254461	151254810	350	*	chip1_peak_198	440.308	12.5342	3.36307e-07	0.00891258	chr1	151254763	151254808	46	+	firstexon:4989	uc057ktu.1	5710	PSMD4	hg38_genes_firstexons
chr1	151254461	151254810	350	*	chip1_peak_198	440.308	12.5342	3.36307e-07	0.00891258	chr1	151254769	151254808	40	+	firstexon:4990	uc057ktv.1	5710	PSMD4	hg38_genes_firstexons
chr6	26027051	26027330	280	*	chip1_peak_199	333.575	9.4958	3.38098e-07	0.00894749	chr6	26026815	26027252	438	-	firstexon:60291	uc003nfr.4	8366	HIST1H4B	hg38_genes_firstexons
chr17	45148251	45148740	490	*	chip1_peak_200	598.336	17.0327	3.43834e-07	0.00903436	chr17	45148502	45152101	3600	+	firstexon:142074	uc002iig.4	10614	HEXIM1	hg38_genes_firstexons
chr17	45148251	45148740	490	*	chip1_peak_200	598.336	17.0327	3.43834e-07	0.00903436	chr17	45146730	45148470	1741	-	firstexon:148317	uc060gfp.1	NA	NA	hg38_genes_firstexons
chr21	32278961	32279170	210	*	chip1_peak_201	599.167	17.0564	3.45261e-07	0.00906109	chr21	32278681	32279069	389	-	firstexon:171986	uc002ypi.4	54069	MIS18A	hg38_genes_firstexons
chr13	110715011	110715360	350	*	chip1_peak_202	216.156	6.15327	3.63789e-07	0.00947712	chr13	110714982	110716008	1027	+	firstexon:114550	uc001vri.4	3621	ING1	hg38_genes_firstexons
chr5	177351721	177351860	140	*	chip1_peak_204	222.318	6.32868	3.79398e-07	0.0098286	chr5	177351452	177351852	401	-	firstexon:55623	uc003mge.4	10960	LMAN2	hg38_genes_firstexons
chr19	46600751	46600960	210	*	chip1_peak_205	349.562	9.9509	3.89869e-07	0.0100762	chr19	46600883	46600932	50	-	firstexon:164787	uc061afz.1	100506012	PPP5D1	hg38_genes_firstexons
chr19	46600751	46600960	210	*	chip1_peak_205	349.562	9.9509	3.89869e-07	0.0100762	chr19	46600883	46601200	318	-	firstexon:164791	uc061agc.1	100506012	PPP5D1	hg38_genes_firstexons
chr19	46600751	46600960	210	*	chip1_peak_205	349.562	9.9509	3.89869e-07	0.0100762	chr19	46600883	46600931	49	-	firstexon:164792	uc061agd.1	100506012	PPP5D1	hg38_genes_firstexons
chr19	46600751	46600960	210	*	chip1_peak_205	349.562	9.9509	3.89869e-07	0.0100762	chr19	46600777	46600861	85	-	firstexon:164793	uc061age.1	NA	NA	hg38_genes_firstexons
chr19	46600751	46600960	210	*	chip1_peak_205	349.562	9.9509	3.89869e-07	0.0100762	chr19	46598149	46600925	2777	-	firstexon:164795	uc061agg.1	NA	NA	hg38_genes_firstexons
chr14	90396741	90397090	350	*	chip1_peak_206	491.711	13.9974	3.9872e-07	0.010267	chr14	90396983	90397233	251	+	firstexon:118712	uc001xyl.3	801	CALM1	hg38_genes_firstexons
chr14	90396741	90397090	350	*	chip1_peak_206	491.711	13.9974	3.9872e-07	0.010267	chr14	90397029	90397233	205	+	firstexon:118713	uc010atq.3	801	CALM1	hg38_genes_firstexons
chr14	90396741	90397090	350	*	chip1_peak_206	491.711	13.9974	3.9872e-07	0.010267	chr14	90397032	90397233	202	+	firstexon:118714	uc059ego.1	801	CALM1	hg38_genes_firstexons
chr14	90396741	90397090	350	*	chip1_peak_206	491.711	13.9974	3.9872e-07	0.010267	chr14	90397032	90397233	202	+	firstexon:118715	uc059egp.1	801	CALM1	hg38_genes_firstexons
chr14	90396741	90397090	350	*	chip1_peak_206	491.711	13.9974	3.9872e-07	0.010267	chr14	90397032	90397233	202	+	firstexon:118716	uc059egq.1	801	CALM1	hg38_genes_firstexons
chr14	90396741	90397090	350	*	chip1_peak_206	491.711	13.9974	3.9872e-07	0.010267	chr14	90397032	90397233	202	+	firstexon:118717	uc059egr.1	801	CALM1	hg38_genes_firstexons
chr14	90396741	90397090	350	*	chip1_peak_206	491.711	13.9974	3.9872e-07	0.010267	chr14	90397032	90397233	202	+	firstexon:118718	uc059egs.1	801	CALM1	hg38_genes_firstexons
chr14	90396741	90397090	350	*	chip1_peak_206	491.711	13.9974	3.9872e-07	0.010267	chr14	90397040	90397233	194	+	firstexon:118719	uc059egt.1	801	CALM1	hg38_genes_firstexons
chr14	90396741	90397090	350	*	chip1_peak_206	491.711	13.9974	3.9872e-07	0.010267	chr14	90397056	90397154	99	+	firstexon:118720	uc059egu.1	801	CALM1	hg38_genes_firstexons
chr11	67483011	67483220	210	*	chip1_peak_207	257.822	7.33937	3.99111e-07	0.010267	chr11	67483041	67483257	217	+	firstexon:94548	uc058ehr.1	9049	AIP	hg38_genes_firstexons
chr11	67483011	67483220	210	*	chip1_peak_207	257.822	7.33937	3.99111e-07	0.010267	chr11	67483041	67483257	217	+	firstexon:94549	uc001olv.4	9049	AIP	hg38_genes_firstexons
chr11	67483011	67483220	210	*	chip1_peak_207	257.822	7.33937	3.99111e-07	0.010267	chr11	67483049	67483257	209	+	firstexon:94550	uc058ehs.1	9049	AIP	hg38_genes_firstexons
chr6	26103631	26103910	280	*	chip1_peak_208	592.008	16.8526	4.01384e-07	0.0103135	chr6	26103876	26104310	435	+	firstexon:56530	uc003ngi.4	8364	HIST1H4C	hg38_genes_firstexons
chr19	49676901	49677180	280	*	chip1_peak_209	380.918	10.8435	4.06166e-07	0.010408	chr19	49677073	49677182	110	+	firstexon:159260	uc284pmu.1	3276	PRMT1	hg38_genes_firstexons
chr19	49676901	49677180	280	*	chip1_peak_209	380.918	10.8435	4.06166e-07	0.010408	chr19	49677152	49677316	165	+	firstexon:159261	uc002ppe.4	3276	PRMT1	hg38_genes_firstexons
chr19	49676901	49677180	280	*	chip1_peak_209	380.918	10.8435	4.06166e-07	0.010408	chr19	49677152	49677316	165	+	firstexon:159262	uc021uxv.1	3276	PRMT1	hg38_genes_firstexons
chr19	49676901	49677180	280	*	chip1_peak_209	380.918	10.8435	4.06166e-07	0.010408	chr19	49677173	49677316	144	+	firstexon:159263	uc061bhs.1	3276	PRMT1	hg38_genes_firstexons
chr7	138001991	138002270	280	*	chip1_peak_211	408.879	11.6395	4.24096e-07	0.0107843	chr7	138001604	138002057	454	-	firstexon:71690	uc003vtw.4	64764	CREB3L2	hg38_genes_firstexons
chr7	138001991	138002270	280	*	chip1_peak_211	408.879	11.6395	4.24096e-07	0.0107843	chr7	138001604	138002067	464	-	firstexon:71693	uc003vtx.3	64764	CREB3L2	hg38_genes_firstexons
chr7	138001991	138002270	280	*	chip1_peak_211	408.879	11.6395	4.24096e-07	0.0107843	chr7	138001604	138002047	444	-	firstexon:71694	uc003vty.5	64764	CREB3L2	hg38_genes_firstexons
chr7	138001991	138002270	280	*	chip1_peak_211	408.879	11.6395	4.24096e-07	0.0107843	chr7	138001604	138002047	444	-	firstexon:71697	uc064ijs.1	64764	CREB3L2	hg38_genes_firstexons
chr19	54200651	54200930	280	*	chip1_peak_212	656.855	18.6985	4.25204e-07	0.0107883	chr19	54200742	54200888	147	+	firstexon:159833	uc002qdx.4	6203	RPS9	hg38_genes_firstexons
chr19	54200651	54200930	280	*	chip1_peak_212	656.855	18.6985	4.25204e-07	0.0107883	chr19	54200809	54200888	80	+	firstexon:159834	uc061coi.1	NA	NA	hg38_genes_firstexons
chr19	54200651	54200930	280	*	chip1_peak_212	656.855	18.6985	4.25204e-07	0.0107883	chr19	54200858	54200888	31	+	firstexon:159835	uc061coj.1	NA	NA	hg38_genes_firstexons
chr19	54200651	54200930	280	*	chip1_peak_212	656.855	18.6985	4.25204e-07	0.0107883	chr19	54200858	54200888	31	+	firstexon:159836	uc061cok.1	NA	NA	hg38_genes_firstexons
chr19	54200651	54200930	280	*	chip1_peak_212	656.855	18.6985	4.25204e-07	0.0107883	chr19	54200871	54200893	23	+	firstexon:159837	uc061col.1	NA	NA	hg38_genes_firstexons
chr19	54200651	54200930	280	*	chip1_peak_212	656.855	18.6985	4.25204e-07	0.0107883	chr19	54200872	54200961	90	+	firstexon:159838	uc002qec.4	NA	NA	hg38_genes_firstexons
chr19	54200651	54200930	280	*	chip1_peak_212	656.855	18.6985	4.25204e-07	0.0107883	chr19	54200872	54200961	90	+	firstexon:159839	uc061com.1	NA	NA	hg38_genes_firstexons
chr19	54200651	54200930	280	*	chip1_peak_212	656.855	18.6985	4.25204e-07	0.0107883	chr19	54200872	54200961	90	+	firstexon:159840	uc061con.1	NA	NA	hg38_genes_firstexons
chr19	54200651	54200930	280	*	chip1_peak_212	656.855	18.6985	4.25204e-07	0.0107883	chr19	54200874	54200888	15	+	firstexon:159841	uc002qdy.4	NA	NA	hg38_genes_firstexons
chr19	54200651	54200930	280	*	chip1_peak_212	656.855	18.6985	4.25204e-07	0.0107883	chr19	54200879	54200893	15	+	firstexon:159842	uc061coo.1	NA	NA	hg38_genes_firstexons
chr20	47356541	47356890	350	*	chip1_peak_213	382.785	10.8966	4.25233e-07	0.0107883	chr20	47356657	47356706	50	-	firstexon:169946	uc002xtd.3	23613	ZMYND8	hg38_genes_firstexons
chr20	47356541	47356890	350	*	chip1_peak_213	382.785	10.8966	4.25233e-07	0.0107883	chr20	47356657	47356889	233	-	firstexon:169947	uc002xss.3	23613	ZMYND8	hg38_genes_firstexons
chr20	47356541	47356890	350	*	chip1_peak_213	382.785	10.8966	4.25233e-07	0.0107883	chr20	47356657	47356889	233	-	firstexon:169948	uc002xsu.3	23613	ZMYND8	hg38_genes_firstexons
chr20	47356541	47356890	350	*	chip1_peak_213	382.785	10.8966	4.25233e-07	0.0107883	chr20	47356657	47356889	233	-	firstexon:169949	uc002xtf.3	23613	ZMYND8	hg38_genes_firstexons
chr20	47356541	47356890	350	*	chip1_peak_213	382.785	10.8966	4.25233e-07	0.0107883	chr20	47356657	47356889	233	-	firstexon:169950	uc010zya.2	23613	ZMYND8	hg38_genes_firstexons
chr20	47356541	47356890	350	*	chip1_peak_213	382.785	10.8966	4.25233e-07	0.0107883	chr20	47356657	47356889	233	-	firstexon:169951	uc061xnq.1	23613	ZMYND8	hg38_genes_firstexons
chr20	47356541	47356890	350	*	chip1_peak_213	382.785	10.8966	4.25233e-07	0.0107883	chr20	47356657	47356889	233	-	firstexon:169952	uc061xnr.1	23613	ZMYND8	hg38_genes_firstexons
chr20	47356541	47356890	350	*	chip1_peak_213	382.785	10.8966	4.25233e-07	0.0107883	chr20	47356657	47356720	64	-	firstexon:169953	uc010zxz.3	23613	ZMYND8	hg38_genes_firstexons
chr20	47356541	47356890	350	*	chip1_peak_213	382.785	10.8966	4.25233e-07	0.0107883	chr20	47356657	47356823	167	-	firstexon:169955	uc002xte.3	23613	ZMYND8	hg38_genes_firstexons
chr20	47356541	47356890	350	*	chip1_peak_213	382.785	10.8966	4.25233e-07	0.0107883	chr20	47356657	47356697	41	-	firstexon:169956	uc061xnt.1	23613	ZMYND8	hg38_genes_firstexons
chr20	47356541	47356890	350	*	chip1_peak_213	382.785	10.8966	4.25233e-07	0.0107883	chr20	47356657	47356699	43	-	firstexon:169957	uc002xtc.3	23613	ZMYND8	hg38_genes_firstexons
chr20	47356541	47356890	350	*	chip1_peak_213	382.785	10.8966	4.25233e-07	0.0107883	chr20	47356657	47356670	14	-	firstexon:169958	uc002xtb.3	23613	ZMYND8	hg38_genes_firstexons
chr20	47356541	47356890	350	*	chip1_peak_213	382.785	10.8966	4.25233e-07	0.0107883	chr20	47356657	47356670	14	-	firstexon:169959	uc010ghr.3	23613	ZMYND8	hg38_genes_firstexons
chr20	47356541	47356890	350	*	chip1_peak_213	382.785	10.8966	4.25233e-07	0.0107883	chr20	47356657	47356670	14	-	firstexon:169960	uc284pri.1	23613	ZMYND8	hg38_genes_firstexons
chr20	47356541	47356890	350	*	chip1_peak_213	382.785	10.8966	4.25233e-07	0.0107883	chr20	47356657	47356684	28	-	firstexon:169962	uc061xnu.1	23613	ZMYND8	hg38_genes_firstexons
chr4	185143001	185143280	280	*	chip1_peak_214	659.323	18.7688	4.3701e-07	0.0109987	chr4	185143241	185143483	243	+	firstexon:44035	uc003ixd.4	291	SLC25A4	hg38_genes_firstexons
chr4	185143001	185143280	280	*	chip1_peak_214	659.323	18.7688	4.3701e-07	0.0109987	chr4	185143278	185143483	206	+	firstexon:44036	uc063bjk.1	291	SLC25A4	hg38_genes_firstexons
chr12	54280101	54280310	210	*	chip1_peak_216	353.863	10.0734	4.43341e-07	0.0111074	chr12	54280193	54280822	630	+	firstexon:104819	uc001sfm.4	3178	HNRNPA1	hg38_genes_firstexons
chr12	54280101	54280310	210	*	chip1_peak_216	353.863	10.0734	4.43341e-07	0.0111074	chr12	54280008	54280102	95	-	firstexon:110294	uc001sfk.6	23468	CBX5	hg38_genes_firstexons
chr12	54280101	54280310	210	*	chip1_peak_216	353.863	10.0734	4.43341e-07	0.0111074	chr12	54280008	54280133	126	-	firstexon:110301	uc058ovl.1	23468	CBX5	hg38_genes_firstexons
chr17	81860591	81860940	350	*	chip1_peak_217	431.883	12.2943	4.60281e-07	0.0114411	chr17	81860327	81860694	368	-	firstexon:150631	uc002kbn.2	5034	P4HB	hg38_genes_firstexons
chr17	81860591	81860940	350	*	chip1_peak_217	431.883	12.2943	4.60281e-07	0.0114411	chr17	81860327	81860624	298	-	firstexon:150654	uc060los.1	5034	P4HB	hg38_genes_firstexons
chr13	41060531	41060880	350	*	chip1_peak_219	454.902	12.9496	5.17915e-07	0.0126881	chr13	41060838	41060940	103	-	firstexon:115225	uc058wpg.1	1997	ELF1	hg38_genes_firstexons
chr13	41060531	41060880	350	*	chip1_peak_219	454.902	12.9496	5.17915e-07	0.0126881	chr13	41060838	41061440	603	-	firstexon:115230	uc058wpi.1	1997	ELF1	hg38_genes_firstexons
chr1	154955921	154956270	350	*	chip1_peak_220	150.977	4.29784	5.32733e-07	0.0129759	chr1	154956069	154956121	53	-	firstexon:13281	uc001ffs.4	57326	PBXIP1	hg38_genes_firstexons
chr1	154955921	154956270	350	*	chip1_peak_220	150.977	4.29784	5.32733e-07	0.0129759	chr1	154956069	154956104	36	-	firstexon:13282	uc001ffr.4	57326	PBXIP1	hg38_genes_firstexons
chr1	154955921	154956270	350	*	chip1_peak_220	150.977	4.29784	5.32733e-07	0.0129759	chr1	154956069	154956111	43	-	firstexon:13283	uc057ljc.1	57326	PBXIP1	hg38_genes_firstexons
chr1	154955921	154956270	350	*	chip1_peak_220	150.977	4.29784	5.32733e-07	0.0129759	chr1	154956069	154956123	55	-	firstexon:13285	uc057lje.1	57326	PBXIP1	hg38_genes_firstexons
chr21	30215991	30216200	210	*	chip1_peak_223	359.931	10.2461	5.53067e-07	0.0133568	chr21	30214006	30216073	2068	-	firstexon:171939	uc002ynu.3	9073	CLDN8	hg38_genes_firstexons
chr11	62665051	62665330	280	*	chip1_peak_224	468.316	13.3314	5.5986e-07	0.013462	chr11	62665309	62665332	24	+	firstexon:93618	uc010rmc.4	751071	METTL12	hg38_genes_firstexons
chr11	62665051	62665330	280	*	chip1_peak_224	468.316	13.3314	5.5986e-07	0.013462	chr11	62665309	62665332	24	+	firstexon:93619	uc001nug.2	751071	METTL12	hg38_genes_firstexons
chr11	62665051	62665330	280	*	chip1_peak_224	468.316	13.3314	5.5986e-07	0.013462	chr11	62665313	62665332	20	+	firstexon:93620	uc058ckg.1	751071	METTL12	hg38_genes_firstexons
chr11	62665051	62665330	280	*	chip1_peak_224	468.316	13.3314	5.5986e-07	0.013462	chr11	62665131	62665178	48	-	firstexon:99390	uc058cka.1	80789	INTS5	hg38_genes_firstexons
chr11	62665051	62665330	280	*	chip1_peak_224	468.316	13.3314	5.5986e-07	0.013462	chr11	62665131	62665217	87	-	firstexon:99391	uc031xqv.2	102288414	C11orf98	hg38_genes_firstexons
chr11	62665051	62665330	280	*	chip1_peak_224	468.316	13.3314	5.5986e-07	0.013462	chr11	62664849	62665181	333	-	firstexon:99392	uc058ckb.1	102288414	C11orf98	hg38_genes_firstexons
chr11	62665051	62665330	280	*	chip1_peak_224	468.316	13.3314	5.5986e-07	0.013462	chr11	62665131	62665191	61	-	firstexon:99396	uc058cke.1	102288414	C11orf98	hg38_genes_firstexons
chr8	70401941	70402290	350	*	chip1_peak_225	294.022	8.36986	5.62036e-07	0.0134764	chr8	70401814	70402079	266	-	firstexon:77177	uc064non.1	NA	NA	hg38_genes_firstexons
chr8	70401941	70402290	350	*	chip1_peak_225	294.022	8.36986	5.62036e-07	0.0134764	chr8	70402163	70402587	425	-	firstexon:77183	uc064not.1	NA	NA	hg38_genes_firstexons
chr7	151028151	151028430	280	*	chip1_peak_226	451.102	12.8414	5.76916e-07	0.0137228	chr7	151028422	151028610	189	+	firstexon:67947	uc011kvd.3	11194	ABCB8	hg38_genes_firstexons
chr7	151028151	151028430	280	*	chip1_peak_226	451.102	12.8414	5.76916e-07	0.0137228	chr7	151028423	151028610	188	+	firstexon:67948	uc064jft.1	11194	ABCB8	hg38_genes_firstexons
chr7	151028151	151028430	280	*	chip1_peak_226	451.102	12.8414	5.76916e-07	0.0137228	chr7	151028423	151028610	188	+	firstexon:67949	uc003wik.6	11194	ABCB8	hg38_genes_firstexons
chr7	151028151	151028430	280	*	chip1_peak_226	451.102	12.8414	5.76916e-07	0.0137228	chr7	151028426	151028610	185	+	firstexon:67950	uc064jfu.1	11194	ABCB8	hg38_genes_firstexons
chr19	13152791	13153070	280	*	chip1_peak_228	405.25	11.5362	6.1427e-07	0.0144852	chr19	13151975	13154908	2934	+	firstexon:155984	uc021upr.3	NA	NA	hg38_genes_firstexons
chr1	181088391	181088740	350	*	chip1_peak_230	597.607	17.0119	6.40539e-07	0.014908	chr1	181088712	181092899	4188	+	firstexon:6475	uc001got.5	51278	IER5	hg38_genes_firstexons
chr8	100721881	100722160	280	*	chip1_peak_233	672.143	19.1337	6.8499e-07	0.0157345	chr8	100721391	100722712	1322	-	firstexon:77941	uc003yjs.2	26986	PABPC1	hg38_genes_firstexons
chr8	100721881	100722160	280	*	chip1_peak_233	672.143	19.1337	6.8499e-07	0.0157345	chr8	100721729	100722087	359	-	firstexon:77943	uc011lhd.2	26986	PABPC1	hg38_genes_firstexons
chr8	100721881	100722160	280	*	chip1_peak_233	672.143	19.1337	6.8499e-07	0.0157345	chr8	100721713	100721992	280	-	firstexon:77944	uc011lhc.2	26986	PABPC1	hg38_genes_firstexons
chr8	100721881	100722160	280	*	chip1_peak_233	672.143	19.1337	6.8499e-07	0.0157345	chr8	100721734	100722036	303	-	firstexon:77958	uc064pcb.1	26986	PABPC1	hg38_genes_firstexons
chr8	100721881	100722160	280	*	chip1_peak_233	672.143	19.1337	6.8499e-07	0.0157345	chr8	100721729	100722092	364	-	firstexon:77960	uc064pcd.1	26986	PABPC1	hg38_genes_firstexons
chr8	100721881	100722160	280	*	chip1_peak_233	672.143	19.1337	6.8499e-07	0.0157345	chr8	100722053	100722087	35	-	firstexon:77964	uc064pch.1	NA	NA	hg38_genes_firstexons
chr19	35628881	35629090	210	*	chip1_peak_234	413.667	11.7758	6.89552e-07	0.0158065	chr19	35629030	35629281	252	+	firstexon:157412	uc002oap.4	79171	RBM42	hg38_genes_firstexons
chr19	35628881	35629090	210	*	chip1_peak_234	413.667	11.7758	6.89552e-07	0.0158065	chr19	35629049	35629281	233	+	firstexon:157413	uc002oan.4	79171	RBM42	hg38_genes_firstexons
chr19	35628881	35629090	210	*	chip1_peak_234	413.667	11.7758	6.89552e-07	0.0158065	chr19	35629067	35629281	215	+	firstexon:157414	uc060xgf.1	79171	RBM42	hg38_genes_firstexons
chr19	35628881	35629090	210	*	chip1_peak_234	413.667	11.7758	6.89552e-07	0.0158065	chr19	35629068	35629281	214	+	firstexon:157415	uc060xgg.1	79171	RBM42	hg38_genes_firstexons
chr19	35628881	35629090	210	*	chip1_peak_234	413.667	11.7758	6.89552e-07	0.0158065	chr19	35629077	35629281	205	+	firstexon:157416	uc060xgh.1	79171	RBM42	hg38_genes_firstexons
chr19	45370501	45370780	280	*	chip1_peak_235	610.394	17.376	6.96817e-07	0.0159235	chr19	45370536	45370618	83	-	firstexon:164596	uc002pbj.3	2068	ERCC2	hg38_genes_firstexons
chr19	45370501	45370780	280	*	chip1_peak_235	610.394	17.376	6.96817e-07	0.0159235	chr19	45370536	45370587	52	-	firstexon:164597	uc010ejz.2	2068	ERCC2	hg38_genes_firstexons
chr19	45370501	45370780	280	*	chip1_peak_235	610.394	17.376	6.96817e-07	0.0159235	chr19	45370133	45370918	786	-	firstexon:164600	uc002pbk.3	2068	ERCC2	hg38_genes_firstexons
chr19	45370501	45370780	280	*	chip1_peak_235	610.394	17.376	6.96817e-07	0.0159235	chr19	45370471	45370533	63	-	firstexon:164603	uc060zxp.1	2068	ERCC2	hg38_genes_firstexons
chr19	45370501	45370780	280	*	chip1_peak_235	610.394	17.376	6.96817e-07	0.0159235	chr19	45370536	45370557	22	-	firstexon:164604	uc060zxq.1	2068	ERCC2	hg38_genes_firstexons
chr19	45370501	45370780	280	*	chip1_peak_235	610.394	17.376	6.96817e-07	0.0159235	chr19	45370536	45370555	20	-	firstexon:164605	uc060zxr.1	2068	ERCC2	hg38_genes_firstexons
chr19	45370501	45370780	280	*	chip1_peak_235	610.394	17.376	6.96817e-07	0.0159235	chr19	45370536	45370555	20	-	firstexon:164606	uc060zxs.1	2068	ERCC2	hg38_genes_firstexons
chr19	45370501	45370780	280	*	chip1_peak_235	610.394	17.376	6.96817e-07	0.0159235	chr19	45370133	45370528	396	-	firstexon:164607	uc060zxt.1	2068	ERCC2	hg38_genes_firstexons
chr20	17968721	17968860	140	*	chip1_peak_238	333.638	9.4976	7.34781e-07	0.0165683	chr20	17968700	17968800	101	-	firstexon:169018	uc061voj.1	27131	SNX5	hg38_genes_firstexons
chr20	17968721	17968860	140	*	chip1_peak_238	333.638	9.4976	7.34781e-07	0.0165683	chr20	17968700	17968980	281	-	firstexon:169019	uc002wqd.5	27131	SNX5	hg38_genes_firstexons
chr20	17968721	17968860	140	*	chip1_peak_238	333.638	9.4976	7.34781e-07	0.0165683	chr20	17968700	17968756	57	-	firstexon:169028	uc061vos.1	27131	SNX5	hg38_genes_firstexons
chr20	17968721	17968860	140	*	chip1_peak_238	333.638	9.4976	7.34781e-07	0.0165683	chr20	17968375	17968760	386	-	firstexon:169030	uc061vou.1	27131	SNX5	hg38_genes_firstexons
chr20	17968721	17968860	140	*	chip1_peak_238	333.638	9.4976	7.34781e-07	0.0165683	chr20	17967688	17968774	1087	-	firstexon:169033	uc061vow.1	NA	NA	hg38_genes_firstexons
chr20	17968721	17968860	140	*	chip1_peak_238	333.638	9.4976	7.34781e-07	0.0165683	chr20	17968375	17968785	411	-	firstexon:169034	uc061vox.1	27131	SNX5	hg38_genes_firstexons
chr20	17968721	17968860	140	*	chip1_peak_238	333.638	9.4976	7.34781e-07	0.0165683	chr20	17968700	17968811	112	-	firstexon:169035	uc061voy.1	27131	SNX5	hg38_genes_firstexons
chr20	17968721	17968860	140	*	chip1_peak_238	333.638	9.4976	7.34781e-07	0.0165683	chr20	17968375	17968794	420	-	firstexon:169036	uc061voz.1	27131	SNX5	hg38_genes_firstexons
chr2	183078561	183078770	210	*	chip1_peak_242	485.186	13.8117	7.84232e-07	0.0174694	chr2	183078559	183079159	601	+	firstexon:20755	uc010frp.4	142679	DUSP19	hg38_genes_firstexons
chr2	183078561	183078770	210	*	chip1_peak_242	485.186	13.8117	7.84232e-07	0.0174694	chr2	183078759	183079159	401	+	firstexon:20756	uc002upd.4	142679	DUSP19	hg38_genes_firstexons
chr17	35242831	35243110	280	*	chip1_peak_243	337.271	9.60102	7.98499e-07	0.0177158	chr17	35243036	35243143	108	+	firstexon:141197	uc002hjf.5	162394	SLFN5	hg38_genes_firstexons
chr17	35242831	35243110	280	*	chip1_peak_243	337.271	9.60102	7.98499e-07	0.0177158	chr17	35243071	35243143	73	+	firstexon:141198	uc010wcg.3	162394	SLFN5	hg38_genes_firstexons
chr17	35242831	35243110	280	*	chip1_peak_243	337.271	9.60102	7.98499e-07	0.0177158	chr17	35243089	35243143	55	+	firstexon:141199	uc002hje.4	162394	SLFN5	hg38_genes_firstexons
chr17	35242831	35243110	280	*	chip1_peak_243	337.271	9.60102	7.98499e-07	0.0177158	chr17	35241499	35242963	1465	-	firstexon:147096	uc060eau.1	NA	NA	hg38_genes_firstexons
chr20	18507651	18507930	280	*	chip1_peak_244	274.281	7.80791	8.17183e-07	0.0181121	chr20	18507493	18507669	177	+	firstexon:166951	uc061vqp.1	10483	SEC23B	hg38_genes_firstexons
chr20	18507651	18507930	280	*	chip1_peak_244	274.281	7.80791	8.17183e-07	0.0181121	chr20	18507555	18508030	476	+	firstexon:166952	uc061vqq.1	10483	SEC23B	hg38_genes_firstexons
chr20	18507651	18507930	280	*	chip1_peak_244	274.281	7.80791	8.17183e-07	0.0181121	chr20	18507555	18507972	418	+	firstexon:166953	uc002wqz.3	10483	SEC23B	hg38_genes_firstexons
chr20	18507651	18507930	280	*	chip1_peak_244	274.281	7.80791	8.17183e-07	0.0181121	chr20	18507579	18507990	412	+	firstexon:166954	uc002wra.3	10483	SEC23B	hg38_genes_firstexons
chr1	45521771	45521980	210	*	chip1_peak_245	581.661	16.558	8.27397e-07	0.0183018	chr1	45521609	45521938	330	-	firstexon:10665	uc001coa.4	5052	PRDX1	hg38_genes_firstexons
chr1	45521771	45521980	210	*	chip1_peak_245	581.661	16.558	8.27397e-07	0.0183018	chr1	45521829	45521956	128	-	firstexon:10666	uc001cob.4	5052	PRDX1	hg38_genes_firstexons
chr1	45521771	45521980	210	*	chip1_peak_245	581.661	16.558	8.27397e-07	0.0183018	chr1	45521829	45521854	26	-	firstexon:10667	uc057fzv.1	5052	PRDX1	hg38_genes_firstexons
chr1	45521771	45521980	210	*	chip1_peak_245	581.661	16.558	8.27397e-07	0.0183018	chr1	45521858	45521938	81	-	firstexon:10668	uc057fzw.1	5052	PRDX1	hg38_genes_firstexons
chr1	45521771	45521980	210	*	chip1_peak_245	581.661	16.558	8.27397e-07	0.0183018	chr1	45521609	45521867	259	-	firstexon:10670	uc057fzy.1	5052	PRDX1	hg38_genes_firstexons
chr12	122266271	122266550	280	*	chip1_peak_246	602.448	17.1498	8.32185e-07	0.0183709	chr12	122266307	122266423	117	-	firstexon:112799	uc058uli.1	65082	VPS33A	hg38_genes_firstexons
chr12	122266271	122266550	280	*	chip1_peak_246	602.448	17.1498	8.32185e-07	0.0183709	chr12	122266307	122266521	215	-	firstexon:112810	uc001ucd.4	65082	VPS33A	hg38_genes_firstexons
chr12	122266271	122266550	280	*	chip1_peak_246	602.448	17.1498	8.32185e-07	0.0183709	chr12	122266307	122266439	133	-	firstexon:112811	uc058uls.1	65082	VPS33A	hg38_genes_firstexons
chr12	122266271	122266550	280	*	chip1_peak_246	602.448	17.1498	8.32185e-07	0.0183709	chr12	122266307	122266461	155	-	firstexon:112815	uc058ulw.1	65082	VPS33A	hg38_genes_firstexons
chr12	122266271	122266550	280	*	chip1_peak_246	602.448	17.1498	8.32185e-07	0.0183709	chr12	122266077	122266316	240	-	firstexon:112817	uc058uly.1	65082	VPS33A	hg38_genes_firstexons
chr12	122266271	122266550	280	*	chip1_peak_246	602.448	17.1498	8.32185e-07	0.0183709	chr12	122266307	122266416	110	-	firstexon:112818	uc058ulz.1	65082	VPS33A	hg38_genes_firstexons
chr10	78029491	78029630	140	*	chip1_peak_247	523.536	14.9034	8.37073e-07	0.018442	chr10	78029364	78029545	182	-	firstexon:89785	uc001jzn.4	11128	POLR3A	hg38_genes_firstexons
chr1	26900301	26900440	140	*	chip1_peak_249	264.74	7.53629	8.50838e-07	0.0187079	chr1	26900238	26900400	163	+	firstexon:1481	uc057dty.1	10726	NUDC	hg38_genes_firstexons
chr1	26900301	26900440	140	*	chip1_peak_249	264.74	7.53629	8.50838e-07	0.0187079	chr1	26899992	26900466	475	-	firstexon:9657	uc001bne.4	63906	GPATCH3	hg38_genes_firstexons
chr4	75673501	75673640	140	*	chip1_peak_257	532.047	15.1457	9.96846e-07	0.0212625	chr4	75673208	75673969	762	-	firstexon:45487	uc003his.4	9908	G3BP2	hg38_genes_firstexons
chr1	93847321	93847530	210	*	chip1_peak_258	430.571	12.257	9.99741e-07	0.0212831	chr1	93847174	93848939	1766	+	firstexon:3790	uc021oqb.2	NA	NA	hg38_genes_firstexons
chr8	143368401	143368750	350	*	chip1_peak_260	435.494	12.3971	1.02884e-06	0.0217768	chr8	143366631	143368548	1918	-	firstexon:78922	uc011lkg.5	78998	RHPN1-AS1	hg38_genes_firstexons
chr15	89334841	89335050	210	*	chip1_peak_261	474.979	13.5211	1.03164e-06	0.0218019	chr15	89334673	89334847	175	-	firstexon:129386	uc002bns.5	5428	POLG	hg38_genes_firstexons
chr15	89334841	89335050	210	*	chip1_peak_261	474.979	13.5211	1.03164e-06	0.0218019	chr15	89334685	89334861	177	-	firstexon:129387	uc002bnr.5	5428	POLG	hg38_genes_firstexons
chr17	28719881	28720020	140	*	chip1_peak_265	185.856	5.29074	1.06371e-06	0.0223648	chr17	28719393	28720030	638	+	firstexon:140780	uc002hci.4	6147	RPL23A	hg38_genes_firstexons
chr17	28719881	28720020	140	*	chip1_peak_265	185.856	5.29074	1.06371e-06	0.0223648	chr17	28719991	28720030	40	+	firstexon:140781	uc060ddm.1	6147	RPL23A	hg38_genes_firstexons
chr19	893131	893480	350	*	chip1_peak_266	460.871	13.1195	1.06688e-06	0.0223889	chr19	893086	893218	133	-	firstexon:160599	uc002lqe.4	10025	MED16	hg38_genes_firstexons
chr19	893131	893480	350	*	chip1_peak_266	460.871	13.1195	1.06688e-06	0.0223889	chr19	893086	893193	108	-	firstexon:160600	uc021umc.2	10025	MED16	hg38_genes_firstexons
chr19	893131	893480	350	*	chip1_peak_266	460.871	13.1195	1.06688e-06	0.0223889	chr19	893086	893200	115	-	firstexon:160604	uc060qrs.1	10025	MED16	hg38_genes_firstexons
chr19	893131	893480	350	*	chip1_peak_266	460.871	13.1195	1.06688e-06	0.0223889	chr19	893086	893216	131	-	firstexon:160605	uc060qrt.1	10025	MED16	hg38_genes_firstexons
chr19	893131	893480	350	*	chip1_peak_266	460.871	13.1195	1.06688e-06	0.0223889	chr19	893086	893218	133	-	firstexon:160606	uc002lqd.2	10025	MED16	hg38_genes_firstexons
chr19	893131	893480	350	*	chip1_peak_266	460.871	13.1195	1.06688e-06	0.0223889	chr19	893086	893158	73	-	firstexon:160612	uc060qrz.1	10025	MED16	hg38_genes_firstexons
chr19	50025431	50025710	280	*	chip1_peak_267	405.054	11.5306	1.08073e-06	0.022658	chr19	50025346	50025946	601	-	firstexon:165387	uc002prg.3	51231	VRK3	hg38_genes_firstexons
chr19	50025431	50025710	280	*	chip1_peak_267	405.054	11.5306	1.08073e-06	0.022658	chr19	50025668	50025936	269	-	firstexon:165407	uc061bok.1	51231	VRK3	hg38_genes_firstexons
chr19	50025431	50025710	280	*	chip1_peak_267	405.054	11.5306	1.08073e-06	0.022658	chr19	50025346	50025439	94	-	firstexon:165409	uc061bom.1	51231	VRK3	hg38_genes_firstexons
chr8	73293501	73293640	140	*	chip1_peak_268	452.117	12.8703	1.08523e-06	0.0227092	chr8	73293599	73293633	35	-	firstexon:77235	uc064nrn.1	6129	RPL7	hg38_genes_firstexons
chr8	73293501	73293640	140	*	chip1_peak_268	452.117	12.8703	1.08523e-06	0.0227092	chr8	73293599	73293898	300	-	firstexon:77236	uc003xzg.4	6129	RPL7	hg38_genes_firstexons
chr7	105012671	105013020	350	*	chip1_peak_269	360.376	10.2587	1.08913e-06	0.0227692	chr7	105012932	105013044	113	-	firstexon:70986	uc064gsu.1	NA	NA	hg38_genes_firstexons
chr7	105012671	105013020	350	*	chip1_peak_269	360.376	10.2587	1.08913e-06	0.0227692	chr7	105012932	105013024	93	-	firstexon:70987	uc064gsv.1	NA	NA	hg38_genes_firstexons
chr21	37072981	37073260	280	*	chip1_peak_272	270.467	7.69933	1.12183e-06	0.023255	chr21	37073226	37073364	139	+	firstexon:171052	uc061zzo.1	7267	TTC3	hg38_genes_firstexons
chr21	37072981	37073260	280	*	chip1_peak_272	270.467	7.69933	1.12183e-06	0.023255	chr21	37073251	37073473	223	+	firstexon:171053	uc010gne.2	7267	TTC3	hg38_genes_firstexons
chr21	37072981	37073260	280	*	chip1_peak_272	270.467	7.69933	1.12183e-06	0.023255	chr21	37073258	37073364	107	+	firstexon:171054	uc061zzp.1	7267	TTC3	hg38_genes_firstexons
chr21	37072981	37073260	280	*	chip1_peak_272	270.467	7.69933	1.12183e-06	0.023255	chr21	37073000	37073158	159	-	firstexon:172224	uc002yvx.2	51227	PIGP	hg38_genes_firstexons
chr21	37072981	37073260	280	*	chip1_peak_272	270.467	7.69933	1.12183e-06	0.023255	chr21	37072991	37073011	21	-	firstexon:172228	uc061zzk.1	51227	PIGP	hg38_genes_firstexons
chr21	37072981	37073260	280	*	chip1_peak_272	270.467	7.69933	1.12183e-06	0.023255	chr21	37073000	37073170	171	-	firstexon:172229	uc061zzl.1	51227	PIGP	hg38_genes_firstexons
chr21	37072981	37073260	280	*	chip1_peak_272	270.467	7.69933	1.12183e-06	0.023255	chr21	37072434	37072997	564	-	firstexon:172231	uc061zzn.1	51227	PIGP	hg38_genes_firstexons
chr9	33025021	33025300	280	*	chip1_peak_273	384.155	10.9357	1.12723e-06	0.023345	chr9	33025211	33025383	173	+	firstexon:79709	uc003zsd.2	3301	DNAJA1	hg38_genes_firstexons
chr9	33025021	33025300	280	*	chip1_peak_273	384.155	10.9357	1.12723e-06	0.023345	chr9	33025286	33025383	98	+	firstexon:79710	uc064sog.1	3301	DNAJA1	hg38_genes_firstexons
chr9	33025021	33025300	280	*	chip1_peak_273	384.155	10.9357	1.12723e-06	0.023345	chr9	33024804	33025112	309	-	firstexon:82707	uc064snt.1	54840	APTX	hg38_genes_firstexons
chr9	33025021	33025300	280	*	chip1_peak_273	384.155	10.9357	1.12723e-06	0.023345	chr9	33025000	33025168	169	-	firstexon:82716	uc064soc.1	54840	APTX	hg38_genes_firstexons
chr9	33025021	33025300	280	*	chip1_peak_273	384.155	10.9357	1.12723e-06	0.023345	chr9	33024804	33025110	307	-	firstexon:82718	uc064soe.1	NA	NA	hg38_genes_firstexons
chr6	21593601	21593810	210	*	chip1_peak_275	308.475	8.78129	1.18953e-06	0.0243163	chr6	21592769	21598619	5851	+	firstexon:56446	uc003ndi.4	6659	SOX4	hg38_genes_firstexons
chr6	26123931	26124210	280	*	chip1_peak_276	589.181	16.7721	1.21377e-06	0.0247659	chr6	26124145	26124749	605	+	firstexon:56531	uc003ngm.4	NA	NA	hg38_genes_firstexons
chr6	26123931	26124210	280	*	chip1_peak_276	589.181	16.7721	1.21377e-06	0.0247659	chr6	26124145	26124749	605	+	firstexon:56532	uc003ngo.4	NA	NA	hg38_genes_firstexons
chr6	26123931	26124210	280	*	chip1_peak_276	589.181	16.7721	1.21377e-06	0.0247659	chr6	26124203	26124633	431	+	firstexon:56533	uc063mgg.1	NA	NA	hg38_genes_firstexons
chr2	27051011	27051220	210	*	chip1_peak_277	533.22	15.179	1.22273e-06	0.0248865	chr2	27051008	27051030	23	+	firstexon:16606	uc061hjn.1	60509	AGBL5	hg38_genes_firstexons
chr6	24720781	24720920	140	*	chip1_peak_278	263.431	7.49904	1.22306e-06	0.0248865	chr6	24718540	24720836	2297	-	firstexon:60249	uc003nel.5	81688	C6orf62	hg38_genes_firstexons
chr17	41688921	41689060	140	*	chip1_peak_279	203.488	5.79264	1.22986e-06	0.0250018	chr17	41688885	41690189	1305	+	firstexon:141664	uc060fck.1	10209	EIF1	hg38_genes_firstexons
chr17	41688921	41689060	140	*	chip1_peak_279	203.488	5.79264	1.22986e-06	0.0250018	chr17	41688887	41689069	183	+	firstexon:141665	uc060fcl.1	10209	EIF1	hg38_genes_firstexons
chr17	41688921	41689060	140	*	chip1_peak_279	203.488	5.79264	1.22986e-06	0.0250018	chr17	41688893	41689069	177	+	firstexon:141666	uc002hxj.4	10209	EIF1	hg38_genes_firstexons
chr17	41688921	41689060	140	*	chip1_peak_279	203.488	5.79264	1.22986e-06	0.0250018	chr17	41688895	41689069	175	+	firstexon:141667	uc060fcm.1	10209	EIF1	hg38_genes_firstexons
chr17	41688921	41689060	140	*	chip1_peak_279	203.488	5.79264	1.22986e-06	0.0250018	chr17	41688901	41689069	169	+	firstexon:141668	uc002hxk.4	10209	EIF1	hg38_genes_firstexons
chr17	41688921	41689060	140	*	chip1_peak_279	203.488	5.79264	1.22986e-06	0.0250018	chr17	41688935	41689265	331	+	firstexon:141669	uc060fcn.1	10209	EIF1	hg38_genes_firstexons
chr19	47515231	47515510	280	*	chip1_peak_280	357.266	10.1702	1.23129e-06	0.0250027	chr19	47514843	47515240	398	-	firstexon:164910	uc002pha.3	8775	NAPA	hg38_genes_firstexons
chr14	22918771	22918980	210	*	chip1_peak_282	452.501	12.8813	1.25065e-06	0.0253081	chr14	22918947	22921120	2174	+	firstexon:116476	uc058zlg.1	100505758	PRMT5-AS1	hg38_genes_firstexons
chr11	108664781	108665130	350	*	chip1_peak_284	565.536	16.099	1.26294e-06	0.0254867	chr11	108665025	108665339	315	+	firstexon:95785	uc001pkm.4	1662	DDX10	hg38_genes_firstexons
chr11	108664781	108665130	350	*	chip1_peak_284	565.536	16.099	1.26294e-06	0.0254867	chr11	108665082	108665339	258	+	firstexon:95786	uc058hcq.1	1662	DDX10	hg38_genes_firstexons
chr11	108664781	108665130	350	*	chip1_peak_284	565.536	16.099	1.26294e-06	0.0254867	chr11	108665122	108665339	218	+	firstexon:95787	uc001pkl.3	1662	DDX10	hg38_genes_firstexons
chr9	113275471	113275750	280	*	chip1_peak_286	379.047	10.7902	1.26622e-06	0.0255064	chr9	113275343	113275770	428	+	firstexon:80955	uc004bgy.4	9128	PRPF4	hg38_genes_firstexons
chr9	113275471	113275750	280	*	chip1_peak_286	379.047	10.7902	1.26622e-06	0.0255064	chr9	113275642	113275770	129	+	firstexon:80956	uc004bgx.4	9128	PRPF4	hg38_genes_firstexons
chr9	113275471	113275750	280	*	chip1_peak_286	379.047	10.7902	1.26622e-06	0.0255064	chr9	113275382	113275549	168	-	firstexon:84043	uc064vdn.1	246184	CDC26	hg38_genes_firstexons
chr9	113275471	113275750	280	*	chip1_peak_286	379.047	10.7902	1.26622e-06	0.0255064	chr9	113275382	113275589	208	-	firstexon:84044	uc004bgw.4	246184	CDC26	hg38_genes_firstexons
chr11	66002161	66002300	140	*	chip1_peak_287	199.016	5.66534	1.29124e-06	0.0258209	chr11	66002079	66002570	492	+	firstexon:94228	uc001ogo.4	8815	BANF1	hg38_genes_firstexons
chr11	66002161	66002300	140	*	chip1_peak_287	199.016	5.66534	1.29124e-06	0.0258209	chr11	66002228	66002513	286	+	firstexon:94229	uc001ogp.4	8815	BANF1	hg38_genes_firstexons
chr11	66002161	66002300	140	*	chip1_peak_287	199.016	5.66534	1.29124e-06	0.0258209	chr11	66002256	66002513	258	+	firstexon:94230	uc058dsu.1	8815	BANF1	hg38_genes_firstexons
chr11	66002161	66002300	140	*	chip1_peak_287	199.016	5.66534	1.29124e-06	0.0258209	chr11	66002040	66002161	122	-	firstexon:100002	uc058dso.1	84285	EIF1AD	hg38_genes_firstexons
chr11	66002161	66002300	140	*	chip1_peak_287	199.016	5.66534	1.29124e-06	0.0258209	chr11	66002040	66002166	127	-	firstexon:100003	uc021qlv.2	84285	EIF1AD	hg38_genes_firstexons
chr11	66002161	66002300	140	*	chip1_peak_287	199.016	5.66534	1.29124e-06	0.0258209	chr11	66001910	66002176	267	-	firstexon:100005	uc021qlu.2	84285	EIF1AD	hg38_genes_firstexons
chr6	27872041	27872460	420	*	chip1_peak_289	377.615	10.7495	1.32483e-06	0.026327	chr6	27871905	27872315	411	-	firstexon:60349	uc003njy.4	8354	HIST1H3I	hg38_genes_firstexons
chr9	33001431	33001710	280	*	chip1_peak_294	461.969	13.1508	1.42967e-06	0.0281259	chr9	33001567	33001628	62	-	firstexon:82687	uc064snf.1	54840	APTX	hg38_genes_firstexons
chr9	33001431	33001710	280	*	chip1_peak_294	461.969	13.1508	1.42967e-06	0.0281259	chr9	33001333	33001576	244	-	firstexon:82688	uc064sng.1	54840	APTX	hg38_genes_firstexons
chr9	33001431	33001710	280	*	chip1_peak_294	461.969	13.1508	1.42967e-06	0.0281259	chr9	33001516	33001612	97	-	firstexon:82689	uc003zrr.4	54840	APTX	hg38_genes_firstexons
chr9	33001431	33001710	280	*	chip1_peak_294	461.969	13.1508	1.42967e-06	0.0281259	chr9	33001333	33001521	189	-	firstexon:82690	uc064snh.1	54840	APTX	hg38_genes_firstexons
chr9	33001431	33001710	280	*	chip1_peak_294	461.969	13.1508	1.42967e-06	0.0281259	chr9	33001567	33001607	41	-	firstexon:82691	uc003zrw.4	54840	APTX	hg38_genes_firstexons
chr9	33001431	33001710	280	*	chip1_peak_294	461.969	13.1508	1.42967e-06	0.0281259	chr9	33001567	33001604	38	-	firstexon:82700	uc003zry.4	54840	APTX	hg38_genes_firstexons
chr9	33001431	33001710	280	*	chip1_peak_294	461.969	13.1508	1.42967e-06	0.0281259	chr9	33001567	33001579	13	-	firstexon:82703	uc064snr.1	54840	APTX	hg38_genes_firstexons
chr9	33001431	33001710	280	*	chip1_peak_294	461.969	13.1508	1.42967e-06	0.0281259	chr9	33001333	33001522	190	-	firstexon:82704	uc003zro.4	54840	APTX	hg38_genes_firstexons
chr9	33001431	33001710	280	*	chip1_peak_294	461.969	13.1508	1.42967e-06	0.0281259	chr9	33001567	33001641	75	-	firstexon:82705	uc003zru.4	54840	APTX	hg38_genes_firstexons
chr9	33001431	33001710	280	*	chip1_peak_294	461.969	13.1508	1.42967e-06	0.0281259	chr9	33001567	33001612	46	-	firstexon:82706	uc064sns.1	54840	APTX	hg38_genes_firstexons
chr9	33001431	33001710	280	*	chip1_peak_294	461.969	13.1508	1.42967e-06	0.0281259	chr9	33001567	33001607	41	-	firstexon:82709	uc064snv.1	54840	APTX	hg38_genes_firstexons
chr9	33001431	33001710	280	*	chip1_peak_294	461.969	13.1508	1.42967e-06	0.0281259	chr9	33001567	33001641	75	-	firstexon:82710	uc064snw.1	54840	APTX	hg38_genes_firstexons
chr9	33001431	33001710	280	*	chip1_peak_294	461.969	13.1508	1.42967e-06	0.0281259	chr9	33001567	33001619	53	-	firstexon:82711	uc064snx.1	54840	APTX	hg38_genes_firstexons
chr9	33001431	33001710	280	*	chip1_peak_294	461.969	13.1508	1.42967e-06	0.0281259	chr9	33001567	33001619	53	-	firstexon:82712	uc064sny.1	54840	APTX	hg38_genes_firstexons
chr9	33001431	33001710	280	*	chip1_peak_294	461.969	13.1508	1.42967e-06	0.0281259	chr9	33001567	33001597	31	-	firstexon:82713	uc064snz.1	54840	APTX	hg38_genes_firstexons
chr9	33001431	33001710	280	*	chip1_peak_294	461.969	13.1508	1.42967e-06	0.0281259	chr9	33001516	33001612	97	-	firstexon:82714	uc064soa.1	54840	APTX	hg38_genes_firstexons
chr9	33001431	33001710	280	*	chip1_peak_294	461.969	13.1508	1.42967e-06	0.0281259	chr9	33001567	33001628	62	-	firstexon:82717	uc064sod.1	54840	APTX	hg38_genes_firstexons
chr19	2475971	2476180	210	*	chip1_peak_296	682.114	19.4176	1.45046e-06	0.0284398	chr19	2476122	2476638	517	+	firstexon:154821	uc060rla.1	NA	NA	hg38_genes_firstexons
chr19	2475971	2476180	210	*	chip1_peak_296	682.114	19.4176	1.45046e-06	0.0284398	chr19	2476127	2476402	276	+	firstexon:154822	uc002lwb.3	4616	GADD45B	hg38_genes_firstexons
chr19	2475971	2476180	210	*	chip1_peak_296	682.114	19.4176	1.45046e-06	0.0284398	chr19	2476127	2476402	276	+	firstexon:154823	uc060rlb.1	4616	GADD45B	hg38_genes_firstexons
chr19	2475971	2476180	210	*	chip1_peak_296	682.114	19.4176	1.45046e-06	0.0284398	chr19	2476146	2476402	257	+	firstexon:154824	uc060rlc.1	4616	GADD45B	hg38_genes_firstexons
chr19	2475971	2476180	210	*	chip1_peak_296	682.114	19.4176	1.45046e-06	0.0284398	chr19	2476148	2476402	255	+	firstexon:154825	uc060rld.1	4616	GADD45B	hg38_genes_firstexons
chr19	2051071	2051280	210	*	chip1_peak_298	810.172	23.063	1.53767e-06	0.0298583	chr19	2051096	2051224	129	-	firstexon:160801	uc002lur.3	2872	MKNK2	hg38_genes_firstexons
chr19	2051071	2051280	210	*	chip1_peak_298	810.172	23.063	1.53767e-06	0.0298583	chr19	2051096	2051244	149	-	firstexon:160803	uc002lus.3	2872	MKNK2	hg38_genes_firstexons
chr19	2051071	2051280	210	*	chip1_peak_298	810.172	23.063	1.53767e-06	0.0298583	chr19	2051218	2051244	27	-	firstexon:160809	uc060rhj.1	2872	MKNK2	hg38_genes_firstexons
chr19	2051071	2051280	210	*	chip1_peak_298	810.172	23.063	1.53767e-06	0.0298583	chr19	2051096	2051232	137	-	firstexon:160810	uc060rhk.1	2872	MKNK2	hg38_genes_firstexons
chr17	76737151	76737430	280	*	chip1_peak_300	446.269	12.7038	1.58616e-06	0.0306385	chr17	76736311	76738448	2138	+	firstexon:144009	uc002jte.4	79157	MFSD11	hg38_genes_firstexons
chr17	76737151	76737430	280	*	chip1_peak_300	446.269	12.7038	1.58616e-06	0.0306385	chr17	76737387	76738527	1141	+	firstexon:144012	uc060knd.1	NA	NA	hg38_genes_firstexons
chr17	76737151	76737430	280	*	chip1_peak_300	446.269	12.7038	1.58616e-06	0.0306385	chr17	76736799	76737333	535	-	firstexon:150214	uc002jsv.4	6427	SRSF2	hg38_genes_firstexons
chr17	76737151	76737430	280	*	chip1_peak_300	446.269	12.7038	1.58616e-06	0.0306385	chr17	76736799	76737374	576	-	firstexon:150215	uc002jsy.5	6427	SRSF2	hg38_genes_firstexons
chr17	76737151	76737430	280	*	chip1_peak_300	446.269	12.7038	1.58616e-06	0.0306385	chr17	76736799	76737308	510	-	firstexon:150216	uc060kmt.1	6427	SRSF2	hg38_genes_firstexons
chr17	76737151	76737430	280	*	chip1_peak_300	446.269	12.7038	1.58616e-06	0.0306385	chr17	76736799	76737331	533	-	firstexon:150219	uc060kmw.1	6427	SRSF2	hg38_genes_firstexons
chr17	76737151	76737430	280	*	chip1_peak_300	446.269	12.7038	1.58616e-06	0.0306385	chr17	76736835	76737331	497	-	firstexon:150221	uc010wtg.3	6427	SRSF2	hg38_genes_firstexons
chr17	76737151	76737430	280	*	chip1_peak_300	446.269	12.7038	1.58616e-06	0.0306385	chr17	76736835	76737331	497	-	firstexon:150223	uc060kna.1	NA	NA	hg38_genes_firstexons
chr17	76737151	76737430	280	*	chip1_peak_300	446.269	12.7038	1.58616e-06	0.0306385	chr17	76736799	76737331	533	-	firstexon:150224	uc060knb.1	6427	SRSF2	hg38_genes_firstexons
chr15	72783621	72783900	280	*	chip1_peak_304	415.888	11.839	1.61622e-06	0.0309557	chr15	72782835	72785196	2362	+	firstexon:125105	uc002avk.1	100287559	ADPGK-AS1	hg38_genes_firstexons
chr15	72783621	72783900	280	*	chip1_peak_304	415.888	11.839	1.61622e-06	0.0309557	chr15	72783246	72783731	486	-	firstexon:128545	uc059ldc.1	83440	ADPGK	hg38_genes_firstexons
chr15	72783621	72783900	280	*	chip1_peak_304	415.888	11.839	1.61622e-06	0.0309557	chr15	72783459	72783776	318	-	firstexon:128546	uc059ldd.1	83440	ADPGK	hg38_genes_firstexons
chr15	72783621	72783900	280	*	chip1_peak_304	415.888	11.839	1.61622e-06	0.0309557	chr15	72783459	72783785	327	-	firstexon:128547	uc002avf.5	83440	ADPGK	hg38_genes_firstexons
chr15	72783621	72783900	280	*	chip1_peak_304	415.888	11.839	1.61622e-06	0.0309557	chr15	72783459	72783623	165	-	firstexon:128550	uc059ldg.1	83440	ADPGK	hg38_genes_firstexons
chr15	72783621	72783900	280	*	chip1_peak_304	415.888	11.839	1.61622e-06	0.0309557	chr15	72783246	72783715	470	-	firstexon:128551	uc059ldh.1	83440	ADPGK	hg38_genes_firstexons
chr15	72783621	72783900	280	*	chip1_peak_304	415.888	11.839	1.61622e-06	0.0309557	chr15	72783459	72783728	270	-	firstexon:128554	uc059ldk.1	83440	ADPGK	hg38_genes_firstexons
chr15	72783621	72783900	280	*	chip1_peak_304	415.888	11.839	1.61622e-06	0.0309557	chr15	72783246	72783628	383	-	firstexon:128556	uc059ldm.1	83440	ADPGK	hg38_genes_firstexons
chr15	72783621	72783900	280	*	chip1_peak_304	415.888	11.839	1.61622e-06	0.0309557	chr15	72783302	72783730	429	-	firstexon:128557	uc059ldn.1	83440	ADPGK	hg38_genes_firstexons
chr13	99200571	99200710	140	*	chip1_peak_305	302.404	8.60848	1.6171e-06	0.0309557	chr13	99200638	99200710	73	-	firstexon:115868	uc001vnx.3	100289373	UBAC2-AS1	hg38_genes_firstexons
chr13	99200571	99200710	140	*	chip1_peak_305	302.404	8.60848	1.6171e-06	0.0309557	chr13	99200366	99200710	345	-	firstexon:115869	uc001vny.3	100289373	UBAC2-AS1	hg38_genes_firstexons
chr17	28661991	28662200	210	*	chip1_peak_306	283.142	8.06014	1.6248e-06	0.0310591	chr17	28662091	28662342	252	+	firstexon:140768	uc002hby.4	6830	SUPT6H	hg38_genes_firstexons
chr17	28661991	28662200	210	*	chip1_peak_306	283.142	8.06014	1.6248e-06	0.0310591	chr17	28662198	28662342	145	+	firstexon:140769	uc010crt.4	6830	SUPT6H	hg38_genes_firstexons
chr17	28661991	28662200	210	*	chip1_peak_306	283.142	8.06014	1.6248e-06	0.0310591	chr17	28661726	28662175	450	-	firstexon:146696	uc002hbw.4	6388	SDF2	hg38_genes_firstexons
chr17	28661991	28662200	210	*	chip1_peak_306	283.142	8.06014	1.6248e-06	0.0310591	chr17	28662046	28662180	135	-	firstexon:146697	uc060dbt.1	6388	SDF2	hg38_genes_firstexons
chr17	28661991	28662200	210	*	chip1_peak_306	283.142	8.06014	1.6248e-06	0.0310591	chr17	28662046	28662185	140	-	firstexon:146698	uc002hbx.4	6388	SDF2	hg38_genes_firstexons
chr17	28661991	28662200	210	*	chip1_peak_306	283.142	8.06014	1.6248e-06	0.0310591	chr17	28662046	28662132	87	-	firstexon:146699	uc060dbu.1	6388	SDF2	hg38_genes_firstexons
chr17	28661991	28662200	210	*	chip1_peak_306	283.142	8.06014	1.6248e-06	0.0310591	chr17	28662046	28662189	144	-	firstexon:146704	uc060dbz.1	6388	SDF2	hg38_genes_firstexons
chr6	33271911	33272120	210	*	chip1_peak_307	294.604	8.38643	1.63282e-06	0.0311854	chr6	33272010	33272122	113	+	firstexon:57380	uc003odp.2	6222	RPS18	hg38_genes_firstexons
chr6	33271911	33272120	210	*	chip1_peak_307	294.604	8.38643	1.63282e-06	0.0311854	chr6	33272075	33272122	48	+	firstexon:57381	uc063nvc.1	6222	RPS18	hg38_genes_firstexons
chr6	33271911	33272120	210	*	chip1_peak_307	294.604	8.38643	1.63282e-06	0.0311854	chr6	33272088	33272122	35	+	firstexon:57382	uc063nvd.1	6222	RPS18	hg38_genes_firstexons
chr6	33271911	33272120	210	*	chip1_peak_307	294.604	8.38643	1.63282e-06	0.0311854	chr6	33272096	33272122	27	+	firstexon:57383	uc010jum.2	6222	RPS18	hg38_genes_firstexons
chr6	33271911	33272120	210	*	chip1_peak_307	294.604	8.38643	1.63282e-06	0.0311854	chr6	33272099	33272122	24	+	firstexon:57384	uc063nve.1	6222	RPS18	hg38_genes_firstexons
chr6	33271911	33272120	210	*	chip1_peak_307	294.604	8.38643	1.63282e-06	0.0311854	chr6	33271905	33272047	143	-	firstexon:61015	uc003odn.3	6293	VPS52	hg38_genes_firstexons
chr12	14771051	14771190	140	*	chip1_peak_308	377.029	10.7328	1.64657e-06	0.0313395	chr12	14770679	14771131	453	-	firstexon:108740	uc001rce.4	NA	NA	hg38_genes_firstexons
chr12	14771051	14771190	140	*	chip1_peak_308	377.029	10.7328	1.64657e-06	0.0313395	chr12	14770555	14771131	577	-	firstexon:108745	uc001rcf.5	121504	HIST4H4	hg38_genes_firstexons
chr8	116755731	116755940	210	*	chip1_peak_309	374.43	10.6588	1.66809e-06	0.0317218	chr8	116755666	116755821	156	-	firstexon:78262	uc003yoa.4	8667	EIF3H	hg38_genes_firstexons
chr8	116755731	116755940	210	*	chip1_peak_309	374.43	10.6588	1.66809e-06	0.0317218	chr8	116755666	116755823	158	-	firstexon:78263	uc064pra.1	8667	EIF3H	hg38_genes_firstexons
chr8	116755731	116755940	210	*	chip1_peak_309	374.43	10.6588	1.66809e-06	0.0317218	chr8	116755666	116755784	119	-	firstexon:78266	uc064prc.1	8667	EIF3H	hg38_genes_firstexons
chr8	116755731	116755940	210	*	chip1_peak_309	374.43	10.6588	1.66809e-06	0.0317218	chr8	116755666	116755822	157	-	firstexon:78267	uc064prd.1	8667	EIF3H	hg38_genes_firstexons
chr8	116755731	116755940	210	*	chip1_peak_309	374.43	10.6588	1.66809e-06	0.0317218	chr8	116755666	116755829	164	-	firstexon:78268	uc064pre.1	8667	EIF3H	hg38_genes_firstexons
chr8	116755731	116755940	210	*	chip1_peak_309	374.43	10.6588	1.66809e-06	0.0317218	chr8	116755666	116755823	158	-	firstexon:78269	uc011lhz.2	8667	EIF3H	hg38_genes_firstexons
chr8	116755731	116755940	210	*	chip1_peak_309	374.43	10.6588	1.66809e-06	0.0317218	chr8	116755666	116755823	158	-	firstexon:78270	uc064prf.1	8667	EIF3H	hg38_genes_firstexons
chr8	116755731	116755940	210	*	chip1_peak_309	374.43	10.6588	1.66809e-06	0.0317218	chr8	116755666	116755805	140	-	firstexon:78271	uc064prg.1	8667	EIF3H	hg38_genes_firstexons
chr8	116755731	116755940	210	*	chip1_peak_309	374.43	10.6588	1.66809e-06	0.0317218	chr8	116755666	116755823	158	-	firstexon:78272	uc064prh.1	8667	EIF3H	hg38_genes_firstexons
chr15	92904071	92904420	350	*	chip1_peak_310	287.14	8.17396	1.71419e-06	0.0323757	chr15	92904399	92904475	77	+	firstexon:126198	uc021svr.1	100422995	MIR3175	hg38_genes_firstexons
chr17	75779691	75779900	210	*	chip1_peak_312	560.762	15.9631	1.73619e-06	0.0327073	chr17	75779657	75779779	123	-	firstexon:149968	uc002jpl.3	3021	H3F3B	hg38_genes_firstexons
chr17	75779691	75779900	210	*	chip1_peak_312	560.762	15.9631	1.73619e-06	0.0327073	chr17	75779662	75779778	117	-	firstexon:149969	uc060kcc.1	3021	H3F3B	hg38_genes_firstexons
chr17	75779691	75779900	210	*	chip1_peak_312	560.762	15.9631	1.73619e-06	0.0327073	chr17	75778072	75779772	1701	-	firstexon:149970	uc060kcd.1	NA	NA	hg38_genes_firstexons
chr17	75779691	75779900	210	*	chip1_peak_312	560.762	15.9631	1.73619e-06	0.0327073	chr17	75779657	75779758	102	-	firstexon:149971	uc060kce.1	3021	H3F3B	hg38_genes_firstexons
chr17	75779691	75779900	210	*	chip1_peak_312	560.762	15.9631	1.73619e-06	0.0327073	chr17	75779657	75779759	103	-	firstexon:149972	uc060kcf.1	3021	H3F3B	hg38_genes_firstexons
chr17	75779691	75779900	210	*	chip1_peak_312	560.762	15.9631	1.73619e-06	0.0327073	chr17	75779657	75779766	110	-	firstexon:149973	uc060kcg.1	3021	H3F3B	hg38_genes_firstexons
chr17	75779691	75779900	210	*	chip1_peak_312	560.762	15.9631	1.73619e-06	0.0327073	chr17	75779647	75779780	134	-	firstexon:149975	uc060kci.1	3021	H3F3B	hg38_genes_firstexons
chr17	75779691	75779900	210	*	chip1_peak_312	560.762	15.9631	1.73619e-06	0.0327073	chr17	75779657	75779778	122	-	firstexon:149978	uc060kcl.1	3021	H3F3B	hg38_genes_firstexons
chr17	75779691	75779900	210	*	chip1_peak_312	560.762	15.9631	1.73619e-06	0.0327073	chr17	75779657	75779779	123	-	firstexon:149979	uc060kcm.1	3021	H3F3B	hg38_genes_firstexons
chr11	66593031	66593170	140	*	chip1_peak_314	282.964	8.05507	1.77987e-06	0.0332749	chr11	66592821	66593300	480	+	firstexon:94361	uc001oir.4	9973	CCS	hg38_genes_firstexons
chr11	66593031	66593170	140	*	chip1_peak_314	282.964	8.05507	1.77987e-06	0.0332749	chr11	66593153	66593300	148	+	firstexon:94362	uc058dzf.1	9973	CCS	hg38_genes_firstexons
chr11	66593031	66593170	140	*	chip1_peak_314	282.964	8.05507	1.77987e-06	0.0332749	chr11	66590176	66593083	2908	-	firstexon:100091	uc001oiq.5	55231	CCDC87	hg38_genes_firstexons
chr12	121802801	121802940	140	*	chip1_peak_316	255.194	7.26455	1.83208e-06	0.0339636	chr12	121800797	121803403	2607	+	firstexon:107273	uc058ujg.1	NA	NA	hg38_genes_firstexons
chr12	121802801	121802940	140	*	chip1_peak_316	255.194	7.26455	1.83208e-06	0.0339636	chr12	121802879	121802928	50	-	firstexon:112772	uc058uis.1	338799	LINC01089	hg38_genes_firstexons
chr12	121802801	121802940	140	*	chip1_peak_316	255.194	7.26455	1.83208e-06	0.0339636	chr12	121802879	121803403	525	-	firstexon:112774	uc058uiu.1	338799	LINC01089	hg38_genes_firstexons
chr12	121802801	121802940	140	*	chip1_peak_316	255.194	7.26455	1.83208e-06	0.0339636	chr12	121802879	121802910	32	-	firstexon:112775	uc058uiv.1	338799	LINC01089	hg38_genes_firstexons
chr12	121802801	121802940	140	*	chip1_peak_316	255.194	7.26455	1.83208e-06	0.0339636	chr12	121802879	121803484	606	-	firstexon:112776	uc001ube.4	338799	LINC01089	hg38_genes_firstexons
chr12	121802801	121802940	140	*	chip1_peak_316	255.194	7.26455	1.83208e-06	0.0339636	chr12	121802879	121802933	55	-	firstexon:112778	uc058uix.1	338799	LINC01089	hg38_genes_firstexons
chr12	121802801	121802940	140	*	chip1_peak_316	255.194	7.26455	1.83208e-06	0.0339636	chr12	121802631	121802943	313	-	firstexon:112779	uc058uiy.1	338799	LINC01089	hg38_genes_firstexons
chr12	121802801	121802940	140	*	chip1_peak_316	255.194	7.26455	1.83208e-06	0.0339636	chr12	121802631	121802946	316	-	firstexon:112781	uc009zxi.1	338799	LINC01089	hg38_genes_firstexons
chr12	121802801	121802940	140	*	chip1_peak_316	255.194	7.26455	1.83208e-06	0.0339636	chr12	121802879	121802945	67	-	firstexon:112784	uc058ujd.1	338799	LINC01089	hg38_genes_firstexons
chr12	121802801	121802940	140	*	chip1_peak_316	255.194	7.26455	1.83208e-06	0.0339636	chr12	121802631	121802886	256	-	firstexon:112785	uc058uje.1	338799	LINC01089	hg38_genes_firstexons
chr15	99565691	99565900	210	*	chip1_peak_318	455.739	12.9734	1.84432e-06	0.0340761	chr15	99565700	99566104	405	+	firstexon:126330	uc002bvf.4	4205	MEF2A	hg38_genes_firstexons
chr3	101676961	101677240	280	*	chip1_peak_319	499.606	14.2222	1.84606e-06	0.0340798	chr3	101676475	101679217	2743	+	firstexon:32092	uc062mbo.1	100009676	ZBTB11-AS1	hg38_genes_firstexons
chr3	101676961	101677240	280	*	chip1_peak_319	499.606	14.2222	1.84606e-06	0.0340798	chr3	101676605	101677495	891	-	firstexon:37790	uc003dve.5	27107	ZBTB11	hg38_genes_firstexons
chr3	101676961	101677240	280	*	chip1_peak_319	499.606	14.2222	1.84606e-06	0.0340798	chr3	101676605	101677118	514	-	firstexon:37793	uc003dvf.3	27107	ZBTB11	hg38_genes_firstexons
chr3	45841951	45842160	210	*	chip1_peak_321	536.048	15.2596	1.8655e-06	0.034324	chr3	45841989	45842166	178	-	firstexon:36157	uc003cox.3	54585	LZTFL1	hg38_genes_firstexons
chr3	45841951	45842160	210	*	chip1_peak_321	536.048	15.2596	1.8655e-06	0.034324	chr3	45841989	45842129	141	-	firstexon:36162	uc062iyp.1	54585	LZTFL1	hg38_genes_firstexons
chr3	45841951	45842160	210	*	chip1_peak_321	536.048	15.2596	1.8655e-06	0.034324	chr3	45841989	45842001	13	-	firstexon:36163	uc062iyq.1	54585	LZTFL1	hg38_genes_firstexons
chr3	45841951	45842160	210	*	chip1_peak_321	536.048	15.2596	1.8655e-06	0.034324	chr3	45841989	45842145	157	-	firstexon:36167	uc062iyu.1	54585	LZTFL1	hg38_genes_firstexons
chr3	45841951	45842160	210	*	chip1_peak_321	536.048	15.2596	1.8655e-06	0.034324	chr3	45841989	45842136	148	-	firstexon:36168	uc062iyv.1	54585	LZTFL1	hg38_genes_firstexons
chr3	45841951	45842160	210	*	chip1_peak_321	536.048	15.2596	1.8655e-06	0.034324	chr3	45841989	45842116	128	-	firstexon:36169	uc062iyw.1	54585	LZTFL1	hg38_genes_firstexons
chr15	90352081	90352290	210	*	chip1_peak_322	372.925	10.616	1.87087e-06	0.0343656	chr15	90352245	90352411	167	+	firstexon:126009	uc002bpk.5	342132	ZNF774	hg38_genes_firstexons
chr12	14365751	14365960	210	*	chip1_peak_323	400.471	11.4001	1.91188e-06	0.0349735	chr12	14365632	14365827	196	+	firstexon:103388	uc001rbw.4	55729	ATF7IP	hg38_genes_firstexons
chr12	14365751	14365960	210	*	chip1_peak_323	400.471	11.4001	1.91188e-06	0.0349735	chr12	14365676	14365827	152	+	firstexon:103389	uc058llm.1	55729	ATF7IP	hg38_genes_firstexons
chr12	14365751	14365960	210	*	chip1_peak_323	400.471	11.4001	1.91188e-06	0.0349735	chr12	14365677	14365827	151	+	firstexon:103390	uc058lln.1	55729	ATF7IP	hg38_genes_firstexons
chr12	14365751	14365960	210	*	chip1_peak_323	400.471	11.4001	1.91188e-06	0.0349735	chr12	14365684	14365827	144	+	firstexon:103391	uc058llo.1	55729	ATF7IP	hg38_genes_firstexons
chr12	14365751	14365960	210	*	chip1_peak_323	400.471	11.4001	1.91188e-06	0.0349735	chr12	14365688	14365827	140	+	firstexon:103392	uc058llp.1	55729	ATF7IP	hg38_genes_firstexons
chr12	14365751	14365960	210	*	chip1_peak_323	400.471	11.4001	1.91188e-06	0.0349735	chr12	14365693	14365827	135	+	firstexon:103393	uc001rbv.3	55729	ATF7IP	hg38_genes_firstexons
chr12	14365751	14365960	210	*	chip1_peak_323	400.471	11.4001	1.91188e-06	0.0349735	chr12	14365729	14365827	99	+	firstexon:103394	uc001rbx.5	55729	ATF7IP	hg38_genes_firstexons
chr19	49085261	49085470	210	*	chip1_peak_324	384.448	10.944	1.91931e-06	0.0350106	chr19	49085419	49085636	218	+	firstexon:159073	uc061aze.1	6625	SNRNP70	hg38_genes_firstexons
chr19	49085261	49085470	210	*	chip1_peak_324	384.448	10.944	1.91931e-06	0.0350106	chr19	49085423	49085636	214	+	firstexon:159074	uc061azf.1	6625	SNRNP70	hg38_genes_firstexons
chr19	49085261	49085470	210	*	chip1_peak_324	384.448	10.944	1.91931e-06	0.0350106	chr19	49085423	49085636	214	+	firstexon:159075	uc002pmk.4	6625	SNRNP70	hg38_genes_firstexons
chr19	49085261	49085470	210	*	chip1_peak_324	384.448	10.944	1.91931e-06	0.0350106	chr19	49085451	49085636	186	+	firstexon:159076	uc061azg.1	6625	SNRNP70	hg38_genes_firstexons
chr19	49085261	49085470	210	*	chip1_peak_324	384.448	10.944	1.91931e-06	0.0350106	chr19	49085451	49085636	186	+	firstexon:159077	uc061azh.1	6625	SNRNP70	hg38_genes_firstexons
chr19	49085261	49085470	210	*	chip1_peak_324	384.448	10.944	1.91931e-06	0.0350106	chr19	49085451	49085636	186	+	firstexon:159078	uc061azi.1	6625	SNRNP70	hg38_genes_firstexons
chr7	73832151	73832430	280	*	chip1_peak_329	293.349	8.35069	1.987e-06	0.0359065	chr7	73830863	73832693	1831	+	firstexon:65404	uc003tzi.5	1364	CLDN4	hg38_genes_firstexons
chr4	184733991	184734200	210	*	chip1_peak_331	314.204	8.94438	2.00985e-06	0.0362258	chr4	184734016	184734133	118	-	firstexon:47441	uc003iwq.4	79682	CENPU	hg38_genes_firstexons
chr4	184733991	184734200	210	*	chip1_peak_331	314.204	8.94438	2.00985e-06	0.0362258	chr4	184734016	184734130	115	-	firstexon:47442	uc063bip.1	79682	CENPU	hg38_genes_firstexons
chr1	151790521	151790660	140	*	chip1_peak_332	484.43	13.7902	2.03932e-06	0.0366374	chr1	151790380	151790522	143	-	firstexon:13034	uc009wnb.2	11022	TDRKH	hg38_genes_firstexons
chr1	151790521	151790660	140	*	chip1_peak_332	484.43	13.7902	2.03932e-06	0.0366374	chr1	151790380	151790522	143	-	firstexon:13035	uc057kyw.1	11022	TDRKH	hg38_genes_firstexons
chr1	151790521	151790660	140	*	chip1_peak_332	484.43	13.7902	2.03932e-06	0.0366374	chr1	151790380	151790522	143	-	firstexon:13037	uc001ezd.6	11022	TDRKH	hg38_genes_firstexons
chr3	114056601	114056740	140	*	chip1_peak_333	417.159	11.8752	2.07041e-06	0.0371055	chr3	114056735	114056864	130	+	firstexon:32381	uc003eaz.5	79691	QTRT2	hg38_genes_firstexons
chr3	114056601	114056740	140	*	chip1_peak_333	417.159	11.8752	2.07041e-06	0.0371055	chr3	114056737	114056864	128	+	firstexon:32382	uc003eay.5	79691	QTRT2	hg38_genes_firstexons
chr3	114056601	114056740	140	*	chip1_peak_333	417.159	11.8752	2.07041e-06	0.0371055	chr3	114056740	114056864	125	+	firstexon:32383	uc062mpx.1	79691	QTRT2	hg38_genes_firstexons
chr3	114056601	114056740	140	*	chip1_peak_333	417.159	11.8752	2.07041e-06	0.0371055	chr3	114056377	114056613	237	-	firstexon:38023	uc003eax.3	57577	CCDC191	hg38_genes_firstexons
chr19	36114891	36115100	210	*	chip1_peak_335	320.465	9.12261	2.11536e-06	0.0376692	chr19	36114362	36115146	785	+	firstexon:157527	uc060xmt.1	NA	NA	hg38_genes_firstexons
chr19	36114891	36115100	210	*	chip1_peak_335	320.465	9.12261	2.11536e-06	0.0376692	chr19	36114986	36115674	689	+	firstexon:157528	uc002odg.2	1155	TBCB	hg38_genes_firstexons
chr19	36114891	36115100	210	*	chip1_peak_335	320.465	9.12261	2.11536e-06	0.0376692	chr19	36114659	36114891	233	-	firstexon:163545	uc060xmm.1	5438	POLR2I	hg38_genes_firstexons
chr19	36114891	36115100	210	*	chip1_peak_335	320.465	9.12261	2.11536e-06	0.0376692	chr19	36114798	36115346	549	-	firstexon:163546	uc002ode.4	5438	POLR2I	hg38_genes_firstexons
chr19	36114891	36115100	210	*	chip1_peak_335	320.465	9.12261	2.11536e-06	0.0376692	chr19	36114798	36114906	109	-	firstexon:163548	uc060xmo.1	5438	POLR2I	hg38_genes_firstexons
chr19	36114891	36115100	210	*	chip1_peak_335	320.465	9.12261	2.11536e-06	0.0376692	chr19	36114798	36115193	396	-	firstexon:163549	uc060xmp.1	5438	POLR2I	hg38_genes_firstexons
chr19	36114891	36115100	210	*	chip1_peak_335	320.465	9.12261	2.11536e-06	0.0376692	chr19	36114820	36115213	394	-	firstexon:163550	uc060xmq.1	5438	POLR2I	hg38_genes_firstexons
chr2	85538881	85539230	350	*	chip1_peak_338	494.268	14.0702	2.21311e-06	0.0391236	chr2	85539165	85539378	214	+	firstexon:18314	uc002spr.4	4144	MAT2A	hg38_genes_firstexons
chr2	85538881	85539230	350	*	chip1_peak_338	494.268	14.0702	2.21311e-06	0.0391236	chr2	85539168	85539378	211	+	firstexon:18315	uc061lhb.1	4144	MAT2A	hg38_genes_firstexons
chr2	85538881	85539230	350	*	chip1_peak_338	494.268	14.0702	2.21311e-06	0.0391236	chr2	85539168	85539378	211	+	firstexon:18316	uc061lhc.1	4144	MAT2A	hg38_genes_firstexons
chr4	39458931	39459070	140	*	chip1_peak_341	611.848	17.4173	2.25644e-06	0.0395995	chr4	39459000	39459162	163	+	firstexon:41568	uc003gug.5	11019	LIAS	hg38_genes_firstexons
chr4	39458931	39459070	140	*	chip1_peak_341	611.848	17.4173	2.25644e-06	0.0395995	chr4	39459000	39459162	163	+	firstexon:41569	uc003guf.5	11019	LIAS	hg38_genes_firstexons
chr4	39458931	39459070	140	*	chip1_peak_341	611.848	17.4173	2.25644e-06	0.0395995	chr4	39459045	39459162	118	+	firstexon:41570	uc062waw.1	11019	LIAS	hg38_genes_firstexons
chr4	39458931	39459070	140	*	chip1_peak_341	611.848	17.4173	2.25644e-06	0.0395995	chr4	39459058	39459162	105	+	firstexon:41571	uc062wax.1	11019	LIAS	hg38_genes_firstexons
chr4	39458931	39459070	140	*	chip1_peak_341	611.848	17.4173	2.25644e-06	0.0395995	chr4	39459066	39459162	97	+	firstexon:41572	uc062way.1	11019	LIAS	hg38_genes_firstexons
chr4	39458931	39459070	140	*	chip1_peak_341	611.848	17.4173	2.25644e-06	0.0395995	chr4	39458891	39458948	58	-	firstexon:44894	uc003guc.4	6133	RPL9	hg38_genes_firstexons
chr4	39458931	39459070	140	*	chip1_peak_341	611.848	17.4173	2.25644e-06	0.0395995	chr4	39458891	39458931	41	-	firstexon:44903	uc062wau.1	6133	RPL9	hg38_genes_firstexons
chr20	34558371	34558580	210	*	chip1_peak_343	580.165	16.5154	2.25756e-06	0.0395995	chr20	34558108	34558908	801	+	firstexon:167319	uc002xaq.3	84557	MAP1LC3A	hg38_genes_firstexons
chr17	35567771	35568120	350	*	chip1_peak_346	288.908	8.2243	2.2946e-06	0.0401466	chr17	35568120	35568501	382	+	firstexon:141204	uc060ecg.1	105371743	LOC105371743	hg38_genes_firstexons
chr19	13154891	13155030	140	*	chip1_peak_347	309.463	8.80941	2.31284e-06	0.0404017	chr19	13151975	13154908	2934	+	firstexon:155984	uc021upr.3	NA	NA	hg38_genes_firstexons
chr12	98515341	98515550	210	*	chip1_peak_348	392.85	11.1832	2.32167e-06	0.0404919	chr12	98515512	98516146	635	+	firstexon:106268	uc001tfj.4	7112	TMPO	hg38_genes_firstexons
chr1	28505821	28506100	280	*	chip1_peak_351	435.864	12.4076	2.37422e-06	0.0411486	chr1	28505943	28506084	142	+	firstexon:1589	uc001bqc.2	1104	RCC1	hg38_genes_firstexons
chr1	28505821	28506100	280	*	chip1_peak_351	435.864	12.4076	2.37422e-06	0.0411486	chr1	28505980	28506084	105	+	firstexon:1590	uc057dyh.1	8420	SNHG3	hg38_genes_firstexons
chr1	28505821	28506100	280	*	chip1_peak_351	435.864	12.4076	2.37422e-06	0.0411486	chr1	28505990	28506084	95	+	firstexon:1591	uc057dyi.1	1104	RCC1	hg38_genes_firstexons
chr1	28505821	28506100	280	*	chip1_peak_351	435.864	12.4076	2.37422e-06	0.0411486	chr1	28506043	28506084	42	+	firstexon:1592	uc057dyj.1	8420	SNHG3	hg38_genes_firstexons
chr1	28505821	28506100	280	*	chip1_peak_351	435.864	12.4076	2.37422e-06	0.0411486	chr1	28506056	28506084	29	+	firstexon:1593	uc057dyk.1	1104	RCC1	hg38_genes_firstexons
chr1	28505821	28506100	280	*	chip1_peak_351	435.864	12.4076	2.37422e-06	0.0411486	chr1	28506057	28506084	28	+	firstexon:1594	uc001bqb.3	1104	RCC1	hg38_genes_firstexons
chr12	95858771	95858980	210	*	chip1_peak_354	318.745	9.07365	2.56335e-06	0.0436177	chr12	95858928	95859076	149	+	firstexon:106208	uc001tej.5	6636	SNRPF	hg38_genes_firstexons
chr12	95858771	95858980	210	*	chip1_peak_354	318.745	9.07365	2.56335e-06	0.0436177	chr12	95858964	95859076	113	+	firstexon:106209	uc058ryz.1	6636	SNRPF	hg38_genes_firstexons
chr12	95858771	95858980	210	*	chip1_peak_354	318.745	9.07365	2.56335e-06	0.0436177	chr12	95858965	95859076	112	+	firstexon:106210	uc058rza.1	6636	SNRPF	hg38_genes_firstexons
chr12	95858771	95858980	210	*	chip1_peak_354	318.745	9.07365	2.56335e-06	0.0436177	chr12	95858969	95859076	108	+	firstexon:106211	uc058rzb.1	6636	SNRPF	hg38_genes_firstexons
chr12	95858771	95858980	210	*	chip1_peak_354	318.745	9.07365	2.56335e-06	0.0436177	chr12	95858754	95858839	86	-	firstexon:111671	uc058ryv.1	105369921	LOC105369921	hg38_genes_firstexons
chr12	95858771	95858980	210	*	chip1_peak_354	318.745	9.07365	2.56335e-06	0.0436177	chr12	95858754	95858798	45	-	firstexon:111673	uc058ryy.1	105369921	LOC105369921	hg38_genes_firstexons
chr2	8681821	8681960	140	*	chip1_peak_355	504.776	14.3694	2.71762e-06	0.0457023	chr2	8681827	8681863	37	-	firstexon:23301	uc032ndz.1	100506299	ID2-AS1	hg38_genes_firstexons
chr12	53626231	53626370	140	*	chip1_peak_359	282.538	8.04294	2.75986e-06	0.0462368	chr12	53626279	53626370	92	-	firstexon:110203	uc058osb.1	11016	ATF7	hg38_genes_firstexons
chr12	53626231	53626370	140	*	chip1_peak_359	282.538	8.04294	2.75986e-06	0.0462368	chr12	53626279	53626407	129	-	firstexon:110204	uc001sdz.4	11016	ATF7	hg38_genes_firstexons
chr12	53626231	53626370	140	*	chip1_peak_359	282.538	8.04294	2.75986e-06	0.0462368	chr12	53626279	53626363	85	-	firstexon:110208	uc058osf.1	11016	ATF7	hg38_genes_firstexons
chr12	53626231	53626370	140	*	chip1_peak_359	282.538	8.04294	2.75986e-06	0.0462368	chr12	53626279	53626410	132	-	firstexon:110212	uc001seb.5	11016	ATF7	hg38_genes_firstexons
chr12	53626231	53626370	140	*	chip1_peak_359	282.538	8.04294	2.75986e-06	0.0462368	chr12	53626279	53626387	109	-	firstexon:110214	uc058osj.1	11016	ATF7	hg38_genes_firstexons
chr4	82429271	82429410	140	*	chip1_peak_360	506.296	14.4126	2.77281e-06	0.0463483	chr4	82429248	82429866	619	-	firstexon:45653	uc003hmr.4	9987	HNRNPDL	hg38_genes_firstexons
chr4	82429271	82429410	140	*	chip1_peak_360	506.296	14.4126	2.77281e-06	0.0463483	chr4	82429248	82430225	978	-	firstexon:45654	uc003hmt.4	9987	HNRNPDL	hg38_genes_firstexons
chr4	82429271	82429410	140	*	chip1_peak_360	506.296	14.4126	2.77281e-06	0.0463483	chr4	82429248	82430225	978	-	firstexon:45655	uc062xsq.1	9987	HNRNPDL	hg38_genes_firstexons
chr4	82429271	82429410	140	*	chip1_peak_360	506.296	14.4126	2.77281e-06	0.0463483	chr4	82429248	82429397	150	-	firstexon:45656	uc062xsr.1	9987	HNRNPDL	hg38_genes_firstexons
chr4	82429271	82429410	140	*	chip1_peak_360	506.296	14.4126	2.77281e-06	0.0463483	chr4	82429248	82429441	194	-	firstexon:45657	uc062xss.1	9987	HNRNPDL	hg38_genes_firstexons
chr4	82429271	82429410	140	*	chip1_peak_360	506.296	14.4126	2.77281e-06	0.0463483	chr4	82429248	82429447	200	-	firstexon:45658	uc062xst.1	9987	HNRNPDL	hg38_genes_firstexons
chr4	82429271	82429410	140	*	chip1_peak_360	506.296	14.4126	2.77281e-06	0.0463483	chr4	82429248	82430401	1154	-	firstexon:45659	uc062xsu.1	9987	HNRNPDL	hg38_genes_firstexons
chr4	82429271	82429410	140	*	chip1_peak_360	506.296	14.4126	2.77281e-06	0.0463483	chr4	82429248	82429425	178	-	firstexon:45662	uc062xsx.1	9987	HNRNPDL	hg38_genes_firstexons
chr17	44899471	44899680	210	*	chip1_peak_363	259.534	7.38811	2.81454e-06	0.0467955	chr17	44899142	44899530	389	+	firstexon:142035	uc060gde.1	388389	CCDC103	hg38_genes_firstexons
chr17	44899471	44899680	210	*	chip1_peak_363	259.534	7.38811	2.81454e-06	0.0467955	chr17	44899369	44899662	294	-	firstexon:148240	uc002ihn.3	9343	EFTUD2	hg38_genes_firstexons
chr4	75630381	75630590	210	*	chip1_peak_367	335.838	9.56022	2.87945e-06	0.0475197	chr4	75630042	75630716	675	-	firstexon:45482	uc003hiq.4	8999	CDKL2	hg38_genes_firstexons
chr4	75630381	75630590	210	*	chip1_peak_367	335.838	9.56022	2.87945e-06	0.0475197	chr4	75630042	75630526	485	-	firstexon:45483	uc011cbp.3	8999	CDKL2	hg38_genes_firstexons
chr4	75630381	75630590	210	*	chip1_peak_367	335.838	9.56022	2.87945e-06	0.0475197	chr4	75630042	75630486	445	-	firstexon:45485	uc062xiz.1	8999	CDKL2	hg38_genes_firstexons
chr11	75814621	75814760	140	*	chip1_peak_369	242.731	6.90976	2.92617e-06	0.0480754	chr11	75814463	75814797	335	-	firstexon:100742	uc058fpp.1	NA	NA	hg38_genes_firstexons
chr21	17512741	17512880	140	*	chip1_peak_370	271.411	7.7262	2.92886e-06	0.0480837	chr21	17512382	17513172	791	+	firstexon:170655	uc002yki.4	1525	CXADR	hg38_genes_firstexons
chr9	137590461	137590670	210	*	chip1_peak_372	361.464	10.2897	2.93797e-06	0.0481618	chr9	137590213	137590490	278	-	firstexon:85138	uc004cno.2	116225	ZMYND19	hg38_genes_firstexons
chr19	49487411	49487620	210	*	chip1_peak_373	340.498	9.69289	2.9626e-06	0.0484935	chr19	49487554	49487644	91	+	firstexon:159179	uc031rlt.2	23521	RPL13A	hg38_genes_firstexons
chr19	49487411	49487620	210	*	chip1_peak_373	340.498	9.69289	2.9626e-06	0.0484935	chr19	49487554	49487644	91	+	firstexon:159180	uc002pny.5	23521	RPL13A	hg38_genes_firstexons
chr19	49487411	49487620	210	*	chip1_peak_373	340.498	9.69289	2.9626e-06	0.0484935	chr19	49487603	49487644	42	+	firstexon:159181	uc061bdx.1	23521	RPL13A	hg38_genes_firstexons
chr19	49487411	49487620	210	*	chip1_peak_373	340.498	9.69289	2.9626e-06	0.0484935	chr19	49487608	49487644	37	+	firstexon:159182	uc010ena.2	23521	RPL13A	hg38_genes_firstexons
chr19	49487411	49487620	210	*	chip1_peak_373	340.498	9.69289	2.9626e-06	0.0484935	chr19	49487608	49487644	37	+	firstexon:159183	uc010emy.2	23521	RPL13A	hg38_genes_firstexons
chr19	49487411	49487620	210	*	chip1_peak_373	340.498	9.69289	2.9626e-06	0.0484935	chr19	49487608	49487644	37	+	firstexon:159184	uc010emz.2	23521	RPL13A	hg38_genes_firstexons
chr19	49487411	49487620	210	*	chip1_peak_373	340.498	9.69289	2.9626e-06	0.0484935	chr19	49487615	49487644	30	+	firstexon:159185	uc061bdy.1	23521	RPL13A	hg38_genes_firstexons
chr19	49487411	49487620	210	*	chip1_peak_373	340.498	9.69289	2.9626e-06	0.0484935	chr19	49487616	49487644	29	+	firstexon:159186	uc061bdz.1	23521	RPL13A	hg38_genes_firstexons
chr16	46689371	46689580	210	*	chip1_peak_378	675.007	19.2153	3.11152e-06	0.0503336	chr16	46689335	46689518	184	-	firstexon:137098	uc059ttz.1	55737	VPS35	hg38_genes_firstexons
chr9	128275981	128276260	280	*	chip1_peak_379	561.439	15.9824	3.13886e-06	0.0506034	chr9	128276146	128276402	257	+	firstexon:81449	uc004bup.4	375757	SWI5	hg38_genes_firstexons
chr9	128275981	128276260	280	*	chip1_peak_379	561.439	15.9824	3.13886e-06	0.0506034	chr9	128276222	128276402	181	+	firstexon:81450	uc064wdj.1	375757	SWI5	hg38_genes_firstexons
chr9	128275981	128276260	280	*	chip1_peak_379	561.439	15.9824	3.13886e-06	0.0506034	chr9	128276242	128276402	161	+	firstexon:81451	uc064wdk.1	375757	SWI5	hg38_genes_firstexons
chr9	128275981	128276260	280	*	chip1_peak_379	561.439	15.9824	3.13886e-06	0.0506034	chr9	128276244	128276402	159	+	firstexon:81452	uc064wdl.1	375757	SWI5	hg38_genes_firstexons
chr9	128275981	128276260	280	*	chip1_peak_379	561.439	15.9824	3.13886e-06	0.0506034	chr9	128275893	128275989	97	-	firstexon:84539	uc011maw.2	2801	GOLGA2	hg38_genes_firstexons
chr9	128275981	128276260	280	*	chip1_peak_379	561.439	15.9824	3.13886e-06	0.0506034	chr9	128275893	128275989	97	-	firstexon:84540	uc064wcv.1	2801	GOLGA2	hg38_genes_firstexons
chr9	128275981	128276260	280	*	chip1_peak_379	561.439	15.9824	3.13886e-06	0.0506034	chr9	128275893	128275995	103	-	firstexon:84551	uc004bul.2	2801	GOLGA2	hg38_genes_firstexons
chr9	128275981	128276260	280	*	chip1_peak_379	561.439	15.9824	3.13886e-06	0.0506034	chr9	128275893	128275987	95	-	firstexon:84555	uc064wdg.1	2801	GOLGA2	hg38_genes_firstexons
chr12	88580311	88580520	210	*	chip1_peak_380	304.616	8.67145	3.15e-06	0.0507222	chr12	88580264	88580461	198	-	firstexon:111470	uc001tav.4	4254	KITLG	hg38_genes_firstexons
chr12	88580311	88580520	210	*	chip1_peak_380	304.616	8.67145	3.15e-06	0.0507222	chr12	88580264	88580851	588	-	firstexon:111471	uc001taw.4	4254	KITLG	hg38_genes_firstexons
chr12	88580311	88580520	210	*	chip1_peak_380	304.616	8.67145	3.15e-06	0.0507222	chr12	88580264	88580471	208	-	firstexon:111472	uc058roh.1	4254	KITLG	hg38_genes_firstexons
chr12	88580311	88580520	210	*	chip1_peak_380	304.616	8.67145	3.15e-06	0.0507222	chr12	88580264	88580469	206	-	firstexon:111474	uc058roj.1	4254	KITLG	hg38_genes_firstexons
chr9	114587551	114587760	210	*	chip1_peak_381	418.698	11.919	3.19682e-06	0.0512901	chr9	114587746	114587920	175	+	firstexon:81016	uc004bjc.4	9550	ATP6V1G1	hg38_genes_firstexons
chr22	39319491	39319770	280	*	chip1_peak_382	495.325	14.1003	3.19844e-06	0.0512901	chr22	39319595	39319771	177	-	firstexon:176242	uc003axi.4	6122	RPL3	hg38_genes_firstexons
chr22	39319491	39319770	280	*	chip1_peak_382	495.325	14.1003	3.19844e-06	0.0512901	chr22	39319727	39320389	663	-	firstexon:176243	uc062ekg.1	6122	RPL3	hg38_genes_firstexons
chr22	39319491	39319770	280	*	chip1_peak_382	495.325	14.1003	3.19844e-06	0.0512901	chr22	39319390	39319623	234	-	firstexon:176245	uc062eki.1	6122	RPL3	hg38_genes_firstexons
chr22	39319491	39319770	280	*	chip1_peak_382	495.325	14.1003	3.19844e-06	0.0512901	chr22	39319499	39319595	97	-	firstexon:176252	uc062ekp.1	6122	RPL3	hg38_genes_firstexons
chr22	39319491	39319770	280	*	chip1_peak_382	495.325	14.1003	3.19844e-06	0.0512901	chr22	39319595	39319623	29	-	firstexon:176253	uc062ekq.1	6122	RPL3	hg38_genes_firstexons
chr22	39319491	39319770	280	*	chip1_peak_382	495.325	14.1003	3.19844e-06	0.0512901	chr22	39319595	39319649	55	-	firstexon:176254	uc062ekr.1	6122	RPL3	hg38_genes_firstexons
chr22	39319491	39319770	280	*	chip1_peak_382	495.325	14.1003	3.19844e-06	0.0512901	chr22	39319390	39319592	203	-	firstexon:176255	uc062eks.1	6122	RPL3	hg38_genes_firstexons
chr22	39319491	39319770	280	*	chip1_peak_382	495.325	14.1003	3.19844e-06	0.0512901	chr22	39319595	39319623	29	-	firstexon:176256	uc062ekt.1	6122	RPL3	hg38_genes_firstexons
chr22	39319491	39319770	280	*	chip1_peak_382	495.325	14.1003	3.19844e-06	0.0512901	chr22	39319390	39319577	188	-	firstexon:176257	uc062eku.1	6122	RPL3	hg38_genes_firstexons
chr22	39319491	39319770	280	*	chip1_peak_382	495.325	14.1003	3.19844e-06	0.0512901	chr22	39319372	39319625	254	-	firstexon:176258	uc062ekv.1	6122	RPL3	hg38_genes_firstexons
chr1	36450331	36450470	140	*	chip1_peak_387	496.575	14.1359	3.28542e-06	0.052337	chr1	36450258	36450451	194	-	firstexon:10168	uc001caq.4	127700	OSCP1	hg38_genes_firstexons
chr1	36450331	36450470	140	*	chip1_peak_387	496.575	14.1359	3.28542e-06	0.052337	chr1	36450258	36450433	176	-	firstexon:10169	uc057euw.1	127700	OSCP1	hg38_genes_firstexons
chr1	36450331	36450470	140	*	chip1_peak_387	496.575	14.1359	3.28542e-06	0.052337	chr1	36450258	36450443	186	-	firstexon:10177	uc001car.4	127700	OSCP1	hg38_genes_firstexons
chr13	21140281	21140560	280	*	chip1_peak_390	553.899	15.7677	3.31622e-06	0.0525578	chr13	21140514	21140681	168	+	firstexon:113318	uc001uns.4	10284	SAP18	hg38_genes_firstexons
chr13	21140281	21140560	280	*	chip1_peak_390	553.899	15.7677	3.31622e-06	0.0525578	chr13	21140514	21140681	168	+	firstexon:113319	uc058vuw.1	10284	SAP18	hg38_genes_firstexons
chr17	34961431	34961570	140	*	chip1_peak_391	194.918	5.54868	3.32332e-06	0.0525679	chr17	34961530	34963775	2246	+	firstexon:141173	uc002hih.5	91603	ZNF830	hg38_genes_firstexons
chr17	34961431	34961570	140	*	chip1_peak_391	194.918	5.54868	3.32332e-06	0.0525679	chr17	34961257	34961509	253	-	firstexon:147043	uc002hig.4	10693	CCT6B	hg38_genes_firstexons
chr17	34961431	34961570	140	*	chip1_peak_391	194.918	5.54868	3.32332e-06	0.0525679	chr17	34961257	34961458	202	-	firstexon:147045	uc010wcc.3	10693	CCT6B	hg38_genes_firstexons
chr5	138543091	138543440	350	*	chip1_peak_392	389.624	11.0913	3.35019e-06	0.0528417	chr5	138543097	138543229	133	-	firstexon:54507	uc003ldd.6	2107	ETF1	hg38_genes_firstexons
chr5	138543091	138543440	350	*	chip1_peak_392	389.624	11.0913	3.35019e-06	0.0528417	chr5	138543097	138543300	204	-	firstexon:54508	uc003ldc.6	2107	ETF1	hg38_genes_firstexons
chr5	138543091	138543440	350	*	chip1_peak_392	389.624	11.0913	3.35019e-06	0.0528417	chr5	138543097	138543151	55	-	firstexon:54511	uc063hlq.1	2107	ETF1	hg38_genes_firstexons
chr5	138543091	138543440	350	*	chip1_peak_392	389.624	11.0913	3.35019e-06	0.0528417	chr5	138543097	138543216	120	-	firstexon:54513	uc063hls.1	2107	ETF1	hg38_genes_firstexons
chr5	138543091	138543440	350	*	chip1_peak_392	389.624	11.0913	3.35019e-06	0.0528417	chr5	138543097	138543209	113	-	firstexon:54514	uc063hlt.1	2107	ETF1	hg38_genes_firstexons
chr9	124940831	124941180	350	*	chip1_peak_393	319.035	9.0819	3.36746e-06	0.0530762	chr9	124940971	124941099	129	-	firstexon:84321	uc004bpc.4	2800	GOLGA1	hg38_genes_firstexons
chr6	19837091	19837440	350	*	chip1_peak_394	373.919	10.6443	3.39038e-06	0.0532896	chr6	19837386	19838195	810	+	firstexon:56433	uc003ncw.5	3400	ID4	hg38_genes_firstexons
chr9	34048841	34049260	420	*	chip1_peak_395	319.906	9.10668	3.39317e-06	0.0532896	chr9	34048825	34048901	77	-	firstexon:82773	uc064sqx.1	55833	UBAP2	hg38_genes_firstexons
chr9	34048841	34049260	420	*	chip1_peak_395	319.906	9.10668	3.39317e-06	0.0532896	chr9	34048878	34048949	72	-	firstexon:82774	uc003ztq.1	55833	UBAP2	hg38_genes_firstexons
chr9	34048841	34049260	420	*	chip1_peak_395	319.906	9.10668	3.39317e-06	0.0532896	chr9	34048825	34048887	63	-	firstexon:82776	uc064sqz.1	55833	UBAP2	hg38_genes_firstexons
chr9	34048841	34049260	420	*	chip1_peak_395	319.906	9.10668	3.39317e-06	0.0532896	chr9	34048878	34048949	72	-	firstexon:82777	uc064sra.1	55833	UBAP2	hg38_genes_firstexons
chr9	34048841	34049260	420	*	chip1_peak_395	319.906	9.10668	3.39317e-06	0.0532896	chr9	34048878	34048949	72	-	firstexon:82782	uc064srd.1	55833	UBAP2	hg38_genes_firstexons
chr9	34048841	34049260	420	*	chip1_peak_395	319.906	9.10668	3.39317e-06	0.0532896	chr9	34048825	34048872	48	-	firstexon:82785	uc064srf.1	55833	UBAP2	hg38_genes_firstexons
chr9	34048841	34049260	420	*	chip1_peak_395	319.906	9.10668	3.39317e-06	0.0532896	chr9	34048825	34048887	63	-	firstexon:82786	uc064srg.1	55833	UBAP2	hg38_genes_firstexons
chr19	1383271	1383620	350	*	chip1_peak_396	517.141	14.7213	3.39357e-06	0.0532896	chr19	1383527	1383608	82	+	firstexon:154653	uc060qzv.1	374291	NDUFS7	hg38_genes_firstexons
chr1	231337681	231338030	350	*	chip1_peak_397	483.238	13.7562	3.39788e-06	0.0532896	chr1	231337104	231338604	1501	+	firstexon:7835	uc001hus.5	83932	SPRTN	hg38_genes_firstexons
chr1	231337681	231338030	350	*	chip1_peak_397	483.238	13.7562	3.39788e-06	0.0532896	chr1	231332753	231337852	5100	-	firstexon:15655	uc001huq.4	149371	EXOC8	hg38_genes_firstexons
chr14	22589141	22589280	140	*	chip1_peak_399	490.683	13.9682	3.41777e-06	0.0534498	chr14	22588947	22589269	323	-	firstexon:120063	uc001wgl.3	1603	DAD1	hg38_genes_firstexons
chr14	22589141	22589280	140	*	chip1_peak_399	490.683	13.9682	3.41777e-06	0.0534498	chr14	22589036	22589220	185	-	firstexon:120065	uc058zhn.1	1603	DAD1	hg38_genes_firstexons
chr14	22589141	22589280	140	*	chip1_peak_399	490.683	13.9682	3.41777e-06	0.0534498	chr14	22588947	22589157	211	-	firstexon:120066	uc058zho.1	1603	DAD1	hg38_genes_firstexons
chr14	22589141	22589280	140	*	chip1_peak_399	490.683	13.9682	3.41777e-06	0.0534498	chr14	22589031	22589222	192	-	firstexon:120067	uc058zhp.1	1603	DAD1	hg38_genes_firstexons
chr20	50958461	50958670	210	*	chip1_peak_400	439.385	12.5079	3.42303e-06	0.0534941	chr20	50958363	50958550	188	-	firstexon:170070	uc002xvw.2	8813	DPM1	hg38_genes_firstexons
chr20	50958461	50958670	210	*	chip1_peak_400	439.385	12.5079	3.42303e-06	0.0534941	chr20	50958363	50958550	188	-	firstexon:170071	uc002xvx.2	8813	DPM1	hg38_genes_firstexons
chr20	50958461	50958670	210	*	chip1_peak_400	439.385	12.5079	3.42303e-06	0.0534941	chr20	50958363	50958555	193	-	firstexon:170072	uc061xsu.1	8813	DPM1	hg38_genes_firstexons
chr20	50958461	50958670	210	*	chip1_peak_400	439.385	12.5079	3.42303e-06	0.0534941	chr20	50958363	50958521	159	-	firstexon:170074	uc061xsw.1	8813	DPM1	hg38_genes_firstexons
chr20	50958461	50958670	210	*	chip1_peak_400	439.385	12.5079	3.42303e-06	0.0534941	chr20	50958363	50958532	170	-	firstexon:170075	uc061xsx.1	8813	DPM1	hg38_genes_firstexons
chr6	26157741	26158160	420	*	chip1_peak_402	346.675	9.86872	3.47801e-06	0.0539899	chr6	26158146	26158641	496	+	firstexon:56535	uc003ngr.4	3017	HIST1H2BD	hg38_genes_firstexons
chr6	26157741	26158160	420	*	chip1_peak_402	346.675	9.86872	3.47801e-06	0.0539899	chr6	26158146	26158559	414	+	firstexon:56536	uc003ngs.4	3017	HIST1H2BD	hg38_genes_firstexons
chr11	67428341	67428550	210	*	chip1_peak_403	211.379	6.01728	3.48197e-06	0.0539953	chr11	67428460	67428623	164	+	firstexon:94529	uc058ege.1	6199	RPS6KB2	hg38_genes_firstexons
chr11	67428341	67428550	210	*	chip1_peak_403	211.379	6.01728	3.48197e-06	0.0539953	chr11	67428483	67428623	141	+	firstexon:94530	uc058egf.1	6199	RPS6KB2	hg38_genes_firstexons
chr11	67428341	67428550	210	*	chip1_peak_403	211.379	6.01728	3.48197e-06	0.0539953	chr11	67428494	67428623	130	+	firstexon:94531	uc058egg.1	6199	RPS6KB2	hg38_genes_firstexons
chr11	67428341	67428550	210	*	chip1_peak_403	211.379	6.01728	3.48197e-06	0.0539953	chr11	67428494	67428623	130	+	firstexon:94532	uc058egh.1	6199	RPS6KB2	hg38_genes_firstexons
chr11	67428341	67428550	210	*	chip1_peak_403	211.379	6.01728	3.48197e-06	0.0539953	chr11	67428498	67428623	126	+	firstexon:94533	uc058egi.1	6199	RPS6KB2	hg38_genes_firstexons
chr11	67428341	67428550	210	*	chip1_peak_403	211.379	6.01728	3.48197e-06	0.0539953	chr11	67428501	67428623	123	+	firstexon:94534	uc001old.4	6199	RPS6KB2	hg38_genes_firstexons
chr11	67428341	67428550	210	*	chip1_peak_403	211.379	6.01728	3.48197e-06	0.0539953	chr11	67428504	67428623	120	+	firstexon:94535	uc058egj.1	6199	RPS6KB2	hg38_genes_firstexons
chr11	67428341	67428550	210	*	chip1_peak_403	211.379	6.01728	3.48197e-06	0.0539953	chr11	67428505	67429240	736	+	firstexon:94536	uc058egk.1	6199	RPS6KB2	hg38_genes_firstexons
chr1	85580671	85580810	140	*	chip1_peak_407	605.476	17.236	3.55404e-06	0.0546147	chr1	85580761	85581047	287	+	firstexon:3628	uc057iap.1	3491	CYR61	hg38_genes_firstexons
chr1	85580671	85580810	140	*	chip1_peak_407	605.476	17.236	3.55404e-06	0.0546147	chr1	85580761	85581047	287	+	firstexon:3629	uc001dle.4	3491	CYR61	hg38_genes_firstexons
chr12	53079321	53079530	210	*	chip1_peak_408	412.05	11.7297	3.5883e-06	0.0551027	chr12	53079311	53079420	110	-	firstexon:110103	uc001sbt.2	84926	SPRYD3	hg38_genes_firstexons
chr12	53079321	53079530	210	*	chip1_peak_408	412.05	11.7297	3.5883e-06	0.0551027	chr12	53079311	53079377	67	-	firstexon:110105	uc058olc.1	84926	SPRYD3	hg38_genes_firstexons
chr12	53079321	53079530	210	*	chip1_peak_408	412.05	11.7297	3.5883e-06	0.0551027	chr12	53079311	53079404	94	-	firstexon:110106	uc058old.1	84926	SPRYD3	hg38_genes_firstexons
chr12	53079321	53079530	210	*	chip1_peak_408	412.05	11.7297	3.5883e-06	0.0551027	chr12	53079311	53079388	78	-	firstexon:110107	uc058ole.1	84926	SPRYD3	hg38_genes_firstexons
chr5	54310551	54310760	210	*	chip1_peak_410	368.663	10.4946	3.68176e-06	0.0562026	chr5	54310432	54310582	151	-	firstexon:52788	uc010ivs.2	54622	ARL15	hg38_genes_firstexons
chr5	54310551	54310760	210	*	chip1_peak_410	368.663	10.4946	3.68176e-06	0.0562026	chr5	54310432	54310573	142	-	firstexon:52789	uc003jpg.1	54622	ARL15	hg38_genes_firstexons
chr5	54310551	54310760	210	*	chip1_peak_410	368.663	10.4946	3.68176e-06	0.0562026	chr5	54310432	54310573	142	-	firstexon:52790	uc063dod.1	54622	ARL15	hg38_genes_firstexons
chr5	54310551	54310760	210	*	chip1_peak_410	368.663	10.4946	3.68176e-06	0.0562026	chr5	54310432	54310576	145	-	firstexon:52792	uc063dof.1	54622	ARL15	hg38_genes_firstexons
chr5	54310551	54310760	210	*	chip1_peak_410	368.663	10.4946	3.68176e-06	0.0562026	chr5	54310432	54310576	145	-	firstexon:52797	uc063doi.1	54622	ARL15	hg38_genes_firstexons
chr5	54310551	54310760	210	*	chip1_peak_410	368.663	10.4946	3.68176e-06	0.0562026	chr5	54310432	54310573	142	-	firstexon:52798	uc063doj.1	54622	ARL15	hg38_genes_firstexons
chr14	20455051	20455260	210	*	chip1_peak_412	324.01	9.22353	3.70019e-06	0.056351	chr14	20455191	20455338	148	+	firstexon:116163	uc001vxi.4	328	APEX1	hg38_genes_firstexons
chr14	20455051	20455260	210	*	chip1_peak_412	324.01	9.22353	3.70019e-06	0.056351	chr14	20455195	20455394	200	+	firstexon:116164	uc001vxg.4	328	APEX1	hg38_genes_firstexons
chr14	20455051	20455260	210	*	chip1_peak_412	324.01	9.22353	3.70019e-06	0.056351	chr14	20455201	20455240	40	+	firstexon:116165	uc058ytb.1	328	APEX1	hg38_genes_firstexons
chr14	20455051	20455260	210	*	chip1_peak_412	324.01	9.22353	3.70019e-06	0.056351	chr14	20455215	20455338	124	+	firstexon:116166	uc058ytc.1	328	APEX1	hg38_genes_firstexons
chr14	20455051	20455260	210	*	chip1_peak_412	324.01	9.22353	3.70019e-06	0.056351	chr14	20455219	20455703	485	+	firstexon:116167	uc058ytd.1	328	APEX1	hg38_genes_firstexons
chr14	20455051	20455260	210	*	chip1_peak_412	324.01	9.22353	3.70019e-06	0.056351	chr14	20455226	20455389	164	+	firstexon:116168	uc058yte.1	328	APEX1	hg38_genes_firstexons
chr14	20455051	20455260	210	*	chip1_peak_412	324.01	9.22353	3.70019e-06	0.056351	chr14	20455226	20455394	169	+	firstexon:116169	uc058ytf.1	328	APEX1	hg38_genes_firstexons
chr14	20455051	20455260	210	*	chip1_peak_412	324.01	9.22353	3.70019e-06	0.056351	chr14	20455226	20455703	478	+	firstexon:116170	uc058ytg.1	328	APEX1	hg38_genes_firstexons
chr14	20455051	20455260	210	*	chip1_peak_412	324.01	9.22353	3.70019e-06	0.056351	chr14	20455226	20455328	103	+	firstexon:116171	uc001vxh.4	328	APEX1	hg38_genes_firstexons
chr14	20455051	20455260	210	*	chip1_peak_412	324.01	9.22353	3.70019e-06	0.056351	chr14	20455227	20455394	168	+	firstexon:116172	uc058yth.1	328	APEX1	hg38_genes_firstexons
chr14	20455051	20455260	210	*	chip1_peak_412	324.01	9.22353	3.70019e-06	0.056351	chr14	20455227	20455401	175	+	firstexon:116173	uc058yti.1	328	APEX1	hg38_genes_firstexons
chr14	20455051	20455260	210	*	chip1_peak_412	324.01	9.22353	3.70019e-06	0.056351	chr14	20455239	20455394	156	+	firstexon:116174	uc058ytj.1	328	APEX1	hg38_genes_firstexons
chr14	20455051	20455260	210	*	chip1_peak_412	324.01	9.22353	3.70019e-06	0.056351	chr14	20455240	20456101	862	+	firstexon:116175	uc058ytk.1	328	APEX1	hg38_genes_firstexons
chr14	20455051	20455260	210	*	chip1_peak_412	324.01	9.22353	3.70019e-06	0.056351	chr14	20455245	20455394	150	+	firstexon:116176	uc058ytl.1	328	APEX1	hg38_genes_firstexons
chr14	20455051	20455260	210	*	chip1_peak_412	324.01	9.22353	3.70019e-06	0.056351	chr14	20455247	20455428	182	+	firstexon:116177	uc058ytm.1	328	APEX1	hg38_genes_firstexons
chr14	20455051	20455260	210	*	chip1_peak_412	324.01	9.22353	3.70019e-06	0.056351	chr14	20455247	20455394	148	+	firstexon:116178	uc058ytn.1	328	APEX1	hg38_genes_firstexons
chr14	20455051	20455260	210	*	chip1_peak_412	324.01	9.22353	3.70019e-06	0.056351	chr14	20455248	20455338	91	+	firstexon:116179	uc058yto.1	328	APEX1	hg38_genes_firstexons
chr14	20455051	20455260	210	*	chip1_peak_412	324.01	9.22353	3.70019e-06	0.056351	chr14	20455257	20455394	138	+	firstexon:116180	uc058ytp.1	328	APEX1	hg38_genes_firstexons
chr14	20455051	20455260	210	*	chip1_peak_412	324.01	9.22353	3.70019e-06	0.056351	chr14	20454569	20455105	537	-	firstexon:119812	uc001vxf.4	55644	OSGEP	hg38_genes_firstexons
chr14	20455051	20455260	210	*	chip1_peak_412	324.01	9.22353	3.70019e-06	0.056351	chr14	20454569	20455089	521	-	firstexon:119821	uc058ysz.1	55644	OSGEP	hg38_genes_firstexons
chr14	20455051	20455260	210	*	chip1_peak_412	324.01	9.22353	3.70019e-06	0.056351	chr14	20454569	20455053	485	-	firstexon:119822	uc058yta.1	55644	OSGEP	hg38_genes_firstexons
chr19	55407591	55407870	280	*	chip1_peak_413	428.278	12.1917	3.72328e-06	0.0565857	chr19	55407587	55407777	191	-	firstexon:166201	uc002qkx.2	27338	UBE2S	hg38_genes_firstexons
chr19	55407591	55407870	280	*	chip1_peak_413	428.278	12.1917	3.72328e-06	0.0565857	chr19	55407587	55407719	133	-	firstexon:166202	uc061daq.1	27338	UBE2S	hg38_genes_firstexons
chr19	55407591	55407870	280	*	chip1_peak_413	428.278	12.1917	3.72328e-06	0.0565857	chr19	55407587	55407771	185	-	firstexon:166203	uc061dar.1	27338	UBE2S	hg38_genes_firstexons
chr11	62123881	62124020	140	*	chip1_peak_415	392.131	11.1627	3.76767e-06	0.057025	chr11	62123973	62124163	191	+	firstexon:93584	uc001nsw.2	3619	INCENP	hg38_genes_firstexons
chr11	62123881	62124020	140	*	chip1_peak_415	392.131	11.1627	3.76767e-06	0.057025	chr11	62123998	62124055	58	+	firstexon:93585	uc058cgx.1	3619	INCENP	hg38_genes_firstexons
chr11	62123881	62124020	140	*	chip1_peak_415	392.131	11.1627	3.76767e-06	0.057025	chr11	62123998	62124163	166	+	firstexon:93586	uc001nsx.2	3619	INCENP	hg38_genes_firstexons
chr11	62123881	62124020	140	*	chip1_peak_415	392.131	11.1627	3.76767e-06	0.057025	chr11	62124011	62124163	153	+	firstexon:93587	uc058cgy.1	3619	INCENP	hg38_genes_firstexons
chr7	112450171	112450380	210	*	chip1_peak_416	437.976	12.4678	3.84496e-06	0.057852	chr7	112450049	112450320	272	+	firstexon:66766	uc064hdp.1	3475	IFRD1	hg38_genes_firstexons
chr7	112450171	112450380	210	*	chip1_peak_416	437.976	12.4678	3.84496e-06	0.057852	chr7	112450126	112450320	195	+	firstexon:66767	uc064hdq.1	3475	IFRD1	hg38_genes_firstexons
chr6	27809881	27810160	280	*	chip1_peak_417	400.483	11.4005	3.84548e-06	0.057852	chr6	27810064	27811300	1237	+	firstexon:56669	uc003njm.4	8357	HIST1H3H	hg38_genes_firstexons
chr1	117605811	117606020	210	*	chip1_peak_418	520.858	14.8271	3.84611e-06	0.057852	chr1	117605934	117606153	220	+	firstexon:4502	uc001ehe.4	54855	FAM46C	hg38_genes_firstexons
chr3	53891811	53892020	210	*	chip1_peak_419	397.032	11.3022	3.86709e-06	0.0580332	chr3	53891770	53891988	219	-	firstexon:37159	uc021wzm.2	58515	SELENOK	hg38_genes_firstexons
chr3	53891811	53892020	210	*	chip1_peak_419	397.032	11.3022	3.86709e-06	0.0580332	chr3	53891770	53891962	193	-	firstexon:37160	uc062ktd.1	58515	SELENOK	hg38_genes_firstexons
chr3	53891811	53892020	210	*	chip1_peak_419	397.032	11.3022	3.86709e-06	0.0580332	chr3	53891770	53891865	96	-	firstexon:37161	uc062kte.1	58515	SELENOK	hg38_genes_firstexons
chr3	53891811	53892020	210	*	chip1_peak_419	397.032	11.3022	3.86709e-06	0.0580332	chr3	53891770	53891855	86	-	firstexon:37162	uc062ktf.1	58515	SELENOK	hg38_genes_firstexons
chr3	53891811	53892020	210	*	chip1_peak_419	397.032	11.3022	3.86709e-06	0.0580332	chr3	53891770	53891885	116	-	firstexon:37163	uc062ktg.1	58515	SELENOK	hg38_genes_firstexons
chr17	3668701	3668840	140	*	chip1_peak_420	605.458	17.2355	3.8672e-06	0.0580332	chr17	3668815	3668899	85	+	firstexon:139250	uc002fwf.3	83460	EMC6	hg38_genes_firstexons
chr17	3668701	3668840	140	*	chip1_peak_420	605.458	17.2355	3.8672e-06	0.0580332	chr17	3668822	3669012	191	+	firstexon:139251	uc002fwg.3	83460	EMC6	hg38_genes_firstexons
chr20	13638731	13639080	350	*	chip1_peak_421	358.152	10.1954	3.90412e-06	0.0584893	chr20	13638894	13638903	10	-	firstexon:168952	uc061vlh.1	55617	TASP1	hg38_genes_firstexons
chr20	13638731	13639080	350	*	chip1_peak_421	358.152	10.1954	3.90412e-06	0.0584893	chr20	13638894	13638940	47	-	firstexon:168953	uc002woi.4	55617	TASP1	hg38_genes_firstexons
chr20	13638731	13639080	350	*	chip1_peak_421	358.152	10.1954	3.90412e-06	0.0584893	chr20	13638894	13638903	10	-	firstexon:168954	uc061vli.1	55617	TASP1	hg38_genes_firstexons
chr20	13638731	13639080	350	*	chip1_peak_421	358.152	10.1954	3.90412e-06	0.0584893	chr20	13638894	13638903	10	-	firstexon:168955	uc061vlj.1	55617	TASP1	hg38_genes_firstexons
chr20	13638731	13639080	350	*	chip1_peak_421	358.152	10.1954	3.90412e-06	0.0584893	chr20	13638894	13638903	10	-	firstexon:168957	uc061vll.1	55617	TASP1	hg38_genes_firstexons
chr20	13638731	13639080	350	*	chip1_peak_421	358.152	10.1954	3.90412e-06	0.0584893	chr20	13638894	13638903	10	-	firstexon:168958	uc061vlm.1	55617	TASP1	hg38_genes_firstexons
chr7	112939681	112940030	350	*	chip1_peak_422	490.413	13.9605	3.91009e-06	0.058539	chr7	112939591	112939916	326	-	firstexon:71194	uc003vgo.2	154743	BMT2	hg38_genes_firstexons
chr11	67353511	67353650	140	*	chip1_peak_423	164.949	4.69557	3.97466e-06	0.0593449	chr11	67353629	67353663	35	+	firstexon:94500	uc058eew.1	NA	NA	hg38_genes_firstexons
chr11	67353511	67353650	140	*	chip1_peak_423	164.949	4.69557	3.97466e-06	0.0593449	chr11	67353539	67353579	41	-	firstexon:100129	uc058eel.1	57804	POLD4	hg38_genes_firstexons
chr11	67353511	67353650	140	*	chip1_peak_423	164.949	4.69557	3.97466e-06	0.0593449	chr11	67353294	67353518	225	-	firstexon:100131	uc058een.1	57804	POLD4	hg38_genes_firstexons
chr11	67353511	67353650	140	*	chip1_peak_423	164.949	4.69557	3.97466e-06	0.0593449	chr11	67353303	67353546	244	-	firstexon:100132	uc001okm.5	57804	POLD4	hg38_genes_firstexons
chr11	67353511	67353650	140	*	chip1_peak_423	164.949	4.69557	3.97466e-06	0.0593449	chr11	67353294	67353561	268	-	firstexon:100134	uc058eep.1	57804	POLD4	hg38_genes_firstexons
chr11	67353511	67353650	140	*	chip1_peak_423	164.949	4.69557	3.97466e-06	0.0593449	chr11	67353303	67353514	212	-	firstexon:100137	uc031qbu.2	57804	POLD4	hg38_genes_firstexons
chr11	67353511	67353650	140	*	chip1_peak_423	164.949	4.69557	3.97466e-06	0.0593449	chr11	67353364	67353534	171	-	firstexon:100138	uc058ees.1	57804	POLD4	hg38_genes_firstexons
chr11	67353511	67353650	140	*	chip1_peak_423	164.949	4.69557	3.97466e-06	0.0593449	chr11	67353555	67353595	41	-	firstexon:100139	uc058eet.1	57804	POLD4	hg38_genes_firstexons
chr11	67353511	67353650	140	*	chip1_peak_423	164.949	4.69557	3.97466e-06	0.0593449	chr11	67352988	67353525	538	-	firstexon:100140	uc058eeu.1	57804	POLD4	hg38_genes_firstexons
chr11	67353511	67353650	140	*	chip1_peak_423	164.949	4.69557	3.97466e-06	0.0593449	chr11	67353211	67353534	324	-	firstexon:100141	uc058eev.1	NA	NA	hg38_genes_firstexons
chr1	45583791	45584000	210	*	chip1_peak_424	547.595	15.5883	4.05747e-06	0.0603773	chr1	45583846	45583912	67	+	firstexon:2629	uc057gaj.1	4678	NASP	hg38_genes_firstexons
chr1	45583791	45584000	210	*	chip1_peak_424	547.595	15.5883	4.05747e-06	0.0603773	chr1	45583988	45584205	218	+	firstexon:2630	uc010olr.3	4678	NASP	hg38_genes_firstexons
chr1	45583791	45584000	210	*	chip1_peak_424	547.595	15.5883	4.05747e-06	0.0603773	chr1	45583989	45584205	217	+	firstexon:2631	uc057gak.1	4678	NASP	hg38_genes_firstexons
chr19	50804531	50804670	140	*	chip1_peak_425	287.296	8.17839	4.07123e-06	0.0605006	chr19	50804572	50804929	358	-	firstexon:165474	uc002ptg.4	84798	C19orf48	hg38_genes_firstexons
chr19	50804531	50804670	140	*	chip1_peak_425	287.296	8.17839	4.07123e-06	0.0605006	chr19	50804572	50804717	146	-	firstexon:165475	uc002ptf.4	84798	C19orf48	hg38_genes_firstexons
chr19	50804531	50804670	140	*	chip1_peak_425	287.296	8.17839	4.07123e-06	0.0605006	chr19	50804572	50804669	98	-	firstexon:165478	uc061bsl.1	84798	C19orf48	hg38_genes_firstexons
chr19	50804531	50804670	140	*	chip1_peak_425	287.296	8.17839	4.07123e-06	0.0605006	chr19	50804572	50804620	49	-	firstexon:165479	uc061bsm.1	84798	C19orf48	hg38_genes_firstexons
chr19	50804531	50804670	140	*	chip1_peak_425	287.296	8.17839	4.07123e-06	0.0605006	chr19	50804572	50804595	24	-	firstexon:165480	uc061bsn.1	84798	C19orf48	hg38_genes_firstexons
chr19	50804531	50804670	140	*	chip1_peak_425	287.296	8.17839	4.07123e-06	0.0605006	chr19	50804467	50804558	92	-	firstexon:165482	uc061bsp.1	84798	C19orf48	hg38_genes_firstexons
chr19	50804531	50804670	140	*	chip1_peak_425	287.296	8.17839	4.07123e-06	0.0605006	chr19	50804572	50804594	23	-	firstexon:165488	uc061bst.1	84798	C19orf48	hg38_genes_firstexons
chr3	4493161	4493370	210	*	chip1_peak_428	416.28	11.8501	4.17707e-06	0.0616177	chr3	4493348	4493605	258	+	firstexon:29423	uc003bqc.3	3708	ITPR1	hg38_genes_firstexons
chr3	4493161	4493370	210	*	chip1_peak_428	416.28	11.8501	4.17707e-06	0.0616177	chr3	4493348	4493605	258	+	firstexon:29424	uc011asu.2	3708	ITPR1	hg38_genes_firstexons
chr3	4493161	4493370	210	*	chip1_peak_428	416.28	11.8501	4.17707e-06	0.0616177	chr3	4493348	4493605	258	+	firstexon:29425	uc062gdo.1	3708	ITPR1	hg38_genes_firstexons
chr3	4493161	4493370	210	*	chip1_peak_428	416.28	11.8501	4.17707e-06	0.0616177	chr3	4493350	4493605	256	+	firstexon:29426	uc062gdp.1	3708	ITPR1	hg38_genes_firstexons
chr3	4493161	4493370	210	*	chip1_peak_428	416.28	11.8501	4.17707e-06	0.0616177	chr3	4493350	4493605	256	+	firstexon:29427	uc021wsi.3	3708	ITPR1	hg38_genes_firstexons
chr3	4493161	4493370	210	*	chip1_peak_428	416.28	11.8501	4.17707e-06	0.0616177	chr3	4493350	4493605	256	+	firstexon:29428	uc021wsj.3	3708	ITPR1	hg38_genes_firstexons
chr3	4493161	4493370	210	*	chip1_peak_428	416.28	11.8501	4.17707e-06	0.0616177	chr3	4492784	4493163	380	-	firstexon:35034	uc032rcf.2	100996539	ITPR1-AS1	hg38_genes_firstexons
chr17	64145831	64146040	210	*	chip1_peak_432	705.295	20.0775	4.27404e-06	0.0625885	chr17	64145970	64145995	26	+	firstexon:143328	uc060iul.1	105376843	SNHG25	hg38_genes_firstexons
chr17	64145831	64146040	210	*	chip1_peak_432	705.295	20.0775	4.27404e-06	0.0625885	chr17	64145970	64146000	31	+	firstexon:143329	uc060ium.1	105376843	SNHG25	hg38_genes_firstexons
chr9	101533531	101533670	140	*	chip1_peak_436	382.743	10.8955	4.47869e-06	0.0650252	chr9	101533453	101533537	85	-	firstexon:83869	uc064uvr.1	NA	NA	hg38_genes_firstexons
chr12	106357931	106358140	210	*	chip1_peak_437	662.92	18.8712	4.49432e-06	0.0651664	chr12	106357658	106357951	294	+	firstexon:106563	uc001tlp.3	55703	POLR3B	hg38_genes_firstexons
chr12	106357931	106358140	210	*	chip1_peak_437	662.92	18.8712	4.49432e-06	0.0651664	chr12	106358082	106358222	141	+	firstexon:106564	uc001tlq.4	55703	POLR3B	hg38_genes_firstexons
chr19	3985451	3985590	140	*	chip1_peak_440	312.028	8.88243	4.55772e-06	0.0658586	chr19	3985378	3985469	92	-	firstexon:161031	uc002lze.4	1938	EEF2	hg38_genes_firstexons
chr19	3985451	3985590	140	*	chip1_peak_440	312.028	8.88243	4.55772e-06	0.0658586	chr19	3985378	3985463	86	-	firstexon:161037	uc060rtr.1	1938	EEF2	hg38_genes_firstexons
chr1	8026201	8026340	140	*	chip1_peak_442	362.24	10.3118	4.64222e-06	0.066785	chr1	8026158	8026283	126	-	firstexon:8843	uc057byk.1	54206	ERRFI1	hg38_genes_firstexons
chr1	8026201	8026340	140	*	chip1_peak_442	362.24	10.3118	4.64222e-06	0.066785	chr1	8026158	8026308	151	-	firstexon:8844	uc001aoz.4	54206	ERRFI1	hg38_genes_firstexons
chr1	8026201	8026340	140	*	chip1_peak_442	362.24	10.3118	4.64222e-06	0.066785	chr1	8026158	8026296	139	-	firstexon:8846	uc057bym.1	54206	ERRFI1	hg38_genes_firstexons
chr1	8026201	8026340	140	*	chip1_peak_442	362.24	10.3118	4.64222e-06	0.066785	chr1	8026158	8026296	139	-	firstexon:8847	uc057byn.1	54206	ERRFI1	hg38_genes_firstexons
chr11	125111491	125111630	140	*	chip1_peak_445	393.531	11.2026	4.74089e-06	0.0680274	chr11	125111539	125111708	170	-	firstexon:102223	uc058itc.1	219854	TMEM218	hg38_genes_firstexons
chr11	125111491	125111630	140	*	chip1_peak_445	393.531	11.2026	4.74089e-06	0.0680274	chr11	125111539	125111617	79	-	firstexon:102226	uc031qer.3	219854	TMEM218	hg38_genes_firstexons
chr11	125111491	125111630	140	*	chip1_peak_445	393.531	11.2026	4.74089e-06	0.0680274	chr11	125111539	125111579	41	-	firstexon:102227	uc058itf.1	219854	TMEM218	hg38_genes_firstexons
chr11	125111491	125111630	140	*	chip1_peak_445	393.531	11.2026	4.74089e-06	0.0680274	chr11	125111539	125111579	41	-	firstexon:102228	uc010sax.5	219854	TMEM218	hg38_genes_firstexons
chr11	125111491	125111630	140	*	chip1_peak_445	393.531	11.2026	4.74089e-06	0.0680274	chr11	125111539	125111579	41	-	firstexon:102229	uc058itg.1	219854	TMEM218	hg38_genes_firstexons
chr11	125111491	125111630	140	*	chip1_peak_445	393.531	11.2026	4.74089e-06	0.0680274	chr11	125111539	125111589	51	-	firstexon:102230	uc031qes.3	219854	TMEM218	hg38_genes_firstexons
chr11	125111491	125111630	140	*	chip1_peak_445	393.531	11.2026	4.74089e-06	0.0680274	chr11	125111587	125111616	30	-	firstexon:102231	uc031qfb.3	219854	TMEM218	hg38_genes_firstexons
chr11	125111491	125111630	140	*	chip1_peak_445	393.531	11.2026	4.74089e-06	0.0680274	chr11	125111539	125111598	60	-	firstexon:102232	uc031qex.3	219854	TMEM218	hg38_genes_firstexons
chr11	125111491	125111630	140	*	chip1_peak_445	393.531	11.2026	4.74089e-06	0.0680274	chr11	125111539	125111621	83	-	firstexon:102233	uc058ith.1	219854	TMEM218	hg38_genes_firstexons
chr11	125111491	125111630	140	*	chip1_peak_445	393.531	11.2026	4.74089e-06	0.0680274	chr11	125111539	125111604	66	-	firstexon:102234	uc031qeq.3	219854	TMEM218	hg38_genes_firstexons
chr11	125111491	125111630	140	*	chip1_peak_445	393.531	11.2026	4.74089e-06	0.0680274	chr11	125111587	125111613	27	-	firstexon:102235	uc031qfc.3	219854	TMEM218	hg38_genes_firstexons
chr11	125111491	125111630	140	*	chip1_peak_445	393.531	11.2026	4.74089e-06	0.0680274	chr11	125111585	125111611	27	-	firstexon:102236	uc058iti.1	219854	TMEM218	hg38_genes_firstexons
chr11	125111491	125111630	140	*	chip1_peak_445	393.531	11.2026	4.74089e-06	0.0680274	chr11	125111539	125111632	94	-	firstexon:102237	uc058itj.1	219854	TMEM218	hg38_genes_firstexons
chr11	125111491	125111630	140	*	chip1_peak_445	393.531	11.2026	4.74089e-06	0.0680274	chr11	125111587	125111763	177	-	firstexon:102238	uc058itk.1	219854	TMEM218	hg38_genes_firstexons
chr11	125111491	125111630	140	*	chip1_peak_445	393.531	11.2026	4.74089e-06	0.0680274	chr11	125111585	125111632	48	-	firstexon:102239	uc058itl.1	219854	TMEM218	hg38_genes_firstexons
chr3	9986691	9986900	210	*	chip1_peak_448	293.392	8.35193	4.7767e-06	0.0683638	chr3	9986507	9987120	614	-	firstexon:35192	uc003bun.4	55831	EMC3	hg38_genes_firstexons
chr3	9986691	9986900	210	*	chip1_peak_448	293.392	8.35193	4.7767e-06	0.0683638	chr3	9986507	9986838	332	-	firstexon:35193	uc003buo.4	55831	EMC3	hg38_genes_firstexons
chr11	65439361	65439500	140	*	chip1_peak_461	197.868	5.63266	5.14973e-06	0.0720233	chr11	65422798	65445540	22743	+	firstexon:94067	uc010rog.3	283131	NEAT1	hg38_genes_firstexons
chr1	1658931	1659070	140	*	chip1_peak_462	284.623	8.10231	5.1556e-06	0.0720597	chr1	1658914	1659012	99	-	firstexon:8499	uc031tmi.2	984	CDK11B	hg38_genes_firstexons
chr1	1658931	1659070	140	*	chip1_peak_462	284.623	8.10231	5.1556e-06	0.0720597	chr1	1658914	1659012	99	-	firstexon:8500	uc031tml.2	984	CDK11B	hg38_genes_firstexons
chr1	1658931	1659070	140	*	chip1_peak_462	284.623	8.10231	5.1556e-06	0.0720597	chr1	1658914	1659012	99	-	firstexon:8501	uc031tmg.1	984	CDK11B	hg38_genes_firstexons
chr1	1658931	1659070	140	*	chip1_peak_462	284.623	8.10231	5.1556e-06	0.0720597	chr1	1658914	1659012	99	-	firstexon:8502	uc031tmj.2	984	CDK11B	hg38_genes_firstexons
chr1	1658931	1659070	140	*	chip1_peak_462	284.623	8.10231	5.1556e-06	0.0720597	chr1	1658914	1659012	99	-	firstexon:8503	uc031tmk.2	984	CDK11B	hg38_genes_firstexons
chr1	1658931	1659070	140	*	chip1_peak_462	284.623	8.10231	5.1556e-06	0.0720597	chr1	1658914	1659012	99	-	firstexon:8504	uc057bhn.1	984	CDK11B	hg38_genes_firstexons
chr1	1658931	1659070	140	*	chip1_peak_462	284.623	8.10231	5.1556e-06	0.0720597	chr1	1658914	1659012	99	-	firstexon:8505	uc057bho.1	984	CDK11B	hg38_genes_firstexons
chr1	1658931	1659070	140	*	chip1_peak_462	284.623	8.10231	5.1556e-06	0.0720597	chr1	1658914	1659012	99	-	firstexon:8506	uc057bhp.1	984	CDK11B	hg38_genes_firstexons
chr1	1658931	1659070	140	*	chip1_peak_462	284.623	8.10231	5.1556e-06	0.0720597	chr1	1658914	1658972	59	-	firstexon:8507	uc057bhr.1	984	CDK11B	hg38_genes_firstexons
chr15	70892641	70892780	140	*	chip1_peak_463	272.94	7.76973	5.16966e-06	0.0721076	chr15	70892443	70892942	500	+	firstexon:125015	uc059kwk.1	54839	LRRC49	hg38_genes_firstexons
chr15	70892641	70892780	140	*	chip1_peak_463	272.94	7.76973	5.16966e-06	0.0721076	chr15	70892443	70892942	500	+	firstexon:125016	uc002asx.5	54839	LRRC49	hg38_genes_firstexons
chr15	70892641	70892780	140	*	chip1_peak_463	272.94	7.76973	5.16966e-06	0.0721076	chr15	70892471	70892942	472	+	firstexon:125017	uc059kwl.1	54839	LRRC49	hg38_genes_firstexons
chr15	70892641	70892780	140	*	chip1_peak_463	272.94	7.76973	5.16966e-06	0.0721076	chr15	70892595	70892942	348	+	firstexon:125018	uc059kwm.1	54839	LRRC49	hg38_genes_firstexons
chr15	70892641	70892780	140	*	chip1_peak_463	272.94	7.76973	5.16966e-06	0.0721076	chr15	70892626	70892942	317	+	firstexon:125019	uc010ukf.4	54839	LRRC49	hg38_genes_firstexons
chr15	70892641	70892780	140	*	chip1_peak_463	272.94	7.76973	5.16966e-06	0.0721076	chr15	70892635	70892942	308	+	firstexon:125020	uc002asw.5	54839	LRRC49	hg38_genes_firstexons
chr15	70892641	70892780	140	*	chip1_peak_463	272.94	7.76973	5.16966e-06	0.0721076	chr15	70891844	70892785	942	-	firstexon:128420	uc002asv.4	56906	THAP10	hg38_genes_firstexons
chr1	173867891	173868030	140	*	chip1_peak_465	689.308	19.6224	5.22377e-06	0.0726449	chr1	173867960	173867989	30	-	firstexon:14296	uc057njw.1	60674	GAS5	hg38_genes_firstexons
chr1	173867891	173868030	140	*	chip1_peak_465	689.308	19.6224	5.22377e-06	0.0726449	chr1	173867960	173867983	24	-	firstexon:14301	uc057nka.1	60674	GAS5	hg38_genes_firstexons
chr1	173867891	173868030	140	*	chip1_peak_465	689.308	19.6224	5.22377e-06	0.0726449	chr1	173867960	173867987	28	-	firstexon:14302	uc001gjj.3	60674	GAS5	hg38_genes_firstexons
chr1	173867891	173868030	140	*	chip1_peak_465	689.308	19.6224	5.22377e-06	0.0726449	chr1	173867960	173867987	28	-	firstexon:14303	uc001gjl.3	60674	GAS5	hg38_genes_firstexons
chr1	173867891	173868030	140	*	chip1_peak_465	689.308	19.6224	5.22377e-06	0.0726449	chr1	173867960	173867989	30	-	firstexon:14304	uc001gjk.4	60674	GAS5	hg38_genes_firstexons
chr1	173867891	173868030	140	*	chip1_peak_465	689.308	19.6224	5.22377e-06	0.0726449	chr1	173867960	173867989	30	-	firstexon:14305	uc009wwk.2	60674	GAS5	hg38_genes_firstexons
chr1	173867891	173868030	140	*	chip1_peak_465	689.308	19.6224	5.22377e-06	0.0726449	chr1	173867960	173867989	30	-	firstexon:14313	uc009wwn.2	60674	GAS5	hg38_genes_firstexons
chr1	173867891	173868030	140	*	chip1_peak_465	689.308	19.6224	5.22377e-06	0.0726449	chr1	173867960	173867989	30	-	firstexon:14317	uc057nkk.1	60674	GAS5	hg38_genes_firstexons
chr1	173867891	173868030	140	*	chip1_peak_465	689.308	19.6224	5.22377e-06	0.0726449	chr1	173867960	173867988	29	-	firstexon:14318	uc057nkl.1	60674	GAS5	hg38_genes_firstexons
chr1	173867891	173868030	140	*	chip1_peak_465	689.308	19.6224	5.22377e-06	0.0726449	chr1	173867960	173867991	32	-	firstexon:14320	uc001gjn.2	60674	GAS5	hg38_genes_firstexons
chr1	173867891	173868030	140	*	chip1_peak_465	689.308	19.6224	5.22377e-06	0.0726449	chr1	173867960	173867989	30	-	firstexon:14321	uc057nkn.1	60674	GAS5	hg38_genes_firstexons
chr1	173867891	173868030	140	*	chip1_peak_465	689.308	19.6224	5.22377e-06	0.0726449	chr1	173867960	173867987	28	-	firstexon:14322	uc009wwm.2	60674	GAS5	hg38_genes_firstexons
chr1	173867891	173868030	140	*	chip1_peak_465	689.308	19.6224	5.22377e-06	0.0726449	chr1	173867960	173867987	28	-	firstexon:14324	uc057nkp.1	60674	GAS5	hg38_genes_firstexons
chr17	45161481	45161760	280	*	chip1_peak_466	500.716	14.2538	5.3309e-06	0.0739022	chr17	45161461	45161510	50	-	firstexon:148318	uc060gfq.1	NA	NA	hg38_genes_firstexons
chr1	148334761	148334970	210	*	chip1_peak_468	395.937	11.2711	5.37379e-06	0.0743104	chr1	148334612	148334767	156	-	firstexon:12721	uc057khi.1	NA	NA	hg38_genes_firstexons
chr7	100586291	100586500	210	*	chip1_peak_469	629.007	17.9058	5.38007e-06	0.0743506	chr7	100586304	100586664	361	+	firstexon:66369	uc003uvm.2	26261	FBXO24	hg38_genes_firstexons
chr7	100586291	100586500	210	*	chip1_peak_469	629.007	17.9058	5.38007e-06	0.0743506	chr7	100586346	100586664	319	+	firstexon:66370	uc064gfo.1	26261	FBXO24	hg38_genes_firstexons
chr7	100586291	100586500	210	*	chip1_peak_469	629.007	17.9058	5.38007e-06	0.0743506	chr7	100586388	100586664	277	+	firstexon:66371	uc010lha.2	26261	FBXO24	hg38_genes_firstexons
chr6	36594251	36594530	280	*	chip1_peak_470	439.868	12.5216	5.41179e-06	0.0747423	chr6	36594353	36594481	129	+	firstexon:57553	uc063oei.1	6428	SRSF3	hg38_genes_firstexons
chr6	36594251	36594530	280	*	chip1_peak_470	439.868	12.5216	5.41179e-06	0.0747423	chr6	36594367	36594481	115	+	firstexon:57554	uc063oej.1	6428	SRSF3	hg38_genes_firstexons
chr6	36594251	36594530	280	*	chip1_peak_470	439.868	12.5216	5.41179e-06	0.0747423	chr6	36594368	36594481	114	+	firstexon:57555	uc063oek.1	6428	SRSF3	hg38_genes_firstexons
chr6	36594251	36594530	280	*	chip1_peak_470	439.868	12.5216	5.41179e-06	0.0747423	chr6	36594368	36594481	114	+	firstexon:57556	uc003omj.4	6428	SRSF3	hg38_genes_firstexons
chr6	36594251	36594530	280	*	chip1_peak_470	439.868	12.5216	5.41179e-06	0.0747423	chr6	36594391	36594481	91	+	firstexon:57557	uc063oel.1	6428	SRSF3	hg38_genes_firstexons
chr2	131105171	131105310	140	*	chip1_peak_471	281.075	8.00129	5.41943e-06	0.0747736	chr2	131104847	131105398	552	+	firstexon:19598	uc002tsf.5	55041	PLEKHB2	hg38_genes_firstexons
chr2	131105171	131105310	140	*	chip1_peak_471	281.075	8.00129	5.41943e-06	0.0747736	chr2	131104847	131105398	552	+	firstexon:19599	uc031rpd.2	55041	PLEKHB2	hg38_genes_firstexons
chr2	131105171	131105310	140	*	chip1_peak_471	281.075	8.00129	5.41943e-06	0.0747736	chr2	131104847	131105398	552	+	firstexon:19600	uc031rpf.2	55041	PLEKHB2	hg38_genes_firstexons
chr2	131105171	131105310	140	*	chip1_peak_471	281.075	8.00129	5.41943e-06	0.0747736	chr2	131104944	131105398	455	+	firstexon:19601	uc002tsj.5	55041	PLEKHB2	hg38_genes_firstexons
chr2	131105171	131105310	140	*	chip1_peak_471	281.075	8.00129	5.41943e-06	0.0747736	chr2	131105302	131105398	97	+	firstexon:19602	uc010zaq.3	55041	PLEKHB2	hg38_genes_firstexons
chr15	34224821	34225030	210	*	chip1_peak_473	700.814	19.9499	5.46762e-06	0.0751368	chr15	34224999	34225200	202	+	firstexon:123493	uc001zhq.5	51234	EMC4	hg38_genes_firstexons
chr15	34224821	34225030	210	*	chip1_peak_473	700.814	19.9499	5.46762e-06	0.0751368	chr15	34225013	34225200	188	+	firstexon:123494	uc001zhs.5	51234	EMC4	hg38_genes_firstexons
chr15	34224821	34225030	210	*	chip1_peak_473	700.814	19.9499	5.46762e-06	0.0751368	chr15	34225018	34225200	183	+	firstexon:123495	uc059hgr.1	51234	EMC4	hg38_genes_firstexons
chr15	34224821	34225030	210	*	chip1_peak_473	700.814	19.9499	5.46762e-06	0.0751368	chr15	34225019	34225200	182	+	firstexon:123496	uc059hgs.1	51234	EMC4	hg38_genes_firstexons
chr15	34224821	34225030	210	*	chip1_peak_473	700.814	19.9499	5.46762e-06	0.0751368	chr15	34225025	34225200	176	+	firstexon:123497	uc059hgt.1	51234	EMC4	hg38_genes_firstexons
chr3	44338421	44338560	140	*	chip1_peak_476	263.902	7.51245	5.54806e-06	0.0758187	chr3	44338452	44338834	383	+	firstexon:30728	uc003cnc.4	285343	TCAIM	hg38_genes_firstexons
chr3	44338421	44338560	140	*	chip1_peak_476	263.902	7.51245	5.54806e-06	0.0758187	chr3	44338452	44338834	383	+	firstexon:30729	uc003cnd.5	285343	TCAIM	hg38_genes_firstexons
chr3	44338421	44338560	140	*	chip1_peak_476	263.902	7.51245	5.54806e-06	0.0758187	chr3	44337941	44338552	612	-	firstexon:36113	uc062iuj.1	NA	NA	hg38_genes_firstexons
chr8	108443441	108443650	210	*	chip1_peak_477	535.923	15.256	5.57907e-06	0.0761954	chr8	108443601	108443698	98	+	firstexon:74827	uc064pna.1	9694	EMC2	hg38_genes_firstexons
chr8	108443441	108443650	210	*	chip1_peak_477	535.923	15.256	5.57907e-06	0.0761954	chr8	108443624	108443698	75	+	firstexon:74828	uc003ymw.2	9694	EMC2	hg38_genes_firstexons
chr8	108443441	108443650	210	*	chip1_peak_477	535.923	15.256	5.57907e-06	0.0761954	chr8	108443633	108443698	66	+	firstexon:74829	uc064pnb.1	9694	EMC2	hg38_genes_firstexons
chr8	108443441	108443650	210	*	chip1_peak_477	535.923	15.256	5.57907e-06	0.0761954	chr8	108443637	108443698	62	+	firstexon:74830	uc064pnc.1	9694	EMC2	hg38_genes_firstexons
chr17	16380701	16380840	140	*	chip1_peak_478	435.733	12.4039	5.69024e-06	0.0773789	chr17	16380798	16381036	239	+	firstexon:140138	uc060brz.1	7314	UBB	hg38_genes_firstexons
chr17	16380701	16380840	140	*	chip1_peak_478	435.733	12.4039	5.69024e-06	0.0773789	chr17	16380799	16381184	386	+	firstexon:140139	uc002gpx.5	7314	UBB	hg38_genes_firstexons
chr17	81891391	81891600	210	*	chip1_peak_479	586.196	16.6871	5.78046e-06	0.0782686	chr17	81891323	81891586	264	-	firstexon:150673	uc002kbu.3	10189	ALYREF	hg38_genes_firstexons
chr17	81891391	81891600	210	*	chip1_peak_479	586.196	16.6871	5.78046e-06	0.0782686	chr17	81891323	81891394	72	-	firstexon:150675	uc060lpn.1	10189	ALYREF	hg38_genes_firstexons
chr12	120534191	120534330	140	*	chip1_peak_480	377.473	10.7455	5.8213e-06	0.0785329	chr12	120534308	120534434	127	-	firstexon:112661	uc058ucd.1	84274	COQ5	hg38_genes_firstexons
chr14	76812681	76812960	280	*	chip1_peak_483	524.438	14.9291	5.91694e-06	0.0793033	chr14	76812764	76812940	177	-	firstexon:121969	uc001xsv.4	23357	ANGEL1	hg38_genes_firstexons
chr14	76812681	76812960	280	*	chip1_peak_483	524.438	14.9291	5.91694e-06	0.0793033	chr14	76812764	76812861	98	-	firstexon:121972	uc059dre.1	23357	ANGEL1	hg38_genes_firstexons
chr7	100429491	100429630	140	*	chip1_peak_484	357.356	10.1728	5.93767e-06	0.079472	chr7	100429375	100429513	139	+	firstexon:66353	uc064gee.1	56257	MEPCE	hg38_genes_firstexons
chr1	1399301	1399440	140	*	chip1_peak_486	355.221	10.112	5.99026e-06	0.0798855	chr1	1399019	1399312	294	-	firstexon:8456	uc001afi.3	81669	CCNL2	hg38_genes_firstexons
chr1	1399301	1399440	140	*	chip1_peak_486	355.221	10.112	5.99026e-06	0.0798855	chr1	1399019	1399309	291	-	firstexon:8457	uc057bed.1	81669	CCNL2	hg38_genes_firstexons
chr1	1399301	1399440	140	*	chip1_peak_486	355.221	10.112	5.99026e-06	0.0798855	chr1	1399019	1399311	293	-	firstexon:8460	uc057beg.1	81669	CCNL2	hg38_genes_firstexons
chr1	1399301	1399440	140	*	chip1_peak_486	355.221	10.112	5.99026e-06	0.0798855	chr1	1399019	1399328	310	-	firstexon:8463	uc057bei.1	81669	CCNL2	hg38_genes_firstexons
chr1	1399301	1399440	140	*	chip1_peak_486	355.221	10.112	5.99026e-06	0.0798855	chr1	1399019	1399317	299	-	firstexon:8468	uc021oep.2	81669	CCNL2	hg38_genes_firstexons
chr1	1399301	1399440	140	*	chip1_peak_486	355.221	10.112	5.99026e-06	0.0798855	chr1	1398988	1399325	338	-	firstexon:8470	uc057beo.1	81669	CCNL2	hg38_genes_firstexons
chr5	8457541	8457680	140	*	chip1_peak_488	293.067	8.34269	6.19524e-06	0.0820743	chr5	8457493	8457766	274	+	firstexon:47826	uc003jei.4	100505738	MIR4458HG	hg38_genes_firstexons
chr5	8457541	8457680	140	*	chip1_peak_488	293.067	8.34269	6.19524e-06	0.0820743	chr5	8457449	8457558	110	-	firstexon:52161	uc003jeh.3	729506	LOC729506	hg38_genes_firstexons
chr5	8457541	8457680	140	*	chip1_peak_488	293.067	8.34269	6.19524e-06	0.0820743	chr5	8457449	8457564	116	-	firstexon:52162	uc063cfh.1	729506	LOC729506	hg38_genes_firstexons
chr9	6757801	6757940	140	*	chip1_peak_489	673.331	19.1676	6.19928e-06	0.0820786	chr9	6757641	6758203	563	+	firstexon:79497	uc064sbo.1	23081	KDM4C	hg38_genes_firstexons
chr9	6757801	6757940	140	*	chip1_peak_489	673.331	19.1676	6.19928e-06	0.0820786	chr9	6757654	6758203	550	+	firstexon:79498	uc064sbp.1	23081	KDM4C	hg38_genes_firstexons
chr9	6757801	6757940	140	*	chip1_peak_489	673.331	19.1676	6.19928e-06	0.0820786	chr9	6757656	6758203	548	+	firstexon:79499	uc003zkg.4	23081	KDM4C	hg38_genes_firstexons
chr9	6757801	6757940	140	*	chip1_peak_489	673.331	19.1676	6.19928e-06	0.0820786	chr9	6757656	6758203	548	+	firstexon:79500	uc003zkh.4	23081	KDM4C	hg38_genes_firstexons
chr6	73520931	73521070	140	*	chip1_peak_490	405.372	11.5396	6.23102e-06	0.0823099	chr6	73519883	73521018	1136	-	firstexon:61955	uc003phi.3	1915	EEF1A1	hg38_genes_firstexons
chr6	73520931	73521070	140	*	chip1_peak_490	405.372	11.5396	6.23102e-06	0.0823099	chr6	73521000	73521032	33	-	firstexon:61956	uc021zbt.2	1915	EEF1A1	hg38_genes_firstexons
chr6	73520931	73521070	140	*	chip1_peak_490	405.372	11.5396	6.23102e-06	0.0823099	chr6	73521000	73521032	33	-	firstexon:61957	uc063pot.1	1915	EEF1A1	hg38_genes_firstexons
chr6	73520931	73521070	140	*	chip1_peak_490	405.372	11.5396	6.23102e-06	0.0823099	chr6	73521000	73521588	589	-	firstexon:61959	uc003phj.4	1915	EEF1A1	hg38_genes_firstexons
chr19	16324491	16324630	140	*	chip1_peak_493	429.782	12.2345	6.42237e-06	0.0840635	chr19	16324307	16324514	208	-	firstexon:162573	uc060uyk.1	NA	NA	hg38_genes_firstexons
chr17	75667061	75667200	140	*	chip1_peak_494	555.909	15.8249	6.42528e-06	0.0840635	chr17	75667116	75667478	363	+	firstexon:143869	uc002jpe.4	29115	SAP30BP	hg38_genes_firstexons
chr17	75667061	75667200	140	*	chip1_peak_494	555.909	15.8249	6.42528e-06	0.0840635	chr17	75667044	75667142	99	-	firstexon:149939	uc060jzt.1	9400	RECQL5	hg38_genes_firstexons
chr17	75667061	75667200	140	*	chip1_peak_494	555.909	15.8249	6.42528e-06	0.0840635	chr17	75667044	75667189	146	-	firstexon:149940	uc060jzu.1	9400	RECQL5	hg38_genes_firstexons
chr17	75667061	75667200	140	*	chip1_peak_494	555.909	15.8249	6.42528e-06	0.0840635	chr17	75666428	75667088	661	-	firstexon:149946	uc060kaa.1	9400	RECQL5	hg38_genes_firstexons
chr17	75667061	75667200	140	*	chip1_peak_494	555.909	15.8249	6.42528e-06	0.0840635	chr17	75667044	75667189	146	-	firstexon:149951	uc060kai.1	9400	RECQL5	hg38_genes_firstexons
chr17	75667061	75667200	140	*	chip1_peak_494	555.909	15.8249	6.42528e-06	0.0840635	chr17	75667044	75667189	146	-	firstexon:149952	uc060kaj.1	9400	RECQL5	hg38_genes_firstexons
chr17	75667061	75667200	140	*	chip1_peak_494	555.909	15.8249	6.42528e-06	0.0840635	chr17	75666901	75667173	273	-	firstexon:149953	uc002joz.5	9400	RECQL5	hg38_genes_firstexons
chr15	69452741	69452880	140	*	chip1_peak_499	229.743	6.54005	6.64436e-06	0.0861026	chr15	69452784	69453020	237	+	firstexon:124988	uc002asd.2	6176	RPLP1	hg38_genes_firstexons
chr15	69452741	69452880	140	*	chip1_peak_499	229.743	6.54005	6.64436e-06	0.0861026	chr15	69452814	69453020	207	+	firstexon:124989	uc002ase.2	6176	RPLP1	hg38_genes_firstexons
chr15	69452741	69452880	140	*	chip1_peak_499	229.743	6.54005	6.64436e-06	0.0861026	chr15	69452819	69453020	202	+	firstexon:124990	uc059kua.1	6176	RPLP1	hg38_genes_firstexons
chrX	318781	318990	210	*	chip1_peak_502	575.054	16.3699	6.79667e-06	0.0876767	chrX	318439	318819	381	-	firstexon:179395	uc033doq.2	8225	GTPBP6	hg38_genes_firstexons
chr21	42879411	42879690	280	*	chip1_peak_503	406.899	11.5831	6.81096e-06	0.0878097	chr21	42879644	42879865	222	+	firstexon:171315	uc062amk.1	4731	NDUFV3	hg38_genes_firstexons
chr21	42879411	42879690	280	*	chip1_peak_503	406.899	11.5831	6.81096e-06	0.0878097	chr21	42879407	42879531	125	-	firstexon:172451	uc002zci.5	10785	WDR4	hg38_genes_firstexons
chr21	42879411	42879690	280	*	chip1_peak_503	406.899	11.5831	6.81096e-06	0.0878097	chr21	42879407	42879555	149	-	firstexon:172453	uc002zck.3	10785	WDR4	hg38_genes_firstexons
chr21	42879411	42879690	280	*	chip1_peak_503	406.899	11.5831	6.81096e-06	0.0878097	chr21	42879513	42879568	56	-	firstexon:172454	uc062amg.1	10785	WDR4	hg38_genes_firstexons
chr21	42879411	42879690	280	*	chip1_peak_503	406.899	11.5831	6.81096e-06	0.0878097	chr21	42879407	42879515	109	-	firstexon:172455	uc062amh.1	10785	WDR4	hg38_genes_firstexons
chr21	42879411	42879690	280	*	chip1_peak_503	406.899	11.5831	6.81096e-06	0.0878097	chr21	42879521	42879546	26	-	firstexon:172456	uc062ami.1	10785	WDR4	hg38_genes_firstexons
chr21	42879411	42879690	280	*	chip1_peak_503	406.899	11.5831	6.81096e-06	0.0878097	chr21	42879087	42879510	424	-	firstexon:172457	uc062amj.1	10785	WDR4	hg38_genes_firstexons
chr11	119095341	119095550	210	*	chip1_peak_508	508.86	14.4856	7.02429e-06	0.0896707	chr11	119093854	119095467	1614	-	firstexon:101981	uc001pvg.4	3014	H2AFX	hg38_genes_firstexons
chr11	119095341	119095550	210	*	chip1_peak_508	508.86	14.4856	7.02429e-06	0.0896707	chr11	119094460	119095449	990	-	firstexon:101982	uc058ifs.1	NA	NA	hg38_genes_firstexons
chr17	7484331	7484470	140	*	chip1_peak_509	510.054	14.5196	7.06256e-06	0.0900032	chr17	7484366	7484857	492	+	firstexon:139660	uc060aps.1	5430	POLR2A	hg38_genes_firstexons
chr17	7484331	7484470	140	*	chip1_peak_509	510.054	14.5196	7.06256e-06	0.0900032	chr17	7484379	7484857	479	+	firstexon:139661	uc060apt.1	5430	POLR2A	hg38_genes_firstexons
chr11	65434881	65435020	140	*	chip1_peak_510	181.849	5.17665	7.0901e-06	0.0902502	chr11	65422798	65445540	22743	+	firstexon:94067	uc010rog.3	283131	NEAT1	hg38_genes_firstexons
chr10	45594711	45594920	210	*	chip1_peak_516	522.014	14.8601	7.22637e-06	0.0911447	chr10	45594235	45594906	672	-	firstexon:89047	uc001jck.3	220972	2018-03-08	hg38_genes_firstexons
chr11	65261701	65261910	210	*	chip1_peak_517	230.651	6.56588	7.34037e-06	0.0923716	chr11	65261762	65262371	610	+	firstexon:94032	uc001odj.4	23649	POLA2	hg38_genes_firstexons
chr4	8440531	8440670	140	*	chip1_peak_518	334.15	9.51219	7.53458e-06	0.0943141	chr4	8440648	8440711	64	-	firstexon:44505	uc003glc.5	8310	ACOX3	hg38_genes_firstexons
chr4	8440531	8440670	140	*	chip1_peak_518	334.15	9.51219	7.53458e-06	0.0943141	chr4	8440648	8440723	76	-	firstexon:44508	uc003gld.5	8310	ACOX3	hg38_genes_firstexons
chr5	271391	271530	140	*	chip1_peak_519	655.41	18.6574	7.53697e-06	0.0943141	chr5	271345	271516	172	-	firstexon:51991	uc032ujs.2	102467073	HRAT5	hg38_genes_firstexons
chr5	149551431	149551570	140	*	chip1_peak_521	421.791	12.007	7.55379e-06	0.0943141	chr5	149550842	149551552	711	-	firstexon:54978	uc003lqx.3	1452	CSNK1A1	hg38_genes_firstexons
chr6	27838441	27838580	140	*	chip1_peak_525	278.053	7.91528	7.775e-06	0.0964676	chr6	27837760	27839482	1723	+	firstexon:56673	uc003njv.4	8341	HIST1H2BN	hg38_genes_firstexons
chr6	27838441	27838580	140	*	chip1_peak_525	278.053	7.91528	7.775e-06	0.0964676	chr6	27838545	27839065	521	+	firstexon:56675	uc003njt.2	NA	NA	hg38_genes_firstexons
chr7	129952831	129952970	140	*	chip1_peak_526	419.204	11.9334	7.91781e-06	0.0976844	chr7	129952503	129952949	447	-	firstexon:71487	uc003vpf.3	7328	UBE2H	hg38_genes_firstexons
chr7	129952831	129952970	140	*	chip1_peak_526	419.204	11.9334	7.91781e-06	0.0976844	chr7	129952503	129952943	441	-	firstexon:71491	uc064hxs.1	7328	UBE2H	hg38_genes_firstexons
chr9	129178071	129178350	280	*	chip1_peak_527	522.05	14.8611	7.95917e-06	0.0979825	chr9	129175552	129178262	2711	-	firstexon:84623	uc010myt.2	389792	IER5L	hg38_genes_firstexons
chr15	45279081	45279220	140	*	chip1_peak_528	421.932	12.011	7.97177e-06	0.0980829	chr15	45279197	45279227	31	-	firstexon:127347	uc059ith.1	101928414	LOC101928414	hg38_genes_firstexons
chr15	45279081	45279220	140	*	chip1_peak_528	421.932	12.011	7.97177e-06	0.0980829	chr15	45279197	45279251	55	-	firstexon:127348	uc059iti.1	101928414	LOC101928414	hg38_genes_firstexons
chr11	65435301	65435440	140	*	chip1_peak_531	277.613	7.90275	8.21033e-06	0.100181	chr11	65422798	65445540	22743	+	firstexon:94067	uc010rog.3	283131	NEAT1	hg38_genes_firstexons
chr6	34696901	34697040	140	*	chip1_peak_532	177.307	5.04735	8.24215e-06	0.100514	chr6	34696945	34696997	53	+	firstexon:57455	uc063oae.1	101929243	LOC101929243	hg38_genes_firstexons
chr19	32345531	32345670	140	*	chip1_peak_533	500.23	14.2399	8.25101e-06	0.100567	chr19	32345594	32345783	190	+	firstexon:157060	uc002ntd.4	22847	ZNF507	hg38_genes_firstexons
chr19	32345531	32345670	140	*	chip1_peak_533	500.23	14.2399	8.25101e-06	0.100567	chr19	32345625	32345783	159	+	firstexon:157061	uc060wqz.1	22847	ZNF507	hg38_genes_firstexons
chr1	51878681	51878820	140	*	chip1_peak_538	472.736	13.4573	8.41912e-06	0.102165	chr1	51878275	51878805	531	-	firstexon:10891	uc001ctc.5	4898	NRDC	hg38_genes_firstexons
chr1	51878681	51878820	140	*	chip1_peak_538	472.736	13.4573	8.41912e-06	0.102165	chr1	51878275	51878805	531	-	firstexon:10892	uc001ctd.5	4898	NRDC	hg38_genes_firstexons
chr1	51878681	51878820	140	*	chip1_peak_538	472.736	13.4573	8.41912e-06	0.102165	chr1	51878275	51878937	663	-	firstexon:10894	uc057gmm.1	4898	NRDC	hg38_genes_firstexons
chr1	51878681	51878820	140	*	chip1_peak_538	472.736	13.4573	8.41912e-06	0.102165	chr1	51878275	51878710	436	-	firstexon:10896	uc057gmo.1	4898	NRDC	hg38_genes_firstexons
chr1	51878681	51878820	140	*	chip1_peak_538	472.736	13.4573	8.41912e-06	0.102165	chr1	51878275	51878771	497	-	firstexon:10904	uc057gna.1	4898	NRDC	hg38_genes_firstexons
chr1	51878681	51878820	140	*	chip1_peak_538	472.736	13.4573	8.41912e-06	0.102165	chr1	51878275	51878723	449	-	firstexon:10905	uc057gnb.1	4898	NRDC	hg38_genes_firstexons
chr11	63986371	63986510	140	*	chip1_peak_539	176.598	5.02717	8.45572e-06	0.102497	chr11	63985853	63986514	662	+	firstexon:93746	uc058css.1	55611	OTUB1	hg38_genes_firstexons
chr11	63986371	63986510	140	*	chip1_peak_539	176.598	5.02717	8.45572e-06	0.102497	chr11	63985853	63986514	662	+	firstexon:93747	uc058cst.1	55611	OTUB1	hg38_genes_firstexons
chr11	63986371	63986510	140	*	chip1_peak_539	176.598	5.02717	8.45572e-06	0.102497	chr11	63985997	63986514	518	+	firstexon:93748	uc058csu.1	55611	OTUB1	hg38_genes_firstexons
chr11	63986371	63986510	140	*	chip1_peak_539	176.598	5.02717	8.45572e-06	0.102497	chr11	63986005	63986514	510	+	firstexon:93749	uc058csv.1	55611	OTUB1	hg38_genes_firstexons
chr11	63986371	63986510	140	*	chip1_peak_539	176.598	5.02717	8.45572e-06	0.102497	chr11	63986413	63986514	102	+	firstexon:93751	uc001nyf.2	55611	OTUB1	hg38_genes_firstexons
chr11	63986371	63986510	140	*	chip1_peak_539	176.598	5.02717	8.45572e-06	0.102497	chr11	63986446	63986514	69	+	firstexon:93752	uc058csx.1	55611	OTUB1	hg38_genes_firstexons
chr11	63986371	63986510	140	*	chip1_peak_539	176.598	5.02717	8.45572e-06	0.102497	chr11	63986449	63986514	66	+	firstexon:93753	uc058csy.1	55611	OTUB1	hg38_genes_firstexons
chr11	63986371	63986510	140	*	chip1_peak_539	176.598	5.02717	8.45572e-06	0.102497	chr11	63986469	63986514	46	+	firstexon:93754	uc058csz.1	55611	OTUB1	hg38_genes_firstexons
chr11	65436631	65436770	140	*	chip1_peak_546	176.765	5.03194	8.59263e-06	0.103306	chr11	65422798	65445540	22743	+	firstexon:94067	uc010rog.3	283131	NEAT1	hg38_genes_firstexons
chr11	65122191	65122330	140	*	chip1_peak_548	235.059	6.69139	8.67764e-06	0.104158	chr11	65122183	65122340	158	+	firstexon:93993	uc058dgk.1	740	MRPL49	hg38_genes_firstexons
chr11	65122191	65122330	140	*	chip1_peak_548	235.059	6.69139	8.67764e-06	0.104158	chr11	65122291	65122340	50	+	firstexon:93994	uc058dgl.1	740	MRPL49	hg38_genes_firstexons
chr11	65122191	65122330	140	*	chip1_peak_548	235.059	6.69139	8.67764e-06	0.104158	chr11	65122311	65122424	114	+	firstexon:93995	uc058dgm.1	740	MRPL49	hg38_genes_firstexons
chr11	65122191	65122330	140	*	chip1_peak_548	235.059	6.69139	8.67764e-06	0.104158	chr11	65122319	65122424	106	+	firstexon:93996	uc058dgn.1	740	MRPL49	hg38_genes_firstexons
chr11	65122191	65122330	140	*	chip1_peak_548	235.059	6.69139	8.67764e-06	0.104158	chr11	65122321	65122424	104	+	firstexon:93997	uc058dgo.1	740	MRPL49	hg38_genes_firstexons
chr11	65122191	65122330	140	*	chip1_peak_548	235.059	6.69139	8.67764e-06	0.104158	chr11	65122328	65122424	97	+	firstexon:93998	uc001oda.3	740	MRPL49	hg38_genes_firstexons
chr11	65122191	65122330	140	*	chip1_peak_548	235.059	6.69139	8.67764e-06	0.104158	chr11	65122090	65122473	384	-	firstexon:99817	uc001ocx.4	2197	FAU	hg38_genes_firstexons
chr21	39445631	39445770	140	*	chip1_peak_551	252.629	7.19154	8.96638e-06	0.106869	chr21	39445725	39445777	53	-	firstexon:172330	uc062afa.1	150082	LCA5L	hg38_genes_firstexons
chr21	39445631	39445770	140	*	chip1_peak_551	252.629	7.19154	8.96638e-06	0.106869	chr21	39445450	39445733	284	-	firstexon:172331	uc002yxv.4	150082	LCA5L	hg38_genes_firstexons
chr21	39445631	39445770	140	*	chip1_peak_551	252.629	7.19154	8.96638e-06	0.106869	chr21	39445725	39445752	28	-	firstexon:172333	uc062afd.1	150082	LCA5L	hg38_genes_firstexons
chr21	39445631	39445770	140	*	chip1_peak_551	252.629	7.19154	8.96638e-06	0.106869	chr21	39445725	39445777	53	-	firstexon:172334	uc002yxw.3	150082	LCA5L	hg38_genes_firstexons
chr21	39445631	39445770	140	*	chip1_peak_551	252.629	7.19154	8.96638e-06	0.106869	chr21	39445725	39445805	81	-	firstexon:172335	uc062afe.1	150082	LCA5L	hg38_genes_firstexons
chr21	39445631	39445770	140	*	chip1_peak_551	252.629	7.19154	8.96638e-06	0.106869	chr21	39445725	39445761	37	-	firstexon:172336	uc062aff.1	150082	LCA5L	hg38_genes_firstexons
chr21	39445631	39445770	140	*	chip1_peak_551	252.629	7.19154	8.96638e-06	0.106869	chr21	39445725	39445775	51	-	firstexon:172337	uc062afg.1	150082	LCA5L	hg38_genes_firstexons
chr21	39445631	39445770	140	*	chip1_peak_551	252.629	7.19154	8.96638e-06	0.106869	chr21	39445725	39445760	36	-	firstexon:172338	uc062afh.1	150082	LCA5L	hg38_genes_firstexons
chr21	39445631	39445770	140	*	chip1_peak_551	252.629	7.19154	8.96638e-06	0.106869	chr21	39445450	39445733	284	-	firstexon:172339	uc062afi.1	150082	LCA5L	hg38_genes_firstexons
chr21	39445631	39445770	140	*	chip1_peak_551	252.629	7.19154	8.96638e-06	0.106869	chr21	39445725	39445778	54	-	firstexon:172340	uc062afl.1	150082	LCA5L	hg38_genes_firstexons
chr21	39445631	39445770	140	*	chip1_peak_551	252.629	7.19154	8.96638e-06	0.106869	chr21	39445725	39445803	79	-	firstexon:172341	uc062afm.1	150082	LCA5L	hg38_genes_firstexons
chr21	39445631	39445770	140	*	chip1_peak_551	252.629	7.19154	8.96638e-06	0.106869	chr21	39445450	39445719	270	-	firstexon:172342	uc062afn.1	150082	LCA5L	hg38_genes_firstexons
chr21	39445631	39445770	140	*	chip1_peak_551	252.629	7.19154	8.96638e-06	0.106869	chr21	39445450	39445733	284	-	firstexon:172343	uc062afo.1	150082	LCA5L	hg38_genes_firstexons
chr21	39445631	39445770	140	*	chip1_peak_551	252.629	7.19154	8.96638e-06	0.106869	chr21	39445725	39445769	45	-	firstexon:172345	uc062afq.1	150082	LCA5L	hg38_genes_firstexons
chr21	39445631	39445770	140	*	chip1_peak_551	252.629	7.19154	8.96638e-06	0.106869	chr21	39445725	39445769	45	-	firstexon:172346	uc062afr.1	150082	LCA5L	hg38_genes_firstexons
chr21	39445631	39445770	140	*	chip1_peak_551	252.629	7.19154	8.96638e-06	0.106869	chr21	39445725	39445780	56	-	firstexon:172347	uc062afs.1	150082	LCA5L	hg38_genes_firstexons
chr21	39445631	39445770	140	*	chip1_peak_551	252.629	7.19154	8.96638e-06	0.106869	chr21	39445725	39445752	28	-	firstexon:172348	uc062aft.1	150082	LCA5L	hg38_genes_firstexons
chr21	39445631	39445770	140	*	chip1_peak_551	252.629	7.19154	8.96638e-06	0.106869	chr21	39445725	39445753	29	-	firstexon:172349	uc062afu.1	NA	NA	hg38_genes_firstexons
chr19	52190111	52190250	140	*	chip1_peak_558	532.803	15.1672	9.16889e-06	0.108406	chr19	52190039	52190174	136	+	firstexon:159575	uc002pyp.4	5518	PPP2R1A	hg38_genes_firstexons
chr19	52190111	52190250	140	*	chip1_peak_558	532.803	15.1672	9.16889e-06	0.108406	chr19	52190048	52190174	127	+	firstexon:159576	uc061cby.1	5518	PPP2R1A	hg38_genes_firstexons
chr19	52190111	52190250	140	*	chip1_peak_558	532.803	15.1672	9.16889e-06	0.108406	chr19	52190051	52190294	244	+	firstexon:159577	uc061cbz.1	5518	PPP2R1A	hg38_genes_firstexons
chr19	52190111	52190250	140	*	chip1_peak_558	532.803	15.1672	9.16889e-06	0.108406	chr19	52190091	52190174	84	+	firstexon:159578	uc061cca.1	5518	PPP2R1A	hg38_genes_firstexons
chr19	52190111	52190250	140	*	chip1_peak_558	532.803	15.1672	9.16889e-06	0.108406	chr19	52190097	52190174	78	+	firstexon:159579	uc061ccb.1	5518	PPP2R1A	hg38_genes_firstexons
chr19	52190111	52190250	140	*	chip1_peak_558	532.803	15.1672	9.16889e-06	0.108406	chr19	52190114	52190174	61	+	firstexon:159580	uc061ccc.1	5518	PPP2R1A	hg38_genes_firstexons
chr21	33542461	33542600	140	*	chip1_peak_562	266.065	7.57402	9.35072e-06	0.109734	chr21	33542587	33542842	256	-	firstexon:172056	uc002yrz.4	2618	GART	hg38_genes_firstexons
chr21	33542461	33542600	140	*	chip1_peak_562	266.065	7.57402	9.35072e-06	0.109734	chr21	33542591	33542892	302	-	firstexon:172058	uc061zqp.1	2618	GART	hg38_genes_firstexons
chr21	33542461	33542600	140	*	chip1_peak_562	266.065	7.57402	9.35072e-06	0.109734	chr21	33542548	33542820	273	-	firstexon:172071	uc061zrb.1	2618	GART	hg38_genes_firstexons
chr12	389201	389340	140	*	chip1_peak_565	290.782	8.27763	9.42442e-06	0.110313	chr12	389273	389486	214	+	firstexon:102487	uc058jpa.1	84318	CCDC77	hg38_genes_firstexons
chr12	389201	389340	140	*	chip1_peak_565	290.782	8.27763	9.42442e-06	0.110313	chr12	388927	389454	528	-	firstexon:107905	uc001qif.3	5927	KDM5A	hg38_genes_firstexons
chr12	389201	389340	140	*	chip1_peak_565	290.782	8.27763	9.42442e-06	0.110313	chr12	388927	389246	320	-	firstexon:107906	uc058jop.1	5927	KDM5A	hg38_genes_firstexons
chr12	389201	389340	140	*	chip1_peak_565	290.782	8.27763	9.42442e-06	0.110313	chr12	388927	389282	356	-	firstexon:107909	uc058jos.1	5927	KDM5A	hg38_genes_firstexons
chr12	389201	389340	140	*	chip1_peak_565	290.782	8.27763	9.42442e-06	0.110313	chr12	388927	389264	338	-	firstexon:107914	uc058jox.1	5927	KDM5A	hg38_genes_firstexons
chr12	389201	389340	140	*	chip1_peak_565	290.782	8.27763	9.42442e-06	0.110313	chr12	388927	389273	347	-	firstexon:107916	uc058joz.1	5927	KDM5A	hg38_genes_firstexons
chr3	129316181	129316320	140	*	chip1_peak_566	411.044	11.7011	9.43392e-06	0.110343	chr3	129314771	129316277	1507	-	firstexon:38600	uc003elx.3	8971	H1FX	hg38_genes_firstexons
chr3	129316181	129316320	140	*	chip1_peak_566	411.044	11.7011	9.43392e-06	0.110343	chr3	129316261	129316391	131	-	firstexon:38601	uc062nqt.1	8971	H1FX	hg38_genes_firstexons
chr21	44801681	44801820	140	*	chip1_peak_567	280.139	7.97467	9.43758e-06	0.110343	chr21	44801706	44802019	314	-	firstexon:172552	uc002zfy.4	7327	UBE2G2	hg38_genes_firstexons
chr21	44801681	44801820	140	*	chip1_peak_567	280.139	7.97467	9.43758e-06	0.110343	chr21	44801706	44801819	114	-	firstexon:172554	uc062atd.1	7327	UBE2G2	hg38_genes_firstexons
chr21	44801681	44801820	140	*	chip1_peak_567	280.139	7.97467	9.43758e-06	0.110343	chr21	44801706	44801779	74	-	firstexon:172555	uc062ate.1	7327	UBE2G2	hg38_genes_firstexons
chr21	44801681	44801820	140	*	chip1_peak_567	280.139	7.97467	9.43758e-06	0.110343	chr21	44801706	44801823	118	-	firstexon:172556	uc062atf.1	7327	UBE2G2	hg38_genes_firstexons
chr21	44801681	44801820	140	*	chip1_peak_567	280.139	7.97467	9.43758e-06	0.110343	chr21	44801706	44801774	69	-	firstexon:172557	uc002zfx.4	7327	UBE2G2	hg38_genes_firstexons
chr21	44801681	44801820	140	*	chip1_peak_567	280.139	7.97467	9.43758e-06	0.110343	chr21	44801706	44801826	121	-	firstexon:172558	uc062atg.1	7327	UBE2G2	hg38_genes_firstexons
chr21	44801681	44801820	140	*	chip1_peak_567	280.139	7.97467	9.43758e-06	0.110343	chr21	44801706	44801804	99	-	firstexon:172559	uc062ath.1	7327	UBE2G2	hg38_genes_firstexons
chr21	44801681	44801820	140	*	chip1_peak_567	280.139	7.97467	9.43758e-06	0.110343	chr21	44801706	44801801	96	-	firstexon:172560	uc062ati.1	7327	UBE2G2	hg38_genes_firstexons
chr21	44801681	44801820	140	*	chip1_peak_567	280.139	7.97467	9.43758e-06	0.110343	chr21	44801706	44801768	63	-	firstexon:172561	uc062atj.1	7327	UBE2G2	hg38_genes_firstexons
chr21	44801681	44801820	140	*	chip1_peak_567	280.139	7.97467	9.43758e-06	0.110343	chr21	44801706	44801744	39	-	firstexon:172562	uc062atk.1	7327	UBE2G2	hg38_genes_firstexons
chr21	44801681	44801820	140	*	chip1_peak_567	280.139	7.97467	9.43758e-06	0.110343	chr21	44801706	44801808	103	-	firstexon:172563	uc062atl.1	7327	UBE2G2	hg38_genes_firstexons
chr8	108248561	108248700	140	*	chip1_peak_569	273.554	7.7872	9.61899e-06	0.112049	chr8	108248613	108248765	153	-	firstexon:78163	uc003ymu.4	3646	EIF3E	hg38_genes_firstexons
chr8	108248561	108248700	140	*	chip1_peak_569	273.554	7.7872	9.61899e-06	0.112049	chr8	108248613	108248698	86	-	firstexon:78164	uc064pml.1	3646	EIF3E	hg38_genes_firstexons
chr8	108248561	108248700	140	*	chip1_peak_569	273.554	7.7872	9.61899e-06	0.112049	chr8	108248613	108248719	107	-	firstexon:78167	uc064pmo.1	3646	EIF3E	hg38_genes_firstexons
chr8	108248561	108248700	140	*	chip1_peak_569	273.554	7.7872	9.61899e-06	0.112049	chr8	108248613	108248718	106	-	firstexon:78169	uc064pmq.1	3646	EIF3E	hg38_genes_firstexons
chr8	108248561	108248700	140	*	chip1_peak_569	273.554	7.7872	9.61899e-06	0.112049	chr8	108248613	108248698	86	-	firstexon:78171	uc064pmt.1	3646	EIF3E	hg38_genes_firstexons
chr8	108248561	108248700	140	*	chip1_peak_569	273.554	7.7872	9.61899e-06	0.112049	chr8	108248613	108248802	190	-	firstexon:78172	uc010mcj.2	3646	EIF3E	hg38_genes_firstexons
chr8	108248561	108248700	140	*	chip1_peak_569	273.554	7.7872	9.61899e-06	0.112049	chr8	108248613	108248716	104	-	firstexon:78173	uc064pmu.1	3646	EIF3E	hg38_genes_firstexons
chr8	108248561	108248700	140	*	chip1_peak_569	273.554	7.7872	9.61899e-06	0.112049	chr8	108248613	108248717	105	-	firstexon:78174	uc064pmv.1	3646	EIF3E	hg38_genes_firstexons
chr8	108248561	108248700	140	*	chip1_peak_569	273.554	7.7872	9.61899e-06	0.112049	chr8	108248613	108248668	56	-	firstexon:78175	uc064pmw.1	3646	EIF3E	hg38_genes_firstexons
chr8	108248561	108248700	140	*	chip1_peak_569	273.554	7.7872	9.61899e-06	0.112049	chr8	108248613	108248717	105	-	firstexon:78176	uc064pmx.1	3646	EIF3E	hg38_genes_firstexons
chr17	75154521	75154660	140	*	chip1_peak_572	433.766	12.3479	9.71682e-06	0.112891	chr17	75154342	75154683	342	-	firstexon:149849	uc002jna.3	51155	HN1	hg38_genes_firstexons
chr17	75154521	75154660	140	*	chip1_peak_572	433.766	12.3479	9.71682e-06	0.112891	chr17	75154342	75154675	334	-	firstexon:149851	uc002jnb.3	51155	HN1	hg38_genes_firstexons
chr17	75154521	75154660	140	*	chip1_peak_572	433.766	12.3479	9.71682e-06	0.112891	chr17	75154342	75154675	334	-	firstexon:149852	uc060jtr.1	51155	HN1	hg38_genes_firstexons
chr6	53348891	53349030	140	*	chip1_peak_574	530.727	15.1081	9.94363e-06	0.11492	chr6	53348817	53349179	363	-	firstexon:61702	uc003pbs.2	60481	ELOVL5	hg38_genes_firstexons
chr6	53348891	53349030	140	*	chip1_peak_574	530.727	15.1081	9.94363e-06	0.11492	chr6	53348817	53349179	363	-	firstexon:61703	uc011dwx.2	60481	ELOVL5	hg38_genes_firstexons
chr6	53348891	53349030	140	*	chip1_peak_574	530.727	15.1081	9.94363e-06	0.11492	chr6	53348817	53349007	191	-	firstexon:61704	uc003pbr.3	60481	ELOVL5	hg38_genes_firstexons
chr6	53348891	53349030	140	*	chip1_peak_574	530.727	15.1081	9.94363e-06	0.11492	chr6	53348817	53348973	157	-	firstexon:61705	uc063pbr.1	60481	ELOVL5	hg38_genes_firstexons
chr6	53348891	53349030	140	*	chip1_peak_574	530.727	15.1081	9.94363e-06	0.11492	chr6	53348817	53348950	134	-	firstexon:61706	uc063pbs.1	60481	ELOVL5	hg38_genes_firstexons
chr6	53348891	53349030	140	*	chip1_peak_574	530.727	15.1081	9.94363e-06	0.11492	chr6	53348817	53348950	134	-	firstexon:61707	uc063pbt.1	60481	ELOVL5	hg38_genes_firstexons
chr6	53348891	53349030	140	*	chip1_peak_574	530.727	15.1081	9.94363e-06	0.11492	chr6	53348817	53348926	110	-	firstexon:61708	uc003pbu.4	60481	ELOVL5	hg38_genes_firstexons
chr1	37595741	37595880	140	*	chip1_peak_575	493.054	14.0357	9.95385e-06	0.11492	chr1	37595759	37595921	163	-	firstexon:10221	uc001cbk.4	29889	GNL2	hg38_genes_firstexons
chr1	37595741	37595880	140	*	chip1_peak_575	493.054	14.0357	9.95385e-06	0.11492	chr1	37595759	37595935	177	-	firstexon:10228	uc057ewu.1	29889	GNL2	hg38_genes_firstexons

## Sheet: peaksInPromoters
seqnames	start	end	width	strand	name	score	FC	pValue	FDR	annot.seqnames	annot.start	annot.end	annot.width	annot.strand	annot.id	annot.tx_id	annot.gene_id	annot.symbol	annot.type
chr11	64185311	64186150	840	*	chip1_peak_5	329.119	9.36897	2.7303e-20	1.04022e-14	chr11	64185115	64186114	1000	+	promoter:93763	uc001nyk.2	10963	STIP1	hg38_genes_promoters
chr11	64185311	64186150	840	*	chip1_peak_5	329.119	9.36897	2.7303e-20	1.04022e-14	chr11	64185185	64186184	1000	+	promoter:93764	uc058ctn.1	10963	STIP1	hg38_genes_promoters
chr11	64185311	64186150	840	*	chip1_peak_5	329.119	9.36897	2.7303e-20	1.04022e-14	chr11	64185204	64186203	1000	+	promoter:93765	uc010rnb.2	10963	STIP1	hg38_genes_promoters
chr11	64185311	64186150	840	*	chip1_peak_5	329.119	9.36897	2.7303e-20	1.04022e-14	chr11	64185225	64186224	1000	+	promoter:93766	uc001nyj.4	10963	STIP1	hg38_genes_promoters
chr11	64185311	64186150	840	*	chip1_peak_5	329.119	9.36897	2.7303e-20	1.04022e-14	chr11	64185234	64186233	1000	+	promoter:93767	uc058cto.1	10963	STIP1	hg38_genes_promoters
chr11	64185311	64186150	840	*	chip1_peak_5	329.119	9.36897	2.7303e-20	1.04022e-14	chr11	64185303	64186302	1000	+	promoter:93768	uc058ctp.1	10963	STIP1	hg38_genes_promoters
chr11	65498511	65507750	9240	*	chip1_peak_6	282.493	8.04167	9.63329e-18	3.1772e-12	chr11	65498042	65499041	1000	+	promoter:94080	uc058dka.1	NA	NA	hg38_genes_promoters
chr11	65498511	65507750	9240	*	chip1_peak_6	282.493	8.04167	9.63329e-18	3.1772e-12	chr11	65498042	65499041	1000	+	promoter:94081	uc058dkb.1	NA	NA	hg38_genes_promoters
chr11	65498511	65507750	9240	*	chip1_peak_6	282.493	8.04167	9.63329e-18	3.1772e-12	chr11	65498042	65499041	1000	+	promoter:94082	uc058dkc.1	NA	NA	hg38_genes_promoters
chr11	65498511	65507750	9240	*	chip1_peak_6	282.493	8.04167	9.63329e-18	3.1772e-12	chr11	65499223	65500222	1000	+	promoter:94083	uc058dkd.1	NA	NA	hg38_genes_promoters
chr11	65498511	65507750	9240	*	chip1_peak_6	282.493	8.04167	9.63329e-18	3.1772e-12	chr11	65500848	65501847	1000	+	promoter:94084	uc001odz.4	NA	NA	hg38_genes_promoters
chr11	65498511	65507750	9240	*	chip1_peak_6	282.493	8.04167	9.63329e-18	3.1772e-12	chr11	65500960	65501959	1000	+	promoter:94085	uc058dke.1	NA	NA	hg38_genes_promoters
chr11	65498511	65507750	9240	*	chip1_peak_6	282.493	8.04167	9.63329e-18	3.1772e-12	chr11	65501729	65502728	1000	+	promoter:94086	uc058dkg.1	NA	NA	hg38_genes_promoters
chr11	65498511	65507750	9240	*	chip1_peak_6	282.493	8.04167	9.63329e-18	3.1772e-12	chr11	65501914	65502913	1000	+	promoter:94087	uc058dkh.1	378938	MALAT1	hg38_genes_promoters
chr11	65498511	65507750	9240	*	chip1_peak_6	282.493	8.04167	9.63329e-18	3.1772e-12	chr11	65502679	65503678	1000	+	promoter:94088	uc058dki.1	NA	NA	hg38_genes_promoters
chr11	65498511	65507750	9240	*	chip1_peak_6	282.493	8.04167	9.63329e-18	3.1772e-12	chr11	65502705	65503704	1000	+	promoter:94089	uc058dkj.1	NA	NA	hg38_genes_promoters
chr11	65498511	65507750	9240	*	chip1_peak_6	282.493	8.04167	9.63329e-18	3.1772e-12	chr11	65503005	65504004	1000	+	promoter:94090	uc058dkk.1	NA	NA	hg38_genes_promoters
chr11	65498511	65507750	9240	*	chip1_peak_6	282.493	8.04167	9.63329e-18	3.1772e-12	chr11	65503496	65504495	1000	+	promoter:94091	uc058dkl.1	NA	NA	hg38_genes_promoters
chr11	65498511	65507750	9240	*	chip1_peak_6	282.493	8.04167	9.63329e-18	3.1772e-12	chr11	65503519	65504518	1000	+	promoter:94092	uc058dkm.1	NA	NA	hg38_genes_promoters
chr11	65498511	65507750	9240	*	chip1_peak_6	282.493	8.04167	9.63329e-18	3.1772e-12	chr11	65503838	65504837	1000	+	promoter:94093	uc058dkn.1	NA	NA	hg38_genes_promoters
chr11	65498511	65507750	9240	*	chip1_peak_6	282.493	8.04167	9.63329e-18	3.1772e-12	chr11	65504204	65505203	1000	+	promoter:94094	uc058dko.1	NA	NA	hg38_genes_promoters
chr11	65498511	65507750	9240	*	chip1_peak_6	282.493	8.04167	9.63329e-18	3.1772e-12	chr11	65504207	65505206	1000	+	promoter:94095	uc058dkp.1	NA	NA	hg38_genes_promoters
chr11	65498511	65507750	9240	*	chip1_peak_6	282.493	8.04167	9.63329e-18	3.1772e-12	chr11	65505117	65506116	1000	+	promoter:94096	uc058dkq.1	378938	MALAT1	hg38_genes_promoters
chr11	65498511	65507750	9240	*	chip1_peak_6	282.493	8.04167	9.63329e-18	3.1772e-12	chr11	65498406	65499405	1000	-	promoter:99860	uc058djz.1	NA	NA	hg38_genes_promoters
chr11	65498511	65507750	9240	*	chip1_peak_6	282.493	8.04167	9.63329e-18	3.1772e-12	chr11	65503623	65504622	1000	-	promoter:99861	uc058dkf.1	NA	NA	hg38_genes_promoters
chr11	65711661	65712430	770	*	chip1_peak_7	301.455	8.58146	1.30674e-16	3.95558e-11	chr11	65710996	65711995	1000	+	promoter:94154	uc001ofi.4	10524	KAT5	hg38_genes_promoters
chr11	65711661	65712430	770	*	chip1_peak_7	301.455	8.58146	1.30674e-16	3.95558e-11	chr11	65711018	65712017	1000	+	promoter:94155	uc001ofj.4	10524	KAT5	hg38_genes_promoters
chr11	65711661	65712430	770	*	chip1_peak_7	301.455	8.58146	1.30674e-16	3.95558e-11	chr11	65711034	65712033	1000	+	promoter:94156	uc001ofk.4	10524	KAT5	hg38_genes_promoters
chr11	65711661	65712430	770	*	chip1_peak_7	301.455	8.58146	1.30674e-16	3.95558e-11	chr11	65711051	65712050	1000	+	promoter:94157	uc058dog.1	10524	KAT5	hg38_genes_promoters
chr11	65711661	65712430	770	*	chip1_peak_7	301.455	8.58146	1.30674e-16	3.95558e-11	chr11	65711239	65712238	1000	+	promoter:94158	uc010roo.3	10524	KAT5	hg38_genes_promoters
chr11	65711661	65712430	770	*	chip1_peak_7	301.455	8.58146	1.30674e-16	3.95558e-11	chr11	65711246	65712245	1000	+	promoter:94159	uc058doh.1	10524	KAT5	hg38_genes_promoters
chr11	65711661	65712430	770	*	chip1_peak_7	301.455	8.58146	1.30674e-16	3.95558e-11	chr11	65711378	65712377	1000	+	promoter:94160	uc058doi.1	10524	KAT5	hg38_genes_promoters
chr11	65711661	65712430	770	*	chip1_peak_7	301.455	8.58146	1.30674e-16	3.95558e-11	chr11	65711417	65712416	1000	+	promoter:94161	uc058doj.1	10524	KAT5	hg38_genes_promoters
chr11	65711661	65712430	770	*	chip1_peak_7	301.455	8.58146	1.30674e-16	3.95558e-11	chr11	65711424	65712423	1000	+	promoter:94162	uc058dok.1	10524	KAT5	hg38_genes_promoters
chr11	65711661	65712430	770	*	chip1_peak_7	301.455	8.58146	1.30674e-16	3.95558e-11	chr11	65711496	65712495	1000	+	promoter:94163	uc058dol.1	10524	KAT5	hg38_genes_promoters
chr11	65711661	65712430	770	*	chip1_peak_7	301.455	8.58146	1.30674e-16	3.95558e-11	chr11	65711500	65712499	1000	+	promoter:94164	uc058dom.1	10524	KAT5	hg38_genes_promoters
chr11	65711661	65712430	770	*	chip1_peak_7	301.455	8.58146	1.30674e-16	3.95558e-11	chr11	65711620	65712619	1000	+	promoter:94165	uc001ofl.4	10524	KAT5	hg38_genes_promoters
chr11	65711661	65712430	770	*	chip1_peak_7	301.455	8.58146	1.30674e-16	3.95558e-11	chr11	65711627	65712626	1000	+	promoter:94166	uc058don.1	10524	KAT5	hg38_genes_promoters
chr11	65711661	65712430	770	*	chip1_peak_7	301.455	8.58146	1.30674e-16	3.95558e-11	chr11	65711805	65712804	1000	+	promoter:94167	uc058doo.1	10524	KAT5	hg38_genes_promoters
chr11	68271701	68272120	420	*	chip1_peak_10	586.633	16.6995	2.11633e-15	5.56736e-10	chr11	68271963	68272962	1000	-	promoter:100263	uc001onr.5	53838	C11orf24	hg38_genes_promoters
chr11	68271701	68272120	420	*	chip1_peak_10	586.633	16.6995	2.11633e-15	5.56736e-10	chr11	68271948	68272947	1000	-	promoter:100265	uc058emv.1	53838	C11orf24	hg38_genes_promoters
chr11	68271701	68272120	420	*	chip1_peak_10	586.633	16.6995	2.11633e-15	5.56736e-10	chr11	68272002	68273001	1000	-	promoter:100266	uc058emw.1	53838	C11orf24	hg38_genes_promoters
chr11	68271701	68272120	420	*	chip1_peak_10	586.633	16.6995	2.11633e-15	5.56736e-10	chr11	68271990	68272989	1000	-	promoter:100267	uc058emx.1	53838	C11orf24	hg38_genes_promoters
chr11	68271701	68272120	420	*	chip1_peak_10	586.633	16.6995	2.11633e-15	5.56736e-10	chr11	68271972	68272971	1000	-	promoter:100268	uc058emy.1	53838	C11orf24	hg38_genes_promoters
[truncated: 2,354 more rows]

## Sheet: peaksInUp1to5kb
seqnames	start	end	width	strand	name	score	FC	pValue	FDR	annot.seqnames	annot.start	annot.end	annot.width	annot.strand	annot.id	annot.tx_id	annot.gene_id	annot.symbol	annot.type
[truncated: 941 more rows]
