# Supplementary material for: The role of the histone H3 variant CENPA in prostate cancer
Source: J Biol Chem. 2020 May 5;295(25):8537–49. doi: 10.1074/jbc.RA119.010080 (PMC7307189; doi:10.1074/jbc.RA119.010080)
Supplement: Supporting Information [file supp_RA119.010080_154133_2_supp_509549_q8lcfr.xlsx]

## Sheet: log2RPKM_consistentDEgenes
Gene	Sample_103422.L007	Sample_103422.L008	Sample_103423.L007	Sample_103423.L008	Sample_103424.L007	Sample_103424.L008	Sample_103425.L007	Sample_103425.L008	Sample_103426.L007	Sample_103426.L008	Sample_103427.L007	Sample_103427.L008
SCD	7.46725	7.47974	7.46496	7.46394	5.07228	5.09249	4.9302	4.94205	5.72929	5.68735	5.64555	5.64894
SCNN1G	3.9406	3.9694	3.80948	3.8036	0.166689	-0.0261028	-0.102097	-0.0675521	-0.0432562	-0.0608551	-0.183044	-0.0214702
FZD4	5.14566	5.15046	5.0789	5.12669	2.85655	2.85805	2.75609	2.77995	2.71632	2.70193	2.77213	2.8702
POLR1E	5.40792	5.35467	5.39396	5.42842	3.33659	3.39881	3.2114	3.27412	3.28061	3.29156	3.16177	3.18151
SCNN1B	3.44807	3.51136	3.4418	3.41749	-0.48512	-0.488061	-0.230566	-0.0861192	-0.41404	0.0164371	0.00607827	-0.117577
FAM174B	3.35073	3.3141	3.36183	3.30965	1.04746	1.01692	0.945472	0.983856	0.749742	0.809993	0.587159	0.560542
HMMR	4.35228	4.36247	4.45341	4.3772	2.89296	2.93963	2.97615	2.94025	2.65317	2.57633	2.61085	2.50861
KIF11	4.4588	4.41264	4.45982	4.46648	3.16821	3.09694	3.1098	3.20309	2.74202	2.71057	2.7247	2.75158
NQO1	3.15675	3.1569	3.08707	3.08369	4.69529	4.67818	4.80434	4.79352	4.47226	4.46178	4.60585	4.59422
CEP55	3.62299	3.63867	3.60694	3.55798	1.91426	1.8395	1.96388	1.95518	1.96996	1.92644	1.83922	1.9857
APLN	6.57069	6.59638	6.5086	6.50935	5.31923	5.31008	5.33019	5.3482	4.4893	4.49335	4.37515	4.41226
TPX2	5.38076	5.37678	5.45817	5.45801	4.25298	4.18469	4.22525	4.27647	3.7968	3.78434	3.76397	3.7718
RRM2	4.79689	4.78484	4.81514	4.84864	3.57268	3.55624	3.56601	3.56806	3.10738	3.20108	3.05012	3.04449
METTL7A	4.79731	4.81451	4.81454	4.79638	3.69811	3.68699	3.64794	3.65665	3.36016	3.48871	3.42551	3.42085
CKS2	7.50042	7.49024	7.4652	7.43621	6.17647	6.14648	6.26463	6.26817	5.76621	5.74175	5.68198	5.69997
TOP2A	5.4448	5.45842	5.57971	5.57839	4.25197	4.20856	4.10582	4.12878	3.79391	3.82273	3.80086	3.80997
FAM111B	6.35695	6.36189	6.44744	6.42328	5.26549	5.29843	5.18659	5.1739	4.36897	4.40034	4.33374	4.3519
LDOC1	5.25122	5.20038	5.16099	5.17904	6.51459	6.4927	6.58036	6.62948	7.31419	7.28689	7.16363	7.1623
CENPU	4.66689	4.7212	4.83167	4.8442	3.32432	3.29522	3.34866	3.42695	2.99967	2.94987	2.88227	2.99162
CCNA2	3.88782	3.81049	3.89984	3.96058	2.62118	2.53145	2.65214	2.61945	2.3044	2.29554	2.26862	2.15981
NUSAP1	5.55701	5.54396	5.69054	5.6666	4.22976	4.17103	4.31123	4.33718	3.87455	3.88677	3.78919	3.86102
NEK2	4.70831	4.71214	4.76049	4.81986	3.35366	3.41088	3.52999	3.53904	3.08589	3.08893	3.09551	3.09316
KIAA1024	1.30295	1.27812	1.29434	1.33028	-1.74705	-2.04462	-2.61496	-2.18926	-1.80512	-1.88647	-1.83176	-1.64071
TNFRSF19	2.41568	2.47336	2.42397	2.50064	3.57187	3.54566	3.45939	3.50129	4.46674	4.51414	4.54198	4.52518
TBPL1	4.65729	4.63672	4.59397	4.55754	3.22192	3.2525	3.38573	3.43381	3.30649	3.31083	3.35615	3.32051
CENPF	3.72055	3.73339	3.69804	3.71482	2.44649	2.4202	2.19658	2.2149	1.95805	1.962	1.97396	2.02666
CDC6	3.85391	3.83061	3.89923	3.84896	2.66563	2.64485	2.76975	2.67489	2.21111	2.17822	2.24741	2.33318
SPAG5	3.6958	3.73234	3.80743	3.81572	2.64802	2.66085	2.57776	2.55902	2.35106	2.31876	2.23571	2.27976
RACGAP1	4.27398	4.32346	4.37481	4.43832	3.30193	3.34212	3.21828	3.29191	3.10376	3.09365	3.12332	3.18519
CDK1	4.76885	4.81075	4.88228	4.87913	3.63398	3.57002	3.74361	3.7519	3.20693	3.16027	3.19545	3.13314
RP11-613M10.6	5.92918	5.9569	5.95718	5.92218	3.68702	3.59432	4.03424	3.93	3.27369	3.35123	3.39563	3.35434
KIF4A	3.55282	3.54355	3.59729	3.60071	2.23567	2.30134	2.39861	2.33887	1.99655	1.84787	1.90278	2.0262
TRIP13	3.34121	3.3116	3.41758	3.38046	2.10251	2.09956	2.09959	2.18786	1.57325	1.61075	1.71131	1.70753
CAPN2	0.985366	1.02688	0.905156	1.01257	2.05671	2.00473	2.11688	2.11111	2.25193	2.2823	2.27825	2.27491
KIF20A	3.16547	3.07345	3.21944	3.20339	2.01788	2.03213	1.97053	1.98159	1.63075	1.49569	1.48201	1.52529
PDE9A	3.873	3.84147	3.84611	3.79864	4.84776	4.85992	5.01115	5.00793	5.16677	5.1651	5.06904	5.09078
LAMP3	0.870493	0.969437	1.0762	1.09043	2.26693	2.38064	2.26055	2.33725	3.27177	3.29521	3.32843	3.38672
STC2	0.258024	0.26451	0.178354	0.119635	1.53373	1.45798	1.47419	1.52722	1.80102	1.78852	1.7211	1.73023
CCNB2	4.44333	4.41336	4.51194	4.54049	3.16236	3.11718	3.15972	3.33658	2.79662	2.90975	2.9679	2.96175
CCNB1	5.56078	5.51489	5.70499	5.68544	4.46735	4.45163	4.49779	4.59084	4.25356	4.19191	4.22209	4.19839
KIF23	2.92679	2.94042	2.94378	2.97286	1.76693	1.82875	1.7565	1.78722	1.52497	1.54654	1.40345	1.32557
KCNG1	-2.79804	-2.76509	-2.66638	-2.83369	-0.314896	-0.206932	-0.20535	-0.26624	0.100064	-0.251809	0.128608	-0.00995735
GPSM2	2.26033	2.3194	2.22327	2.2345	1.18594	1.24279	1.16666	1.11746	1.00341	0.915757	0.950144	0.924793
RAD51AP1	3.9777	4.06799	4.15898	4.12119	2.73619	2.6882	2.81447	2.91574	2.46263	2.53942	2.47329	2.52112
MCM4	5.02036	4.9981	5.11739	5.11304	4.05296	4.05635	3.92074	3.90881	3.99829	3.9749	3.89114	3.89434
CDC45	3.83565	3.89216	3.83991	3.88518	2.62595	2.75972	2.74359	2.81977	2.35991	2.2685	2.28107	2.25298
ANLN	4.64336	4.66656	4.73988	4.70064	3.53049	3.46165	3.2744	3.30026	3.08368	3.13844	3.24476	3.23039
SLC17A7	1.78721	1.78515	1.8431	1.79806	2.90249	2.86307	2.90495	2.9034	4.6531	4.65107	4.45972	4.49939
ASTN2	1.26622	1.24795	1.1035	1.17243	2.47557	2.44106	2.32397	2.4164	3.25853	3.2332	3.10509	3.09834
PBK	5.86201	5.87829	5.93872	5.92868	4.5594	4.51714	4.71256	4.6892	4.13066	4.08948	4.3116	4.30329
DIAPH3	2.47974	2.56704	2.44049	2.53337	1.28759	1.24141	1.02557	1.02849	0.992846	1.03755	0.981786	1.01164
NCAPG	2.75574	2.77557	2.84787	2.89955	1.5408	1.55171	1.48761	1.46606	0.987394	0.977615	1.1362	1.25184
CDKN3	4.15709	4.115	4.16145	4.16302	2.64146	2.84047	2.89859	2.90023	2.60431	2.52936	2.66134	2.70496
DHFR	4.26637	4.28775	4.28494	4.33759	3.31365	3.21217	3.05883	3.11197	3.07096	3.07749	3.19002	3.13624
S1PR3	-1.80491	-2.1289	-2.21494	-2.17781	-5.56155	-5.84815	-6.20011	-6.05852	-7.01434	-7.02154	-7.37565	-7.12637
HJURP	3.37854	3.31116	3.34012	3.3989	1.89054	1.83207	2.06904	2.1246	1.7267	1.69573	1.63503	1.54085
LURAP1L	2.617	2.78178	2.66364	2.67276	0.200517	0.731689	0.760073	0.791791	0.953683	0.962974	0.973908	1.02601
CKAP2L	3.16687	3.15494	3.20009	3.27012	1.89845	1.97282	1.61876	1.69337	1.56713	1.50096	1.54759	1.58591
MCM10	2.74361	2.70884	2.89314	2.87264	1.33416	1.33383	1.42271	1.47063	0.98251	1.07832	1.2857	1.14672
NUF2	3.78792	3.81022	3.84692	3.83353	2.28595	2.35346	2.60071	2.52914	1.76703	1.87112	1.71035	1.65668
CHEK1	2.65505	2.61077	2.75517	2.67599	1.65358	1.71461	1.64998	1.63035	1.44068	1.40061	1.50353	1.54358
PRC1	4.92968	4.93469	5.04467	5.06352	3.84896	3.8194	3.77551	3.75689	3.51475	3.51592	3.29533	3.26938
DLGAP5	3.64826	3.58098	3.67771	3.67345	2.12056	2.07873	2.18681	2.23455	1.77194	1.98188	2.19149	2.09507
NDC80	3.56581	3.5917	3.67196	3.7671	2.27867	2.23815	2.4747	2.47237	1.95968	1.93956	1.94975	1.98805
PPP2R2C	0.202328	0.199028	0.258391	0.299719	1.27008	1.39291	1.33168	1.24444	2.19928	2.2581	2.34395	2.29512
SHCBP1	2.46387	2.50268	2.40877	2.41896	0.924318	0.904259	0.678964	0.817685	1.05623	0.918389	0.669073	0.778705
PLK1	3.25931	3.25348	3.19241	3.2913	2.08	2.06933	2.07692	2.1879	1.89559	1.99625	1.72438	1.74942
HELLS	2.71185	2.79789	2.92559	2.89855	1.74152	1.68894	1.64416	1.60285	1.25336	1.3205	1.46437	1.39455
CDCA3	2.79549	2.76692	2.78654	2.78892	1.39416	1.63849	1.6897	1.65037	1.20613	1.25901	1.17262	1.13821
SKA3	3.39117	3.36175	3.38157	3.43587	2.09287	1.92594	2.16934	2.03716	1.64968	1.75133	1.45738	1.59371
DEPDC1	3.74049	3.73788	3.83721	3.80324	2.58237	2.57481	2.4088	2.35473	2.30227	2.38732	2.50601	2.58769
TOX	1.23139	1.25736	1.38967	1.38193	2.5121	2.53147	2.52713	2.47137	2.92048	2.93688	2.75643	2.76341
LRRC36	0.495645	0.603709	0.807199	1.03309	-3.14501	-2.41741	-3.15519	-2.30024	-0.600447	-0.689526	-0.742214	-0.881289
BIRC5	4.47608	4.45282	4.34629	4.29639	3.07785	3.10586	3.30665	3.22564	2.76942	2.83402	2.67276	2.64323
DNMBP	2.60171	2.6073	2.60679	2.63485	1.55899	1.53947	1.3871	1.3378	1.50852	1.39504	1.29376	1.30904
ASPM	3.03016	2.98892	3.16647	3.15295	1.71553	1.67174	1.36368	1.29287	1.41445	1.42724	1.44276	1.37688
TTK	3.31793	3.2569	3.49252	3.50858	2.0747	2.15161	1.93347	2.03773	1.8934	1.88994	1.71982	1.74553
KIF2C	3.88847	3.8835	4.05645	4.01668	2.72394	2.7097	2.76975	2.71591	2.48015	2.47582	2.19412	2.32435
GINS1	3.09011	3.02798	3.11881	3.04507	1.93889	1.91034	1.9842	1.99153	1.88935	1.86777	1.6694	1.69253
RFC4	2.22657	2.2317	2.20255	2.26026	1.20075	1.2086	1.32015	1.18685	0.975842	1.01272	0.840242	0.873409
C18orf54	2.1229	2.1072	2.12886	2.07517	1.13644	0.892106	1.05529	0.855912	0.764409	0.736721	0.893798	0.863397
DIXDC1	2.04837	1.97452	2.10443	2.01656	0.481476	0.537885	0.354638	0.257978	-0.0957897	-0.129974	0.339486	0.0553799
BLM	1.56517	1.61444	1.7305	1.7399	0.471917	0.416534	0.43941	0.314871	-0.133247	-0.00129058	-0.210624	-0.102906
CIT	2.24945	2.2051	2.23064	2.24885	1.0103	0.961513	0.690864	0.647873	0.670199	0.795194	0.83016	0.918892
POLQ	1.16812	1.25671	1.28597	1.21895	-0.0450731	-0.0559407	-0.339378	-0.384024	-0.695805	-0.673525	-0.777821	-0.674057
DTL	3.86755	3.88414	4.00793	4.036	2.70645	2.71134	2.61098	2.54846	2.39822	2.36201	2.10245	2.10416
BUB1B	3.93351	3.94941	4.09985	4.11997	2.74908	2.86325	2.5253	2.54141	2.52129	2.53132	2.44576	2.35754
FAM83D	3.53954	3.51257	3.69484	3.65866	2.29005	2.41506	2.42839	2.36842	2.02847	2.02436	2.21934	2.24507
ACBD7	2.42583	2.31131	2.55878	2.38811	0.862861	0.750159	0.730999	0.724504	0.809363	0.719509	0.55967	0.580697
CDC25A	2.49413	2.47367	2.52534	2.42554	1.4827	1.32469	1.39946	1.43107	1.40759	1.30053	1.19519	1.20371
GINS4	1.91695	1.89579	1.81747	1.93395	0.629208	0.64695	0.728435	0.712833	0.761534	0.556141	0.854512	0.797623
ECT2	4.26705	4.23519	4.37607	4.38032	3.32909	3.43704	3.16269	3.18096	2.99511	3.0199	2.9663	3.05526
CHAC1	2.51535	2.63418	2.44001	2.58125	3.82387	3.81968	3.82374	3.81531	4.37092	4.50195	4.19439	4.13676
BCHE	1.65889	1.72507	1.96905	2.01517	3.19353	3.2234	3.18535	3.26593	3.23632	3.19954	3.3984	3.39349
MKI67	4.08782	4.12083	4.07869	4.11761	2.87392	2.91589	2.4911	2.53385	2.48198	2.47343	2.41327	2.38058
EME1	1.35874	1.32542	1.37244	1.38163	0.206402	0.21547	0.198995	0.144599	-0.250496	-0.0981949	-0.304607	-0.25747
SLITRK2	-0.177088	0.0520259	0.215403	0.0962577	1.41553	1.28349	1.37182	1.38577	1.46339	1.46065	1.32301	1.34422
E2F8	2.10877	2.1238	2.08195	2.04922	0.617454	0.63086	0.472106	0.511957	0.33289	0.437699	0.0531477	0.0106637
AZGP1	4.78302	4.82295	4.606	4.59138	3.38242	3.30737	3.52547	3.57889	2.89441	2.83897	2.68406	2.74637
CDC25C	1.9492	1.93246	1.92489	1.85389	0.503962	0.702794	0.594041	0.617627	0.48027	0.568281	0.494183	0.348516
CENPA	2.49321	2.43407	2.07512	2.28844	0.544216	0.464791	0.679627	0.485822	-0.397548	-0.551415	-0.342466	-0.469609
ATAD2	4.57564	4.57308	4.7161	4.70271	3.7436	3.69707	3.46803	3.48294	3.44955	3.45443	3.45013	3.44559
APOE	1.27357	1.24264	0.903386	0.86446	2.59837	2.63169	2.66469	2.79877	3.45736	3.37959	3.18962	3.201
TRIM49	1.8555	1.90167	1.93702	2.04573	0.306198	0.10136	-0.0303009	-0.175272	-0.15262	0.117153	-0.0298929	0.0792061
CDCA8	4.18131	4.20533	4.20783	4.1807	3.128	3.09643	3.10555	3.07649	2.81302	2.7583	2.48763	2.53513
LMNB1	5.15141	5.16072	5.18858	5.18576	4.18413	4.18172	4.09841	4.13834	3.54935	3.56464	3.83628	3.81757
ASF1B	4.62071	4.5688	4.59295	4.55387	3.48549	3.40205	3.64174	3.59255	3.01303	3.09606	2.8481	2.87811
KIF18B	2.58681	2.60687	2.68092	2.60259	1.50665	1.68981	1.47443	1.41955	0.948144	0.917004	0.828392	0.766364
OASL	-3.63831	-4.07716	-3.49241	-3.8624	0.321781	0.107596	0.106014	0.305707	-1.55878	-2.09086	-2.78259	-2.47876
PRR11	1.38763	1.60019	1.51546	1.34645	-0.0942373	-0.256313	-0.515239	-0.644365	0.222405	0.34147	0.211261	0.270892
CDCA2	3.12315	3.11136	3.06221	2.98427	1.92584	1.87859	1.62836	1.62186	1.6717	1.74344	1.48774	1.55832
GDF15	4.22965	4.25988	4.00027	4.06676	5.18545	5.23234	5.21771	5.24712	6.02147	6.05086	5.82114	5.81701
PLK4	2.76481	2.7526	2.89858	2.89093	1.68132	1.77521	1.56114	1.60451	1.41664	1.38548	1.17379	1.17762
CLMN	2.43561	2.46498	2.50981	2.48597	1.58122	1.60785	1.3122	1.35782	1.47188	1.45625	1.39821	1.36419
CERK	1.80067	1.87836	1.83361	1.8274	2.99151	2.91332	2.9037	2.76907	2.89706	2.83124	3.06447	3.09653
NDUFA4L2	1.60471	1.53821	1.32056	1.38292	2.94716	2.97222	3.13558	3.19734	4.37469	4.41282	4.01569	4.0678
ZNF367	3.54311	3.52782	3.63569	3.62895	2.24168	2.40234	2.25095	2.28887	1.80241	1.72145	1.39755	1.43022
CDR1-AS	-1.1949	-1.59207	-1.65109	-1.99099	2.27978	2.17412	1.46063	1.43338	3.24667	3.12078	3.44284	3.42034
STIL	2.30717	2.25752	2.39826	2.38913	1.40921	1.38	1.23168	1.20378	1.20368	1.34828	1.1411	1.1561
GINS2	2.73366	2.71688	2.6167	2.57506	1.45255	1.28808	1.60743	1.62158	1.17808	1.03743	1.12817	1.25514
OIP5	3.01396	2.95847	3.03247	3.07324	2.04548	2.03273	1.84781	1.91351	1.5015	1.53492	1.5099	1.48602
DCN	-2.79248	-3.0102	-3.32481	-3.05673	-1.15531	-1.19619	-1.21107	-0.881866	-1.53129	-1.66208	-1.52296	-1.54547
AURKB	3.52424	3.49314	3.62267	3.6883	2.2224	2.35093	2.35461	2.43567	1.96328	1.9756	1.71808	1.65729
TRGC1	3.58476	3.62414	3.5745	3.50731	2.27381	2.25165	2.51372	2.59423	1.84479	1.72981	1.77185	1.85636
ORC6	2.96171	2.96172	3.0075	3.14611	1.86506	1.75999	1.93041	2.02261	1.54477	1.39697	1.6465	1.64662
TYMS	4.06904	4.08229	4.09884	4.14903	2.82497	2.88949	3.13681	3.11329	2.54452	2.47782	2.38881	2.28579
UBE2C	5.56507	5.58344	5.54807	5.57159	4.32784	4.34976	4.53623	4.54093	4.16697	4.03775	3.82484	3.86263
PTTG1	5.3256	5.31819	5.37823	5.41522	3.91504	3.86756	4.28351	4.272	3.76264	3.79175	3.76714	3.69573
TK1	4.95308	4.98026	4.804	4.8393	3.7736	3.82749	3.91114	4.01146	3.45669	3.5484	3.35392	3.29572
MAD2L1	3.45358	3.4306	3.55277	3.48703	2.32465	2.31795	2.45716	2.43551	1.78447	1.9134	1.52627	1.605
CENPE	2.41852	2.3819	2.54543	2.47661	1.29549	1.38427	0.945547	0.964946	1.1287	1.0903	1.15544	1.05457
GPD1	0.160862	-0.0314718	0.102759	0.23369	1.44714	1.3127	1.62101	1.44806	2.09374	2.07586	1.8255	1.93679
GTSE1	3.06919	3.07663	3.08517	3.04149	1.94609	1.93652	1.53529	1.6571	1.48724	1.52885	1.70526	1.6945
KNTC1	2.8424	2.76991	3.07065	3.08365	1.92363	1.91313	1.71675	1.66599	1.72501	1.69862	1.66472	1.67775
KCNC4	-0.205638	-0.119406	-0.050836	-0.0936973	-2.76958	-2.76276	-3.25558	-3.37288	-2.80006	-3.02805	-3.76984	-3.84008
TACC3	3.97271	3.92967	3.92825	3.91879	2.71927	2.67039	2.96655	3.02697	2.44596	2.43741	2.26314	2.32524
HAPLN2	0.0820234	-0.0729146	0.331225	0.245489	-2.22587	-2.76925	-2.1382	-2.44934	-1.43313	-1.66862	-1.73149	-1.63736
NEIL3	2.16033	2.13514	2.44693	2.43362	0.993806	0.787886	0.780849	0.96956	0.792145	0.67093	0.928375	0.790037
EXO1	3.00666	2.88815	2.92577	2.93059	1.46839	1.52695	1.55209	1.68387	1.17085	1.10973	0.688764	0.783916
FOXM1	4.6404	4.65832	4.56697	4.59831	3.45733	3.45078	3.50362	3.5473	3.29424	3.26626	2.88796	2.96679
ERCC6L	1.42184	1.50095	1.35866	1.49128	0.251228	0.234358	0.214796	-0.0577673	-0.122776	-0.201946	-0.317104	-0.297122
CDCA5	3.69733	3.67968	3.70556	3.69576	2.46423	2.52627	2.74063	2.76053	2.28813	2.26956	2.04517	2.118
NCAPG2	3.31253	3.35192	3.4134	3.40854	2.28611	2.27257	2.07632	2.03135	2.22347	2.22125	1.99569	1.8456
FOXD3	-2.70717	-2.79397	-2.63356	-2.8508	-0.115126	-0.339825	-0.370073	-0.182318	0.371115	0.310711	0.784129	0.552783
SGO2	1.88342	1.78812	2.13523	2.16324	0.64829	0.711937	0.466293	0.592609	0.305859	0.192809	0.485857	0.47554
BRCA1	2.92853	2.87991	3.13442	3.11084	2.06214	1.94224	1.73356	1.65643	1.57677	1.57036	1.67882	1.58965
ANKRD34C	-0.713486	-0.571366	-0.800301	-0.885288	-7.36643	-6.4961	-7.66224	-6.82552	-7.39986	-5.29941	-9.93539	-9.93539
FAM64A	2.39075	2.24154	2.32086	2.34182	1.16338	1.14195	1.23951	1.21598	0.864741	0.848909	0.448155	0.643257
SGO1	1.69322	1.68456	1.74518	1.8061	0.243082	0.528059	0.23122	0.196065	-0.283451	-0.270863	0.0563291	0.0920597
RAD54L	1.38936	1.35125	1.37903	1.53521	0.197437	0.136547	0.337958	0.161695	-0.541454	-0.267297	-0.275789	-0.377681
CYP1A1	1.58502	1.65989	1.5632	1.53076	2.59725	2.50502	2.7271	2.62529	2.84198	2.89426	2.70647	2.5936
WDR76	3.11479	3.08502	3.27332	3.33256	1.97854	1.96436	1.96142	1.97241	1.81195	1.94628	1.60311	1.49314
OAS3	1.95614	1.93014	2.04846	2.02584	0.970766	0.91339	0.674353	0.676318	0.562305	0.638442	0.3859	0.316157
GAS2L3	1.81483	1.80104	1.94806	1.92679	0.800497	0.738363	0.451757	0.389292	0.737337	0.804639	0.92754	0.981995
BRIP1	1.99648	1.94201	2.04275	2.06183	0.759346	0.640081	0.485804	0.312575	0.288155	0.374323	0.728161	0.685392
CENPK	2.22917	2.34008	2.52332	2.53038	1.27128	1.20471	1.13425	1.13364	0.731964	0.743816	0.560829	0.413284
CLSPN	2.39193	2.3722	2.55324	2.58222	1.00522	1.10597	0.774288	0.717905	0.709598	0.789892	0.375957	0.299718
DHRS2	-0.784128	-0.719526	-1.25127	-1.11633	-3.70637	-3.37749	-3.73562	-4.13652	-2.57668	-2.64057	-2.11313	-2.17425
CENPH	4.54984	4.59109	4.67638	4.62218	3.24401	3.24107	3.5872	3.62461	2.84415	2.85171	2.98949	3.03277
ORC1	2.10274	2.14461	2.00068	2.06565	1.03997	0.828616	1.01563	1.00913	0.326749	0.371273	0.093738	0.211736
KNL1	2.47952	2.44187	2.57815	2.65889	1.32058	1.37551	0.911029	0.965604	0.870026	0.692114	1.00425	0.971072
KIAA1524	2.276	2.28242	2.49597	2.51068	1.29443	1.23595	0.924262	1.0082	0.887643	1.01788	0.713166	1.00186
KIF15	1.63929	1.54478	1.60802	1.76409	0.334921	0.490335	0.25465	0.330051	0.0479449	0.243232	-0.108524	-0.249437
ASS1	0.712554	0.717105	0.408807	0.418774	1.71441	1.66766	1.76099	1.8154	2.26243	2.343	2.19664	2.16416
TICRR	1.10591	1.17229	1.1507	1.19267	-0.126824	-0.238554	-0.226964	-0.178666	-0.428287	-0.371986	-0.825971	-0.89499
PTPRB	1.62114	1.64982	1.71306	1.62861	0.680719	0.734711	0.356598	0.298446	0.180936	0.232442	0.326829	0.259113
MELK	3.59793	3.55441	3.72264	3.71413	2.39801	2.35923	2.27597	2.50376	1.98926	1.94701	1.49193	1.65714
TCF19	0.654641	0.657325	0.679745	0.77817	-0.41314	-0.517578	-0.509004	-0.383383	-0.675439	-0.605121	-0.7064	-0.831959
ATAD5	0.778511	0.77993	0.871191	0.972081	-0.445851	-0.316468	-0.788748	-0.815883	-0.768389	-0.710066	-0.619736	-0.590313
AOC1	1.54706	1.56761	1.41179	1.31626	2.5347	2.52524	2.72724	2.6366	3.16236	3.14762	2.84844	2.90747
RP11-386M24.6	0.335025	0.209347	0.824496	0.712737	-9.58706	-6.14778	-4.15506	-3.92558	-4.94382	-3.9804	-4.52614	-3.6123
LINC00930	0.716867	0.725854	0.916116	0.98171	-4.91428	-8.35624	-3.77112	-4.02837	-3.24416	-4.02776	-1.92384	-2.76664
PTGS2	-1.24427	-1.06486	-1.51022	-1.20983	0.142945	0.224111	0.0797885	0.0117242	0.0714105	0.219506	0.288439	0.306736
MAGEC2	0.451948	0.0724843	0.162334	-0.260287	-3.1164	-3.28524	-3.82226	-3.64241	-4.6769	-4.29268	-6.64162	-5.83575
CEND1	0.941654	0.713244	0.479459	0.357128	2.37215	2.4311	2.70913	2.61714	3.78383	3.80222	3.36613	3.36658
ST3GAL5	0.24987	0.244962	0.263428	0.186239	-0.872759	-0.91252	-0.803622	-0.651636	-1.09808	-1.3021	-1.41777	-1.41255
RAD51	2.48665	2.54532	2.59933	2.60503	1.20983	1.22207	1.44593	1.52966	0.695084	0.754823	0.974104	1.0941
ESCO2	2.28844	2.39584	2.50914	2.48645	1.26525	1.35856	0.893899	0.881718	0.792422	0.754114	0.942327	0.944036
HLA-C	3.25059	3.38525	3.12876	3.14734	4.2334	4.24337	4.48611	4.49249	4.4857	4.49977	4.23986	4.20994
IQGAP2	-1.09829	-0.886575	-1.03704	-0.872804	0.0802064	0.135012	-0.0679309	0.0702684	0.333534	0.390293	0.603124	0.589297
HLA-B	1.00515	0.797815	0.950274	0.896298	1.99936	1.96837	2.19083	2.19591	2.12633	2.2652	1.8682	1.96185
MND1	3.32579	3.26386	3.30901	3.40962	1.46498	1.7219	2.06989	2.01406	1.21124	1.53317	1.50607	1.62312
GSTM3	1.63228	1.62787	1.72554	1.56886	0.248579	0.408311	0.618762	0.619906	0.00304706	0.287383	0.175233	0.168911
BGN	-0.539337	-0.478233	-0.625901	-0.735861	0.833368	0.780152	0.697868	0.670126	0.978319	0.99232	0.81202	0.95153
CHGA	-1.88952	-2.13261	-2.16666	-2.21535	-0.174149	-0.230429	0.163818	0.0745074	-0.214377	-0.108682	-0.58079	-0.479093
CENPI	1.27197	1.31153	1.50678	1.40766	0.0082919	-0.106542	-0.274659	-0.153843	-0.376409	-0.383968	0.128465	0.0265203
PPARGC1B	1.1589	1.1404	1.17459	1.23137	2.56213	2.5116	2.1095	2.12544	3.11978	3.11096	2.97497	2.98765
ESPL1	2.01666	1.96301	2.0616	1.98186	0.780716	0.853513	0.751861	0.948873	0.822862	0.876304	0.457841	0.411267
IFI44	-2.44255	-3.28997	-4.04686	-3.38962	0.337217	0.187239	0.712397	0.722552	-0.579708	-0.613148	0.0148638	0.165086
DOCK8	0.275067	0.278347	0.252788	0.257869	-0.55492	-0.676268	-0.925175	-0.978087	-0.958974	-1.05709	-0.970083	-0.9176
POLE2	2.34397	2.39215	2.42543	2.49008	1.34647	1.22373	1.53016	1.50717	0.973698	1.17362	1.17524	1.20246
TLE4	-0.869755	-0.94382	-1.148	-0.869935	0.307755	0.228228	0.026833	0.036997	0.502892	0.414673	0.426705	0.404806
WIPF3	0.912346	0.885627	0.952271	0.866959	1.89183	1.88408	2.06182	1.96531	1.97704	1.94285	2.28388	2.31723
CYP4F8	-1.37177	-1.34346	-1.47491	-1.59983	-6.07087	-5.76576	-7.32926	-10.4449	-7.03946	-7.04632	-10.4449	-10.4449
NCAPH	3.80772	3.86838	3.82341	3.91408	2.74391	2.74424	2.51605	2.57372	2.48456	2.5276	2.09723	2.03156
CCDC18	1.2013	1.29894	1.57829	1.52882	0.221466	0.352966	0.0923717	0.242808	-0.112281	0.151788	0.0322749	-0.129808
DEPDC1B	2.29248	2.38184	2.38601	2.34229	1.16124	1.17511	1.28749	1.21003	0.960107	0.928711	0.602846	0.468291
RTKN2	1.70751	1.71866	1.73638	1.86418	0.766798	0.923103	0.495236	0.621642	0.216241	0.173539	0.433537	0.451803
NUDT12	0.386634	0.312923	0.382327	0.517403	1.58394	1.44048	1.42764	1.47332	1.43356	1.51076	1.75551	1.8066
WDHD1	2.65405	2.67175	2.69164	2.74359	1.7046	1.70166	1.32162	1.35487	1.34851	1.32362	1.0057	1.05518
UHRF1	1.99141	1.90466	1.86454	1.84778	1.01301	0.98559	0.749673	0.700516	0.673329	0.644275	0.352521	0.514921
IGFBP5	-0.35022	-0.501081	-0.907513	-0.819194	-2.95925	-2.65074	-2.75404	-2.91492	-3.08891	-3.19198	-2.60093	-2.46419
SMOC1	0.177957	0.296276	0.137512	0.117621	-2.48867	-2.44609	-1.87931	-2.11502	-1.422	-1.6874	-2.30643	-2.40541
KIFC1	2.85027	2.85381	2.79048	2.76585	1.78777	1.74777	1.91096	1.69909	1.42419	1.66162	1.2553	1.18693
IGFBP3	6.54714	6.51258	6.37997	6.37804	4.99704	5.02604	5.03396	5.02633	3.56259	3.58326	2.9367	2.92918
AXIN2	1.168	1.14702	1.2405	1.22571	0.108472	0.424692	-0.0455267	0.149891	0.182617	0.0353531	0.165303	0.0932641
RP11-25K19.1	-0.58738	-0.631048	-0.46247	-0.275136	0.764807	0.848537	0.981786	1.09692	1.43354	1.26728	1.2746	1.18455
XRCC2	2.19576	2.25722	2.3733	2.22335	1.03713	1.10472	0.740482	0.706117	0.496472	0.568466	1.02032	0.945881
FANCD2	2.38652	2.31554	2.6749	2.62179	1.37653	1.51825	1.4019	1.44161	1.26998	1.38424	1.00218	0.996358
KIF14	2.11045	2.16872	2.40723	2.41673	1.03135	1.15571	0.487391	0.526752	0.893461	0.88848	1.00079	1.03314
SI	1.38066	1.36478	1.4006	1.5252	0.420098	0.594265	0.319993	0.331624	0.517639	0.175352	0.55616	0.339966
SSTR2	-1.35898	-1.38602	-1.57141	-1.54436	-3.04884	-3.65186	-3.749	-3.61908	-4.15821	-4.52353	-4.77604	-4.93185
FAM72A	-0.106185	-0.159121	-0.0380194	0.0459566	-1.59404	-1.80513	-1.34598	-1.29912	-2.06691	-1.98393	-1.85909	-2.37762
CEP152	0.83717	0.928467	1.336	1.3564	-0.0324372	0.0306114	-0.0895927	0.000167127	0.0195956	0.12314	-0.0381736	0.0172478
BUB1	3.23836	3.19718	3.32173	3.34017	1.97904	1.95321	1.96314	1.95663	1.97462	1.98611	1.37669	1.37977
E2F1	4.35002	4.31754	4.22283	4.2222	3.13961	3.17212	3.26967	3.31996	3.12999	3.03178	2.59971	2.71566
SYTL5	1.04959	1.01891	0.985861	1.01943	-0.0368354	0.120521	-0.310712	-0.133885	-0.494166	-0.431439	-0.148782	-0.266143
PIANP	-0.374077	-0.450931	-0.0304655	-0.00771697	1.29933	1.04246	1.34255	1.20166	1.32042	1.39622	1.74665	1.73655
TROAP	3.58804	3.53528	3.74728	3.76228	2.30127	2.39648	2.48799	2.50648	2.09893	2.11595	1.56564	1.60537
EDNRA	0.280063	0.226488	0.49308	0.430312	-0.995523	-1.21746	-0.923525	-0.9052	-1.12297	-1.28211	-0.810565	-0.881766
SPC24	2.36936	2.38316	2.20564	2.16893	0.84321	0.928575	1.17136	1.2314	0.810498	0.647657	0.370915	0.281886
NMU	4.0114	4.00552	3.78224	3.84846	2.7295	2.27241	2.76658	2.77684	2.30213	2.1967	2.53762	2.61686
FOXD3-AS1	-1.92778	-2.34062	-2.63434	-2.77565	-0.206606	-0.250111	-0.504627	-0.320486	0.301182	0.465359	0.842767	0.773575
A1CF	-0.583769	-0.681387	-0.352371	-0.337557	-2.24198	-2.12838	-2.53721	-2.35781	-2.98254	-3.01853	-3.52417	-3.92632
ARHGAP11A	0.906571	0.972067	1.22701	1.02015	-0.125341	-0.037655	-0.445605	-0.639984	-0.554823	-0.32995	-0.20335	-0.236716
NCAN	-4.81408	-5.05046	-5.33892	-5.3374	-3.14901	-2.5245	-2.82518	-2.39004	-2.65439	-2.34774	-3.09376	-2.45785
RSPO2	-0.71807	-0.876461	-0.947655	-1.18939	-3.53777	-4.16669	-5.3345	-5.08967	-5.02531	-4.56383	-3.83745	-3.50402
TMEM99	-0.881641	-0.617179	-1.18552	-0.898186	0.403455	0.580251	0.774005	0.699311	0.8027	0.646604	0.606752	0.376761
SLITRK4	-0.644919	-0.873344	-0.485504	-0.648371	0.776827	0.785616	0.398822	0.519777	0.952787	0.951291	1.32398	1.34386
EGFL7	2.00795	1.84801	1.51823	1.71581	2.86045	2.73183	2.89003	2.80456	3.25582	3.2251	2.9202	3.02793
BEGAIN	-3.40299	-3.33384	-3.51129	-3.3246	-1.87313	-1.89291	-1.68647	-1.78739	-1.25343	-1.37099	-1.71393	-1.73022
BRCA2	0.510259	0.447104	0.64626	0.744019	-0.387016	-0.631525	-0.99225	-1.07795	-0.910105	-1.08211	-1.26398	-1.07718
F5	-2.44118	-2.00818	-1.71469	-1.53663	-0.34305	-0.295853	-0.482638	-0.338919	-0.76846	-0.648555	-0.444698	-0.611722
FGD5	-1.64688	-1.45913	-1.82216	-1.5198	-5.52902	-6.70103	-5.6952	-5.88763	-5.78363	-5.38813	-8.70072	-10.6803
MCM5	3.52608	3.48075	3.46624	3.53359	2.40439	2.46842	2.49523	2.54637	2.40068	2.29983	1.8766	1.82969
TRPC6	-0.558739	-0.849379	-0.556322	-1.02141	0.391809	0.47072	0.218168	0.198579	0.395448	0.308867	0.557135	0.437939
E2F7	1.67487	1.71719	1.86557	1.8188	0.61221	0.571417	0.0268854	0.109058	-0.107171	-0.0851354	0.439668	0.304461
HKDC1	0.258752	0.568692	0.526552	0.53337	-2.67777	-2.24286	-3.09071	-2.81017	-5.85397	-5.86105	-3.05714	-4.20863
C5orf34	1.7699	1.78205	1.96834	1.99574	0.880524	1.0314	0.722327	0.803201	0.403873	0.439585	0.754768	0.717926
FAM72D	0.553788	0.634094	0.498757	0.741	-1.29332	-1.49309	-0.605641	-1.11713	-1.16025	-1.20079	-0.882718	-1.09424
SCRT1	-0.605887	-0.917157	-0.375024	-0.601299	0.99162	0.94491	0.845382	0.968774	0.648696	0.829184	0.188562	0.123948
KSR1	-3.39805	-3.37509	-3.59157	-4.03794	-2.12196	-2.29449	-2.0218	-2.02829	-2.09702	-2.07931	-1.90122	-2.02794
CEACAM6	0.853824	0.933015	0.949446	1.05701	-0.455706	-0.0771629	-0.412826	-0.247042	-1.7192	-1.92907	-1.36984	-1.44277
HOXA13	1.67672	1.71639	1.61165	1.71491	0.534065	0.611897	0.550511	0.606461	0.615566	0.400657	0.084614	-0.0514446
PLEKHH2	-1.91249	-1.78627	-1.92895	-1.95405	-0.555711	-0.537298	-1.06641	-0.802215	0.430114	0.393195	0.653473	0.608632
RASGRF1	-2.52576	-2.52653	-2.52757	-2.88251	-4.54857	-5.09195	-5.81667	-4.91456	-5.50042	-4.75455	-4.54166	-4.63207
RPS6KA2	-1.34868	-1.34946	-1.50696	-1.45967	-0.2614	-0.00925808	-0.396206	-0.232423	1.1262	1.33904	0.796624	0.813064
PSCA	0.263712	0.0237494	-0.00186098	-0.0124488	-3.33642	-3.33932	-2.3654	-2.65273	-3.82539	-3.04128	-5.44968	-4.68993
PRLR	1.56363	1.52023	1.69472	1.7453	0.765502	0.703205	0.15573	0.259792	0.00771777	0.036861	0.225074	0.207026
TMEM45A	1.05411	1.16051	1.05404	1.12766	-0.195493	0.120464	-0.103833	0.0142515	-1.2481	-1.43216	-0.765408	-0.890703
FIBIN	-0.366769	0.098616	0.0898767	-0.161001	1.20591	0.967373	1.2947	1.15262	1.65864	1.73442	1.52358	1.4297
MYBL1	0.478133	0.453345	0.756787	0.788716	-0.404635	-0.461216	-0.703844	-1.06527	-0.56136	-0.767482	-0.794812	-0.591698
SEMA3E	-0.210913	0.150602	0.0829264	-0.0348826	-1.24397	-1.24691	-1.34258	-1.62635	-1.23454	-1.02706	-1.53597	-1.61981
TRIM49C	0.2724	-0.0727565	0.160373	-0.299894	-2.10152	-1.84383	-2.03318	-2.09354	-2.21463	-1.56894	-2.35833	-2.57616
CHRNA2	0.792955	0.648356	0.762928	0.882655	-0.52305	-1.07961	-1.09479	-0.976994	-0.98787	-1.57895	-0.619643	-0.585708
PLA2G3	3.9743	3.91835	3.89301	3.82925	2.79482	2.73099	3.08463	2.96237	3.11208	3.06032	2.61538	2.6769
KRT7	0.380358	0.474337	0.0574286	0.311322	-1.24958	-0.892506	-0.74301	-0.794948	-1.59866	-1.62661	-1.97619	-1.83601
FAM92A	-1.80307	-1.89392	-1.85831	-1.64157	-0.716135	-0.819539	-0.231312	-0.194844	-0.582491	-0.820522	-0.447576	-0.471266
SHANK1	-3.24122	-3.45733	-3.55549	-4.13325	-1.84889	-1.94015	-1.85025	-2.01133	-1.71197	-1.48251	-1.77701	-1.88646
ZGRF1	0.87699	0.937077	1.17793	1.19714	-0.0528045	-0.0921523	-0.408541	-0.372007	-0.308035	-0.421372	-0.92675	-0.877785
CIART	1.62372	1.52324	1.57319	1.36452	2.49025	2.45365	2.69288	2.68797	3.76253	3.72109	3.28975	3.28983
RASGEF1B	-0.636284	-0.550143	-0.777358	-0.834395	-1.94238	-1.89198	-2.03405	-2.51583	-2.70867	-2.98732	-2.47165	-2.39031
RP11-381E24.1	1.93535	1.93457	2.13009	2.13165	-0.424449	0.301879	-0.782875	0.498488	0.572857	0.313442	0.668144	0.343523
LRRC4B	-1.63675	-0.985672	-2.12691	-1.90442	0.133191	0.0435758	0.122452	0.234427	0.194439	0.404771	0.413815	0.092741
GFAP	-4.97488	-4.85159	-4.91029	-4.90874	-2.97136	-3.26282	-3.13124	-3.19563	-2.13914	-2.27092	-2.45839	-3.00415
VCAN	0.793696	0.824735	0.827932	0.834674	-0.0831318	0.00120342	-0.636165	-0.557322	-0.366435	-0.343896	-0.617768	-0.665786
KCNK15	-3.05225	-2.75309	-2.80317	-2.6648	-1.62605	-1.62899	-1.48583	-1.34654	-0.586571	-0.911695	-0.463895	-0.578282
AIM1	0.53523	0.56173	0.667096	0.644355	-0.321183	-0.230547	-0.951896	-0.712545	-0.772011	-0.854103	-0.987989	-1.02666
FAM72B	1.14725	0.995918	0.981427	1.07139	-0.322787	-0.585195	-0.309382	-0.447381	-0.587356	-0.312384	-1.11101	-1.22053
IQGAP3	3.34722	3.37226	3.61595	3.63556	2.22015	2.25564	2.19116	2.12057	2.0741	2.12808	1.36083	1.39927
SOX21-AS1	-0.56351	-0.505523	-0.185547	-0.0488563	0.766922	0.6914	0.770556	0.728711	1.07383	1.27325	1.43074	1.32168
PSRC1	2.64887	2.70649	2.75904	2.7176	1.38169	1.43101	1.79553	1.75475	1.35106	1.73649	1.14553	1.11283
SMIM3	0.233636	0.271264	0.367504	0.413734	1.15531	1.29728	1.43941	1.49776	1.46958	1.35518	1.65774	1.84282
ZNF730	0.807287	0.992631	1.26012	1.17266	-0.1143	0.12158	-0.331765	-0.186538	0.181003	0.210387	-0.0690996	-0.21838
NAALAD2	-3.05273	-2.61031	-2.44796	-2.5529	-1.59574	-1.35123	-1.45745	-1.40178	-0.508369	-0.667775	-0.556663	-0.730694
CLSTN2	-2.44179	-2.55616	-2.72707	-2.9422	-3.89959	-4.48375	-4.84156	-4.38252	-4.89588	-5.05372	-4.5681	-4.71322
POU3F3	-0.535983	-0.200443	-0.399602	-0.488981	-1.80277	-1.65043	-1.59666	-1.77907	-2.87564	-2.51515	-2.91254	-2.96461
ZNF528-AS1	-1.01553	-1.28643	-0.979428	-0.899192	0.212422	0.337991	-0.029447	-0.0359475	0.0474513	0.244483	-0.136024	-0.145706
PRRX1	-2.6657	-3.01287	-2.63288	-2.91392	-0.95755	-0.770185	-0.842264	-1.19019	-1.63802	-1.65885	-0.648836	-0.862502
CTD-2008P7.8	-1.26634	-1.07129	-1.1821	-1.5648	0.159582	0.191323	0.0530788	-0.0919999	-0.25979	-0.0554461	-0.173946	0.024785
LSAMP	-2.19171	-2.38131	-2.57676	-2.90596	-0.950902	-0.782576	-1.39759	-1.20457	-1.02524	-0.815552	-1.11987	-1.12269
BMP6	1.50025	1.71054	1.37655	1.56827	0.459247	0.368961	0.538263	0.307362	-0.017516	-0.037873	-0.622231	-0.462992
MIR30A	10.2074	10.1938	10.0701	10.0555	8.70564	8.59168	8.85953	8.76742	8.15676	8.21007	9.05395	8.98928
GSG2	2.20479	2.14919	2.16994	2.1688	1.22018	1.418	0.883916	0.882822	0.636346	0.604428	0.262024	0.218204
SOX11	-1.68855	-1.47864	-1.32443	-1.86338	-0.339545	-0.301297	-0.111718	-0.0604751	-0.648915	-0.701225	-0.056355	-0.0830957
WNT8B	0.824641	0.816714	0.788139	1.1735	-0.209751	-0.193115	-0.674523	-0.46546	-0.913794	-0.921331	-0.514365	-0.618081
ABCC11	-0.785835	-0.564467	-1.10355	-0.869863	-2.42822	-2.20953	-2.5692	-2.30606	-2.79557	-2.61552	-3.27997	-3.59777
REG4	-1.30827	-0.751282	-0.71123	-0.991327	-2.53234	-2.53526	-2.62247	-2.35983	-4.53551	-3.69065	-4.5044	-4.1352
CHRM1	1.5121	1.50266	1.09824	1.06507	-0.140287	0.0182598	0.277849	0.320196	-0.268586	-0.34251	-0.538411	-0.605493
NLGN4X	-1.90726	-2.36273	-2.96792	-2.61751	-7.0812	-6.54394	-10.5232	-8.25517	-5.62654	-6.58598	-10.5232	-10.5232
FGFR4	-0.305669	-0.327078	-0.452527	-0.715517	-2.26747	-1.76162	-2.12115	-1.79197	-1.90341	-2.42696	-2.42674	-2.74494
CCDC15	0.0353293	0.0771015	0.0574045	-0.0467873	-0.991972	-1.42385	-0.816613	-0.918084	-1.50163	-1.29919	-1.28102	-1.27932
MGAT3	-2.02963	-2.39141	-2.55686	-2.2276	-0.989058	-0.718537	-0.925014	-1.12936	-1.11005	-1.04999	-0.676819	-0.675112
ZNF492	0.107286	0.046953	-0.0430888	-0.0168908	-0.915632	-0.934655	-1.27864	-1.22257	-1.46899	-1.40964	-1.05421	-1.05251
DUSP2	2.77937	2.74399	2.62002	2.71879	1.34114	1.61197	1.65682	1.59415	1.33	1.12175	0.498227	0.677411
LCP1	0.512006	0.572742	0.638843	0.59645	-0.867341	-0.642715	-0.542406	-0.493641	-1.39711	-1.97865	-1.1026	-1.12849
TMPRSS4	-1.93922	-1.78417	-1.75976	-1.79347	-2.85271	-3.02164	-3.24147	-3.14533	-3.67031	-3.54935	-3.70246	-3.1284
DDIAS	1.82549	1.72249	1.88912	1.901	0.798409	0.613963	0.434701	0.281464	0.000887704	-0.00667596	0.735785	0.735076
AZGP1P1	-0.416941	-0.764108	-0.575984	-0.634277	-2.19365	-2.92073	-2.07371	-2.29957	-2.23341	-2.96465	-1.72177	-2.31859
PLCB2	-1.01533	-0.82281	-1.02403	-0.95086	-3.37551	-3.32987	-2.84564	-2.52097	-2.01316	-1.845	-2.91525	-2.95704
GFY	0.196805	-0.121953	-0.60334	-0.978521	1.10903	1.30516	1.29984	1.47515	2.28629	2.15916	1.84355	1.80974
CDH23	-1.74217	-1.59294	-1.69193	-1.71936	-2.73959	-2.98764	-2.86133	-2.93279	-3.43399	-2.55645	-3.28461	-3.21894
C15orf59	-1.71493	-1.96212	-1.70558	-1.59012	-0.410685	-0.428261	-0.321915	-0.323108	-0.0806465	-0.128176	-0.527617	-1.02774
YBX2	1.14623	1.1323	1.13211	1.21127	-0.0402143	-0.138106	0.257086	0.232309	-0.0352563	-0.00980718	-0.596426	-0.615014
LINC00632	-4.29723	-3.41353	-3.3804	-3.5021	-0.281463	-0.591131	-1.68492	-1.66181	0.396499	0.334901	0.595413	0.484138
WNT11	-2.43535	-1.93157	-2.19825	-2.19669	-0.223833	-0.179572	-0.46432	-0.530769	0.276483	0.364636	-0.448997	-0.551345
SSX9	1.87878	1.88681	1.85076	2.08584	0.520377	0.915548	0.578887	0.151747	0.569135	0.0900037	0.199531	0.648147
KIF20B	-0.144033	-0.179651	-0.0897575	0.00914763	-1.3706	-1.44312	-1.05361	-1.04326	-1.74569	-2.52829	-2.04754	-1.89817
GALNT14	-5.36588	-3.74735	-3.18687	-2.94645	-1.10417	-1.15646	-1.34333	-1.39502	-0.666867	-0.846952	-0.924495	-1.14328
SPC25	1.38093	1.42938	1.20301	1.03386	-0.0116309	-0.226479	0.422255	0.19575	-0.175188	-0.341409	-0.164735	0.0437004
FANCB	-0.299385	-0.211061	0.0951767	0.0358658	-1.14677	-1.14971	-1.39048	-1.26623	-1.34388	-1.5591	-1.48173	-1.09011
HMGCS2	0.899088	0.925869	0.978539	0.69838	-1.28803	-1.01208	-0.724605	-0.804845	-3.00421	-2.32853	-1.38058	-1.44564
SEMA3A	-4.79344	-4.32634	-5.0198	-5.01826	-3.29757	-3.0262	-3.35453	-3.16174	-3.2286	-3.38344	-3.48218	-3.53262
HLA-DQB1	-2.27481	-2.27559	-2.56694	-2.3835	-1.38205	-1.36712	-1.13775	-1.03082	-0.712219	-0.798875	-1.12773	-1.00526
LYPD5	-1.11307	-1.15992	-0.992248	-0.723685	-2.20685	-1.94242	-2.19737	-2.33567	-2.8449	-2.95475	-2.62776	-2.67917
VTCN1	-1.61946	-1.28361	-1.46968	-1.29201	-5.78359	-4.85435	-4.42665	-3.7999	-3.13448	-4.58958	-5.55034	-5.24958
STC1	0.654965	0.517205	0.488965	0.586855	-0.620137	-0.596655	-0.983296	-1.33434	-0.496686	-0.389874	-1.18807	-1.06215
OXTR	-0.652652	-0.62582	-0.75354	-0.764775	-1.82122	-1.91127	-1.55477	-1.98078	-2.04116	-2.49372	-1.82931	-2.00742
SLC4A4	-1.5012	-1.73605	-1.31651	-1.2361	-2.75073	-2.75366	-3.59592	-2.73874	-3.20414	-3.43287	-3.27849	-2.73167
DAPK1	-2.30788	-2.8842	-3.05829	-2.74256	-1.2019	-1.25208	-1.62215	-1.51709	-1.40951	-1.50309	-1.89104	-1.83665
PDE2A	-2.4934	-2.61921	-2.78367	-2.87894	-1.24586	-1.26019	-1.42825	-1.46506	-0.857542	-0.873555	-1.49539	-1.53447
C11orf21	-1.80311	-2.12441	-1.84941	-1.48959	-4.87318	-5.43756	-9.80877	-5.01614	-2.11313	-2.95644	-3.4264	-4.13347
MYBL2	3.97369	4.00675	4.04346	4.00191	2.78497	2.92171	3.01158	3.0638	2.59627	2.59701	1.84947	1.87247
RP11-244M2.1	0.789041	0.744087	1.18646	1.23479	-0.486893	-0.143953	-0.114682	-0.220514	-0.509437	-0.607515	-0.0106033	0.0137829
ZNF204P	-3.28767	-3.28843	-2.326	-3.05129	-1.66959	-1.12307	-0.716302	-0.612129	-0.452403	-0.847224	-0.481538	-0.597043
MNS1	0.562703	0.631574	0.662999	0.618435	-0.888712	-0.649842	-0.502511	-0.674684	-1.45197	-1.56409	-2.37024	-2.42824
ARPP21	-4.12519	-3.38482	-3.91885	-3.96936	-2.63325	-2.61423	-2.31999	-2.47194	-2.14262	-2.45608	-2.04466	-2.2202
MICA	-0.0657885	-0.13855	-0.243618	-0.0668971	0.744195	0.878589	0.982866	0.903382	1.318	1.16184	0.648847	0.85368
GRIK3	-2.69776	-2.69854	-2.60621	-3.11734	-6.98354	-5.31483	-6.63146	-6.17289	-7.5601	-5.67339	-10.9655	-10.9655
PTH2	-0.29196	-0.609797	-0.791401	-0.789863	1.26453	0.759139	0.692331	0.959782	1.46438	1.88419	1.77229	1.8145
LINC00327	-3.62918	-3.84773	-3.18225	-3.75558	-2.21473	-2.26974	-1.53197	-1.75154	-1.23464	-0.847521	-0.84283	-0.82938
TUBB4A	-1.63673	-1.13693	-1.93929	-1.6635	-0.32119	-0.376982	-0.270178	-0.441425	-0.585523	-0.840409	-0.321534	-0.536631
KIF26A	-2.35779	-2.4206	-2.24619	-2.47819	-3.36949	-4.25595	-3.73023	-3.58062	-3.20456	-3.41699	-3.45677	-3.8093
ELAVL3	-2.35645	-3.13743	-3.17992	-2.93949	-1.57167	-1.74116	-1.47646	-1.37284	-0.858864	-1.26287	-1.15802	-1.40864
TMSB15A	2.18358	2.03866	2.12351	2.21374	0.229967	0.747829	1.01196	1.1221	0.914138	0.22651	0.767442	0.787444
SMCO3	-0.892858	-0.780463	-1.04175	-1.41991	0.346097	0.141259	0.420467	0.472363	1.10237	0.922179	1.72205	1.59438
SOX21	-1.39117	-0.959833	-1.44267	-1.47488	-0.0683361	-0.169646	0.143214	-0.047797	0.791559	0.791257	1.3608	1.3923
PTPRG-AS1	-1.54504	-1.62113	-1.38701	-1.48332	-2.57221	-2.45425	-2.98597	-2.84374	-3.1947	-3.0586	-2.56525	-2.54865
SKA1	1.08015	0.832731	0.92729	0.705666	-0.0886331	0.242747	-0.518149	-0.511128	-0.564769	-0.681655	-0.756221	-0.548622
PCLAF	1.81277	1.852	2.18165	2.02634	0.777216	0.64527	1.23072	0.947916	0.839764	0.795166	0.226704	0.168362
HHIPL1	-3.76016	-4.06825	-4.64818	-4.26511	-2.70404	-2.31611	-2.95136	-2.77649	-2.90215	-2.72209	-3.17376	-3.12344
SHISA3	0.505175	0.209102	0.0655175	0.542008	-0.837832	-1.29771	-0.472857	-0.939301	-0.979329	-1.53366	-0.872266	-1.18088
PKMYT1	2.734	2.67449	2.70869	2.69324	1.64651	1.64179	1.78661	1.64788	1.48024	1.44531	0.626999	0.670998
TYMSOS	-1.13877	-1.24354	-0.835992	-1.03898	-3.41491	-3.31248	-2.68087	-2.28848	-2.99144	-2.47352	-1.85287	-2.11712
PTPRH	-1.47893	-1.33332	-1.60904	-1.89851	-0.571128	-0.389453	-0.645423	-0.583096	-0.34261	-0.15907	-0.209854	-0.708887
TONSL-AS1	-0.500824	0.157347	0.280477	-0.644453	1.07624	1.79962	1.41696	1.21207	1.89321	2.08037	1.61997	1.80979
COLCA1	-3.14424	-2.97866	-2.97915	-2.47352	-4.94296	-4.62874	-4.89269	-4.65485	-5.10588	-5.96548	-4.15396	-4.32557
CIDEB	-0.478026	-0.344281	-0.355277	-0.455345	-1.72637	-1.58604	-1.34743	-1.52352	-1.27499	-1.33096	-2.1417	-2.02487
RP11-620J15.3	0.820256	0.43961	0.439119	0.515436	1.42489	1.34859	1.76018	1.84511	1.61111	1.67177	2.2118	2.01294
SIX2	-0.466847	-0.571615	-0.538006	-0.492195	-2.12927	-1.87157	-1.9103	-1.46944	-1.58917	-2.04051	-2.43791	-2.43622
AKT3	-8.65597	-6.91002	-7.50329	-10.8754	-5.37069	-5.37357	-5.20758	-5.73186	0.466996	0.402334	0.460806	0.384908
NPHS1	-2.17386	-2.21247	-2.4699	-2.10716	-1.32448	-1.28608	-1.00045	-1.30465	-0.0987121	0.0374437	-0.648606	-0.406967
CTSW	-2.43046	-3.15528	-2.23015	-1.75941	-0.502024	-0.782172	-0.767076	-0.72721	-0.980879	-0.796663	-1.64751	-1.29318
RP11-736K20.4	1.47759	1.29477	1.50978	1.58678	0.0106918	-0.283706	0.507502	0.432809	-0.348158	-0.237296	-0.871119	-1.37021
PIF1	0.175132	0.0691073	0.293038	0.258265	-1.03305	-1.22142	-1.16301	-0.878194	-1.02658	-1.30266	-2.32707	-1.8723
SLC38A4	-1.29616	-1.06391	-1.42631	-1.42474	-2.77924	-2.97308	-2.82089	-2.82734	-4.06495	-2.32789	-2.4678	-2.7856
NKAIN2	-1.77591	-1.2992	-1.11009	-1.16215	-0.153984	0.0222939	-0.272342	-0.353154	0.129205	0.203169	0.809947	0.736785
RP11-725D20.1	-0.2557	-0.72434	-0.373416	-0.221556	0.949746	1.1048	0.519464	0.678011	1.63037	1.25567	1.46286	1.33311
SEMA6B	-0.223988	-0.260516	-0.772461	-0.452178	0.78249	0.548594	0.621953	0.486268	1.0977	1.14469	0.433594	0.546243
GPRIN3	-2.15768	-1.87505	-2.0504	-2.0865	-3.60175	-3.29547	-4.14741	-4.22059	-5.02808	-5.19418	-3.56458	-3.98719
SOCS3	-2.33641	-2.73144	-2.31614	-2.51423	-1.52038	-1.28058	-1.06822	-1.03243	-0.767339	-0.774886	-1.19303	-1.44598
SSC5D	-1.96546	-1.80468	-1.96502	-2.33535	-0.521769	-0.721195	-0.621387	-0.440593	-0.395413	-0.118296	-1.30163	-1.30718
AP001626.2	-1.13499	-1.19871	-0.625673	-0.587682	0.208656	-0.194115	0.429371	0.236721	0.809706	0.883745	0.390456	0.453961
CCDC150	-2.31936	-2.30819	-2.41172	-1.97568	-3.5047	-3.83691	-3.13337	-3.09631	-2.95016	-3.31534	-3.58059	-3.26783
COL28A1	-1.83573	-1.80801	-1.33146	-1.27892	-3.78834	-3.399	-2.57604	-2.98699	-2.95403	-2.02886	-2.60014	-3.00472
FAM72C	-0.082931	0.0568427	0.11539	0.247944	-1.75904	-2.50947	-0.975502	-0.889265	-1.23559	-1.56317	-1.5878	-1.53097
C2CD4C	-1.44207	-1.93502	-1.90967	-1.79016	-0.837213	-0.630151	-0.576234	-0.623269	-0.266696	-0.247586	-0.904031	-0.803082
C10orf82	-0.89999	-1.02952	-0.588032	-0.719299	-3.25207	-2.41979	-3.23778	-3.04152	-4.96139	-3.61353	-6.92611	-8.90565
RIPPLY3	-0.590631	-0.680739	-0.307862	-0.381053	-1.77279	-1.72363	-1.64461	-1.22909	-1.28568	-1.44845	-1.54642	-1.94773
ATOH8	-1.33464	-1.20829	-1.11991	-1.04691	-2.42975	-2.46496	-2.15737	-2.27036	-3.05151	-2.61106	-3.61401	-3.74835
B4GALNT2	-1.30385	-1.39564	-1.57459	-1.61911	-4.66053	-5.28945	-4.74313	-4.92719	-4.19204	-3.939	-10.7913	-10.7913
COL11A2	-3.85011	-3.7949	-3.89072	-4.42927	-2.9401	-3.07153	-2.60217	-2.63407	-2.58793	-2.72609	-3.05887	-2.90607
STARD8	-1.95958	-1.97914	-1.55083	-1.46203	-3.08789	-3.87619	-2.94388	-2.73495	-3.12788	-3.2499	-2.78068	-2.49112
TNFRSF13C	-1.5025	-1.84803	-0.8086	-1.18609	-3.58187	-2.97107	-2.57007	-2.38001	-2.47662	-2.81585	-2.68026	-2.98885
ASCL2	0.546527	0.756439	-0.0775078	-0.0759445	-0.996715	-1.61988	-1.07779	-1.05274	-1.38604	-1.29801	-2.29581	-2.41274
CCDC68	-0.684656	-0.753227	-1.07159	-0.912789	-1.48452	-1.6091	-2.17284	-2.25427	-2.00464	-1.88261	-1.97802	-1.65549
PRSS50	-1.505	-1.55211	-1.73401	-1.73245	-0.678025	-0.82681	-0.622715	-0.205323	-0.286849	-0.183098	-0.809133	-0.865218
RP5-1142A6.10	-1.95318	-1.46511	-1.35812	-1.95925	-0.503991	-0.533301	-0.974807	-0.506039	-0.239083	-0.500348	-0.211236	-0.342791
SYT3	-3.0778	-3.13927	-2.61198	-2.72493	-2.06914	-2.07207	-1.28447	-1.70443	-1.37557	-1.6167	-1.31503	-1.2993
ADAMTSL1	-3.90521	-3.61528	-3.36023	-3.12246	-4.75953	-4.83569	-6.41365	-6.25512	-6.0992	-4.80692	-4.58033	-4.82417
RP11-386G11.5	-3.41511	-3.76126	-4.19784	-3.64203	-2.8865	-2.52476	-2.72063	-2.42864	-2.77529	-3.06781	-2.63264	-2.38218
SLC43A3	0.371978	0.348357	-0.0233981	0.177267	-0.952502	-1.00213	-1.08936	-1.43336	-2.08425	-2.02795	-0.660292	-0.955841
CDCA7	1.88781	1.83479	2.13018	2.03972	0.808621	0.916242	0.715611	0.755958	0.44146	0.359968	-1.01992	-0.56586
CCDC80	-4.06353	-4.80643	-4.39808	-4.70185	-3.35512	-3.50629	-3.26255	-3.0592	-3.04658	-3.19338	-3.52399	-4.01272
RP11-752L20.3	-1.87528	-1.90045	-1.98869	-2.02099	-3.57579	-3.38079	-3.52506	-3.6561	-3.08867	-3.13348	-5.14735	-4.11494
FES	-3.3627	-3.73024	-2.47548	-2.42981	-1.38115	-1.49919	-1.5968	-1.84153	-1.35643	-1.14828	-1.46185	-1.6864
TRGC2	0.900741	1.02164	0.940635	0.672881	-0.087998	-0.337419	-0.449737	0.0209926	-0.786465	-0.854829	0.0269221	0.00766557
AKR1C1	-2.05232	-1.95548	-2.07086	-2.0693	-3.85962	-4.35507	-3.25808	-2.86688	-4.02399	-5.15275	-3.6991	-4.01664
HFE	-3.12102	-3.34232	-3.49973	-3.49818	-2.06929	-2.18283	-1.95969	-2.52021	-1.67595	-1.30443	-0.758716	-0.782849
PADI2	-2.08491	-1.84257	-2.22256	-1.95448	-4.70402	-4.18622	-3.08967	-2.90978	-3.4098	-3.4173	-4.10645	-3.93031
RP11-774O3.3	-1.13006	-0.753456	-0.86911	-0.687456	0.126843	0.0187038	0.285373	0.334298	-0.167922	-0.151476	0.801095	0.608173
SOD3	1.08002	0.955481	0.97781	0.797406	-0.344017	0.0453466	-0.0882485	-0.272964	-1.4454	-0.932219	-2.28477	-2.38494
AC144831.1	-1.11581	-1.25349	-1.59353	-1.44468	-0.176525	-0.149156	0.0026213	-0.231072	0.0860471	0.379889	-0.592518	-0.843306
DYNAP	-0.490145	-0.30988	-0.363943	-0.584042	-2.15732	-1.55545	-2.01573	-3.06177	-4.77899	-4.78607	-3.3237	-2.44479
PALM3	-0.617601	-0.509469	-0.715781	-0.805539	-2.01031	-2.33226	-1.81016	-2.02449	-2.23308	-1.94765	-3.56896	-3.47003
GPER1	-0.239144	0.13642	-0.0433167	-0.0756421	-1.14185	-0.912351	-1.50432	-1.15531	-0.928284	-1.24089	-2.12981	-2.09857
BCAN	-4.30096	-4.11943	-4.40419	-4.3163	-3.01705	-3.01998	-3.61171	-3.42165	-3.05714	-3.34062	-2.79968	-3.19873
RFX6	-3.18877	-3.25023	-7.15566	-5.74945	-1.73746	-1.47347	-1.65036	-2.4335	-1.09085	-1.01009	-1.67126	-1.41026
DERL3	-0.359339	-0.410367	-0.609759	-0.398764	-1.73116	-1.37923	-1.33098	-1.44274	-0.974763	-1.27473	-2.11831	-1.98797
ANKRD20A5P	-1.02493	-1.03377	-0.496334	-0.494768	-1.43222	-1.5552	-2.2091	-2.63535	-2.20741	-2.79741	-2.07805	-1.94783
BRINP1	-0.196531	-0.453665	-0.583201	-0.432533	-1.4027	-1.964	-1.43969	-1.50567	-4.94974	-3.23303	-2.63144	-3.26076
WISP2	-3.96287	-3.80557	-5.33614	-4.86619	-3.10518	-3.53975	-2.60409	-2.754	-1.52773	-1.61868	-1.54931	-1.46188
MYH15	-2.44754	-2.58719	-2.63941	-2.15017	-4.00546	-3.79896	-3.62092	-3.41951	-3.05318	-3.44821	-3.83031	-4.66588
SYT14	-3.84862	-4.33732	-4.38342	-4.66328	-2.89196	-2.7665	-3.92604	-3.18656	-2.78632	-2.59951	-2.35928	-2.4306
DOK7	-2.54577	-2.49639	-2.53888	-2.99157	-1.25705	-1.40822	-1.41012	-1.34536	-0.614282	-0.978352	-1.83882	-1.96875
APOBEC3B	1.19218	1.43971	1.32759	1.17013	-0.177478	-0.202045	-0.0229817	-0.0445382	-0.0175412	-0.0438991	-1.89121	-1.73055
E2F2	-0.871656	-0.695836	-0.928737	-1.01299	-1.66032	-1.96344	-2.20011	-1.71286	-2.07979	-2.17106	-2.80833	-3.37325
CD4	-1.09183	-0.842601	-0.80114	-0.486008	-1.68325	-1.73753	-2.17753	-1.90843	-2.344	-1.80866	-2.82873	-3.34152
ZNF556	-2.23962	-2.1121	-2.25552	-2.20523	-3.44464	-3.38915	-3.07437	-3.54122	-4.35865	-4.47968	-3.34921	-3.02119
GABRQ	-1.88642	-1.62489	-1.40992	-1.83217	-2.38991	-2.24759	-3.77481	-3.40171	-2.59155	-2.74272	-3.22526	-3.04047
CACHD1	-1.58619	-2.1702	-2.88919	-2.73648	-1.11772	-1.29028	-1.29641	-1.09179	-0.995172	-0.732767	-1.16324	-1.73014
INSL5	-0.451553	-0.261424	0.760406	0.221573	1.16358	0.94275	1.33828	1.21923	1.10076	1.57401	2.13735	1.84475
ABCA12	-2.62945	-2.43601	-2.86741	-2.69364	-3.92179	-3.98312	-3.64621	-3.76735	-3.70071	-3.80705	-5.38318	-5.29039
RP11-726G1.1	-2.65949	-2.6141	-2.00955	-2.28842	-3.39072	-3.94055	-3.25486	-3.28632	-3.29717	-3.3047	-4.62569	-4.3153
RP11-599J14.2	1.50221	1.21597	2.29864	2.31744	0.469624	0.705681	0.347869	0.884361	0.824972	0.817455	-0.808926	-0.1412
DDX12P	0.537296	0.453057	1.34803	1.27971	-0.113348	0.034123	-0.222887	-0.0329522	-0.127393	-0.122035	-1.19735	-1.39226
FAM20C	-1.93919	-1.60603	-1.96273	-2.51468	-2.99945	-3.20211	-3.24077	-2.80757	-3.38943	-3.1769	-5.05738	-4.24877
FREM1	-4.12849	-4.21869	-3.96134	-4.80922	-2.96617	-3.25744	-2.84511	-2.58006	-1.7908	-1.64884	-3.16989	-3.2997
FAM46B	-0.472738	-0.297129	-0.782419	-0.708361	-1.23942	-2.23508	-1.83408	-1.75869	-1.51266	-1.52018	-3.04023	-3.5744
RP11-875O11.1	-5.22424	-5.359	-4.75378	-5.51194	-3.27804	-3.37347	-4.92198	-4.72571	-2.79736	-2.77401	-2.61709	-3.04549
RFESD	-2.86132	-3.22698	-4.00898	-3.36326	-1.8256	-2.23416	-2.59334	-2.53875	-2.58387	-2.5914	-1.53652	-1.75847
CFC1	-0.0319891	-0.403419	-0.18186	-0.352504	-1.01072	-0.888855	-1.60715	-1.66557	-1.39229	-0.855963	-2.77873	-2.32582
GREB1	-2.22201	-2.27403	-2.16913	-2.29737	-3.33202	-3.77759	-3.0828	-3.16807	-3.18028	-3.86267	-5.66747	-5.34987
