# Supplementary material for: The role of the histone H3 variant CENPA in prostate cancer
Source: J Biol Chem. 2020 May 5;295(25):8537–49. doi: 10.1074/jbc.RA119.010080 (PMC7307189; doi:10.1074/jbc.RA119.010080)
Supplement: Supporting Information [file supp_RA119.010080_154133_2_supp_509550_q8lcfr.xlsx]

## Sheet: ovlpDEgenes_vs_CENPApeaks
	RNA-seq										ChIP-seq										Peak annotation
gene	sh1vsCtrl.logFC	sh1vsCtrl.logCPM	sh1vsCtrl.F	sh1vsCtrl.PValue	sh1vsCtrl.FDR	sh2vsCtrl.logFC	sh2vsCtrl.logCPM	sh2vsCtrl.F	sh2vsCtrl.PValue	sh2vsCtrl.FDR	seqnames	start	end	width	strand	name	score	FC	pValue	FDR	annot.seqnames	annot.start	annot.end	annot.width	annot.strand	annot.id	annot.tx_id	annot.gene_id	annot.type
CKS2	-1.25787	5.96115	765.645	6.6998e-13	6.20904e-10	-1.75128	5.96115	1437.55	1.19104e-14	1.17739e-11	chr9	89311041	89311180	140	*	chip1_peak_530	417.868	11.8954	8.13909e-06	0.0995871	chr9	89310198	89311197	1000	+	promoter:80499	uc004aqh.3	1164	hg38_genes_promoters
CKS2	-1.25787	5.96115	765.645	6.6998e-13	6.20904e-10	-1.75128	5.96115	1437.55	1.19104e-14	1.17739e-11	chr9	89311041	89311180	140	*	chip1_peak_530	417.868	11.8954	8.13909e-06	0.0995871	chr9	89311151	89311550	400	+	exonintronboundary:467668	uc004aqh.3	1164	hg38_genes_exonintronboundaries
TOP2A	-1.34192	7.38399	755.315	7.30535e-13	6.37198e-10	-1.70976	7.38399	1200.4	3.78457e-14	2.67227e-11	chr17	40417791	40418140	350	*	chip1_peak_169	454.097	12.9267	1.6431e-07	0.00497379	chr17	40417951	40418950	1000	-	promoter:147540	uc002huq.4	7153	hg38_genes_promoters
TOP2A	-1.34192	7.38399	755.315	7.30535e-13	6.37198e-10	-1.70976	7.38399	1200.4	3.78457e-14	2.67227e-11	chr17	40417791	40418140	350	*	chip1_peak_169	454.097	12.9267	1.6431e-07	0.00497379	chr17	40417706	40418705	1000	-	promoter:147545	uc060eyt.1	7153	hg38_genes_promoters
TOP2A	-1.34192	7.38399	755.315	7.30535e-13	6.37198e-10	-1.70976	7.38399	1200.4	3.78457e-14	2.67227e-11	chr17	40417791	40418140	350	*	chip1_peak_169	454.097	12.9267	1.6431e-07	0.00497379	chr17	40417771	40417791	21	-	CDS:572815	uc002huq.4	7153	hg38_genes_cds
TOP2A	-1.34192	7.38399	755.315	7.30535e-13	6.37198e-10	-1.70976	7.38399	1200.4	3.78457e-14	2.67227e-11	chr17	40417791	40418140	350	*	chip1_peak_169	454.097	12.9267	1.6431e-07	0.00497379	chr17	40417792	40417950	159	-	5UTR:113043	uc002huq.4	7153	hg38_genes_5UTRs
TOP2A	-1.34192	7.38399	755.315	7.30535e-13	6.37198e-10	-1.70976	7.38399	1200.4	3.78457e-14	2.67227e-11	chr17	40417791	40418140	350	*	chip1_peak_169	454.097	12.9267	1.6431e-07	0.00497379	chr17	40417771	40417950	180	-	exon:930935	uc002huq.4	7153	hg38_genes_exons
TOP2A	-1.34192	7.38399	755.315	7.30535e-13	6.37198e-10	-1.70976	7.38399	1200.4	3.78457e-14	2.67227e-11	chr17	40417791	40418140	350	*	chip1_peak_169	454.097	12.9267	1.6431e-07	0.00497379	chr17	40417771	40417950	180	-	firstexon:147540	uc002huq.4	7153	hg38_genes_firstexons
TOP2A	-1.34192	7.38399	755.315	7.30535e-13	6.37198e-10	-1.70976	7.38399	1200.4	3.78457e-14	2.67227e-11	chr17	40417791	40418140	350	*	chip1_peak_169	454.097	12.9267	1.6431e-07	0.00497379	chr17	40417506	40417905	400	-	intronexonboundary:846710	uc060eyt.1	7153	hg38_genes_intronexonboundaries
TOP2A	-1.34192	7.38399	755.315	7.30535e-13	6.37198e-10	-1.70976	7.38399	1200.4	3.78457e-14	2.67227e-11	chr17	40417791	40418140	350	*	chip1_peak_169	454.097	12.9267	1.6431e-07	0.00497379	chr17	40417751	40418150	400	-	intronexonboundary:846711	uc002huq.4	7153	hg38_genes_intronexonboundaries
TOP2A	-1.34192	7.38399	755.315	7.30535e-13	6.37198e-10	-1.70976	7.38399	1200.4	3.78457e-14	2.67227e-11	chr17	40417791	40418140	350	*	chip1_peak_169	454.097	12.9267	1.6431e-07	0.00497379	chr17	40417572	40417971	400	-	exonintronboundary:847457	uc002huq.4	7153	hg38_genes_exonintronboundaries
CENPU	-1.41742	5.52206	661.893	1.69237e-12	1.25472e-09	-1.81161	5.52206	1053.36	8.73711e-14	4.79829e-11	chr4	184733991	184734200	210	*	chip1_peak_331	314.204	8.94438	2.00985e-06	0.0362258	chr4	184734134	184735133	1000	-	promoter:47441	uc003iwq.4	79682	hg38_genes_promoters
CENPU	-1.41742	5.52206	661.893	1.69237e-12	1.25472e-09	-1.81161	5.52206	1053.36	8.73711e-14	4.79829e-11	chr4	184733991	184734200	210	*	chip1_peak_331	314.204	8.94438	2.00985e-06	0.0362258	chr4	184734131	184735130	1000	-	promoter:47442	uc063bip.1	79682	hg38_genes_promoters
CENPU	-1.41742	5.52206	661.893	1.69237e-12	1.25472e-09	-1.81161	5.52206	1053.36	8.73711e-14	4.79829e-11	chr4	184733991	184734200	210	*	chip1_peak_331	314.204	8.94438	2.00985e-06	0.0362258	chr4	184733415	184734414	1000	-	promoter:47446	uc063bit.1	79682	hg38_genes_promoters
CENPU	-1.41742	5.52206	661.893	1.69237e-12	1.25472e-09	-1.81161	5.52206	1053.36	8.73711e-14	4.79829e-11	chr4	184733991	184734200	210	*	chip1_peak_331	314.204	8.94438	2.00985e-06	0.0362258	chr4	184734016	184734062	47	-	CDS:187387	uc003iwq.4	79682	hg38_genes_cds
CENPU	-1.41742	5.52206	661.893	1.69237e-12	1.25472e-09	-1.81161	5.52206	1053.36	8.73711e-14	4.79829e-11	chr4	184733991	184734200	210	*	chip1_peak_331	314.204	8.94438	2.00985e-06	0.0362258	chr4	184734016	184734062	47	-	CDS:187400	uc063bip.1	79682	hg38_genes_cds
CENPU	-1.41742	5.52206	661.893	1.69237e-12	1.25472e-09	-1.81161	5.52206	1053.36	8.73711e-14	4.79829e-11	chr4	184733991	184734200	210	*	chip1_peak_331	314.204	8.94438	2.00985e-06	0.0362258	chr4	184734063	184734133	71	-	5UTR:35710	uc003iwq.4	79682	hg38_genes_5UTRs
CENPU	-1.41742	5.52206	661.893	1.69237e-12	1.25472e-09	-1.81161	5.52206	1053.36	8.73711e-14	4.79829e-11	chr4	184733991	184734200	210	*	chip1_peak_331	314.204	8.94438	2.00985e-06	0.0362258	chr4	184734063	184734130	68	-	5UTR:35711	uc063bip.1	79682	hg38_genes_5UTRs
CENPU	-1.41742	5.52206	661.893	1.69237e-12	1.25472e-09	-1.81161	5.52206	1053.36	8.73711e-14	4.79829e-11	chr4	184733991	184734200	210	*	chip1_peak_331	314.204	8.94438	2.00985e-06	0.0362258	chr4	184734016	184734133	118	-	exon:308343	uc003iwq.4	79682	hg38_genes_exons
CENPU	-1.41742	5.52206	661.893	1.69237e-12	1.25472e-09	-1.81161	5.52206	1053.36	8.73711e-14	4.79829e-11	chr4	184733991	184734200	210	*	chip1_peak_331	314.204	8.94438	2.00985e-06	0.0362258	chr4	184734016	184734130	115	-	exon:308356	uc063bip.1	79682	hg38_genes_exons
CENPU	-1.41742	5.52206	661.893	1.69237e-12	1.25472e-09	-1.81161	5.52206	1053.36	8.73711e-14	4.79829e-11	chr4	184733991	184734200	210	*	chip1_peak_331	314.204	8.94438	2.00985e-06	0.0362258	chr4	184734016	184734133	118	-	firstexon:47441	uc003iwq.4	79682	hg38_genes_firstexons
CENPU	-1.41742	5.52206	661.893	1.69237e-12	1.25472e-09	-1.81161	5.52206	1053.36	8.73711e-14	4.79829e-11	chr4	184733991	184734200	210	*	chip1_peak_331	314.204	8.94438	2.00985e-06	0.0362258	chr4	184734016	184734130	115	-	firstexon:47442	uc063bip.1	79682	hg38_genes_firstexons
CENPU	-1.41742	5.52206	661.893	1.69237e-12	1.25472e-09	-1.81161	5.52206	1053.36	8.73711e-14	4.79829e-11	chr4	184733991	184734200	210	*	chip1_peak_331	314.204	8.94438	2.00985e-06	0.0362258	chr4	184730969	184734015	3047	-	intron:260914	uc003iwq.4	79682	hg38_genes_introns
CENPU	-1.41742	5.52206	661.893	1.69237e-12	1.25472e-09	-1.81161	5.52206	1053.36	8.73711e-14	4.79829e-11	chr4	184733991	184734200	210	*	chip1_peak_331	314.204	8.94438	2.00985e-06	0.0362258	chr4	184730969	184734015	3047	-	intron:260925	uc063bip.1	79682	hg38_genes_introns
CENPU	-1.41742	5.52206	661.893	1.69237e-12	1.25472e-09	-1.81161	5.52206	1053.36	8.73711e-14	4.79829e-11	chr4	184733991	184734200	210	*	chip1_peak_331	314.204	8.94438	2.00985e-06	0.0362258	chr4	184733931	184734330	400	-	intronexonboundary:281342	uc063bip.1	79682	hg38_genes_intronexonboundaries
CENPU	-1.41742	5.52206	661.893	1.69237e-12	1.25472e-09	-1.81161	5.52206	1053.36	8.73711e-14	4.79829e-11	chr4	184733991	184734200	210	*	chip1_peak_331	314.204	8.94438	2.00985e-06	0.0362258	chr4	184733934	184734333	400	-	intronexonboundary:281343	uc003iwq.4	79682	hg38_genes_intronexonboundaries
CENPU	-1.41742	5.52206	661.893	1.69237e-12	1.25472e-09	-1.81161	5.52206	1053.36	8.73711e-14	4.79829e-11	chr4	184733991	184734200	210	*	chip1_peak_331	314.204	8.94438	2.00985e-06	0.0362258	chr4	184733817	184734216	400	-	exonintronboundary:280867	uc003iwq.4	79682	hg38_genes_exonintronboundaries
CENPU	-1.41742	5.52206	661.893	1.69237e-12	1.25472e-09	-1.81161	5.52206	1053.36	8.73711e-14	4.79829e-11	chr4	184733991	184734200	210	*	chip1_peak_331	314.204	8.94438	2.00985e-06	0.0362258	chr4	184733817	184734216	400	-	exonintronboundary:280868	uc063bip.1	79682	hg38_genes_exonintronboundaries
PDE9A	1.094	7.12961	467.775	1.52507e-11	5.951e-09	1.28327	7.12961	640.675	2.08161e-12	4.34733e-10	chr21	42731361	42731640	280	*	chip1_peak_101	519.24	14.7811	1.89137e-08	0.000822733	chr21	42730758	42731757	1000	+	promoter:171312	uc062ama.1	5152	hg38_genes_promoters
PDE9A	1.094	7.12961	467.775	1.52507e-11	5.951e-09	1.28327	7.12961	640.675	2.08161e-12	4.34733e-10	chr21	42731361	42731640	280	*	chip1_peak_101	519.24	14.7811	1.89137e-08	0.000822733	chr21	42699012	42732069	33058	+	intron:898373	uc062alo.1	5152	hg38_genes_introns
PDE9A	1.094	7.12961	467.775	1.52507e-11	5.951e-09	1.28327	7.12961	640.675	2.08161e-12	4.34733e-10	chr21	42731361	42731640	280	*	chip1_peak_101	519.24	14.7811	1.89137e-08	0.000822733	chr21	42699012	42732069	33058	+	intron:898385	uc002zbx.4	5152	hg38_genes_introns
PDE9A	1.094	7.12961	467.775	1.52507e-11	5.951e-09	1.28327	7.12961	640.675	2.08161e-12	4.34733e-10	chr21	42731361	42731640	280	*	chip1_peak_101	519.24	14.7811	1.89137e-08	0.000822733	chr21	42699012	42731769	32758	+	intron:898403	uc002zbm.4	5152	hg38_genes_introns
PDE9A	1.094	7.12961	467.775	1.52507e-11	5.951e-09	1.28327	7.12961	640.675	2.08161e-12	4.34733e-10	chr21	42731361	42731640	280	*	chip1_peak_101	519.24	14.7811	1.89137e-08	0.000822733	chr21	42699012	42732069	33058	+	intron:898423	uc062alq.1	5152	hg38_genes_introns
PDE9A	1.094	7.12961	467.775	1.52507e-11	5.951e-09	1.28327	7.12961	640.675	2.08161e-12	4.34733e-10	chr21	42731361	42731640	280	*	chip1_peak_101	519.24	14.7811	1.89137e-08	0.000822733	chr21	42653884	42731769	77886	+	intron:898438	uc062alr.1	5152	hg38_genes_introns
PDE9A	1.094	7.12961	467.775	1.52507e-11	5.951e-09	1.28327	7.12961	640.675	2.08161e-12	4.34733e-10	chr21	42731361	42731640	280	*	chip1_peak_101	519.24	14.7811	1.89137e-08	0.000822733	chr21	42699012	42733355	34344	+	intron:898462	uc002zbo.4	5152	hg38_genes_introns
PDE9A	1.094	7.12961	467.775	1.52507e-11	5.951e-09	1.28327	7.12961	640.675	2.08161e-12	4.34733e-10	chr21	42731361	42731640	280	*	chip1_peak_101	519.24	14.7811	1.89137e-08	0.000822733	chr21	42699012	42733355	34344	+	intron:898478	uc002zbq.4	5152	hg38_genes_introns
PDE9A	1.094	7.12961	467.775	1.52507e-11	5.951e-09	1.28327	7.12961	640.675	2.08161e-12	4.34733e-10	chr21	42731361	42731640	280	*	chip1_peak_101	519.24	14.7811	1.89137e-08	0.000822733	chr21	42687995	42733355	45361	+	intron:898493	uc002zbu.4	5152	hg38_genes_introns
PDE9A	1.094	7.12961	467.775	1.52507e-11	5.951e-09	1.28327	7.12961	640.675	2.08161e-12	4.34733e-10	chr21	42731361	42731640	280	*	chip1_peak_101	519.24	14.7811	1.89137e-08	0.000822733	chr21	42653884	42733355	79472	+	intron:898507	uc002zbv.4	5152	hg38_genes_introns
PDE9A	1.094	7.12961	467.775	1.52507e-11	5.951e-09	1.28327	7.12961	640.675	2.08161e-12	4.34733e-10	chr21	42731361	42731640	280	*	chip1_peak_101	519.24	14.7811	1.89137e-08	0.000822733	chr21	42699012	42731769	32758	+	intron:898523	uc002zca.4	5152	hg38_genes_introns
PDE9A	1.094	7.12961	467.775	1.52507e-11	5.951e-09	1.28327	7.12961	640.675	2.08161e-12	4.34733e-10	chr21	42731361	42731640	280	*	chip1_peak_101	519.24	14.7811	1.89137e-08	0.000822733	chr21	42699012	42731769	32758	+	intron:898541	uc002zcb.4	5152	hg38_genes_introns
PDE9A	1.094	7.12961	467.775	1.52507e-11	5.951e-09	1.28327	7.12961	640.675	2.08161e-12	4.34733e-10	chr21	42731361	42731640	280	*	chip1_peak_101	519.24	14.7811	1.89137e-08	0.000822733	chr21	42699012	42732069	33058	+	intron:898559	uc002zcc.4	5152	hg38_genes_introns
PDE9A	1.094	7.12961	467.775	1.52507e-11	5.951e-09	1.28327	7.12961	640.675	2.08161e-12	4.34733e-10	chr21	42731361	42731640	280	*	chip1_peak_101	519.24	14.7811	1.89137e-08	0.000822733	chr21	42699012	42732069	33058	+	intron:898576	uc002zcd.4	5152	hg38_genes_introns
PDE9A	1.094	7.12961	467.775	1.52507e-11	5.951e-09	1.28327	7.12961	640.675	2.08161e-12	4.34733e-10	chr21	42731361	42731640	280	*	chip1_peak_101	519.24	14.7811	1.89137e-08	0.000822733	chr21	42699012	42731769	32758	+	intron:898592	uc002zce.4	5152	hg38_genes_introns
PDE9A	1.094	7.12961	467.775	1.52507e-11	5.951e-09	1.28327	7.12961	640.675	2.08161e-12	4.34733e-10	chr21	42731361	42731640	280	*	chip1_peak_101	519.24	14.7811	1.89137e-08	0.000822733	chr21	42653884	42733355	79472	+	intron:898608	uc062alt.1	5152	hg38_genes_introns
PDE9A	1.094	7.12961	467.775	1.52507e-11	5.951e-09	1.28327	7.12961	640.675	2.08161e-12	4.34733e-10	chr21	42731361	42731640	280	*	chip1_peak_101	519.24	14.7811	1.89137e-08	0.000822733	chr21	42724635	42732069	7435	+	intron:898623	uc062alu.1	5152	hg38_genes_introns
PDE9A	1.094	7.12961	467.775	1.52507e-11	5.951e-09	1.28327	7.12961	640.675	2.08161e-12	4.34733e-10	chr21	42731361	42731640	280	*	chip1_peak_101	519.24	14.7811	1.89137e-08	0.000822733	chr21	42653884	42732069	78186	+	intron:898638	uc062alv.1	5152	hg38_genes_introns
PDE9A	1.094	7.12961	467.775	1.52507e-11	5.951e-09	1.28327	7.12961	640.675	2.08161e-12	4.34733e-10	chr21	42731361	42731640	280	*	chip1_peak_101	519.24	14.7811	1.89137e-08	0.000822733	chr21	42699012	42733355	34344	+	intron:898655	uc062alw.1	5152	hg38_genes_introns
PDE9A	1.094	7.12961	467.775	1.52507e-11	5.951e-09	1.28327	7.12961	640.675	2.08161e-12	4.34733e-10	chr21	42731361	42731640	280	*	chip1_peak_101	519.24	14.7811	1.89137e-08	0.000822733	chr21	42699012	42733355	34344	+	intron:898670	uc062alx.1	5152	hg38_genes_introns
PDE9A	1.094	7.12961	467.775	1.52507e-11	5.951e-09	1.28327	7.12961	640.675	2.08161e-12	4.34733e-10	chr21	42731361	42731640	280	*	chip1_peak_101	519.24	14.7811	1.89137e-08	0.000822733	chr21	42699012	42731769	32758	+	intron:898685	uc062aly.1	5152	hg38_genes_introns
PDE9A	1.094	7.12961	467.775	1.52507e-11	5.951e-09	1.28327	7.12961	640.675	2.08161e-12	4.34733e-10	chr21	42731361	42731640	280	*	chip1_peak_101	519.24	14.7811	1.89137e-08	0.000822733	chr21	42699012	42732069	33058	+	intron:898701	uc002zbn.4	5152	hg38_genes_introns
PDE9A	1.094	7.12961	467.775	1.52507e-11	5.951e-09	1.28327	7.12961	640.675	2.08161e-12	4.34733e-10	chr21	42731361	42731640	280	*	chip1_peak_101	519.24	14.7811	1.89137e-08	0.000822733	chr21	42699012	42733355	34344	+	intron:898717	uc002zbt.4	5152	hg38_genes_introns
PDE9A	1.094	7.12961	467.775	1.52507e-11	5.951e-09	1.28327	7.12961	640.675	2.08161e-12	4.34733e-10	chr21	42731361	42731640	280	*	chip1_peak_101	519.24	14.7811	1.89137e-08	0.000822733	chr21	42699012	42732069	33058	+	intron:898733	uc062alz.1	5152	hg38_genes_introns
PDE9A	1.094	7.12961	467.775	1.52507e-11	5.951e-09	1.28327	7.12961	640.675	2.08161e-12	4.34733e-10	chr21	42731361	42731640	280	*	chip1_peak_101	519.24	14.7811	1.89137e-08	0.000822733	chr21	42731570	42731969	400	+	intronexonboundary:973751	uc002zbm.4	5152	hg38_genes_intronexonboundaries
PDE9A	1.094	7.12961	467.775	1.52507e-11	5.951e-09	1.28327	7.12961	640.675	2.08161e-12	4.34733e-10	chr21	42731361	42731640	280	*	chip1_peak_101	519.24	14.7811	1.89137e-08	0.000822733	chr21	42731570	42731969	400	+	intronexonboundary:973752	uc062alr.1	5152	hg38_genes_intronexonboundaries
PDE9A	1.094	7.12961	467.775	1.52507e-11	5.951e-09	1.28327	7.12961	640.675	2.08161e-12	4.34733e-10	chr21	42731361	42731640	280	*	chip1_peak_101	519.24	14.7811	1.89137e-08	0.000822733	chr21	42731570	42731969	400	+	intronexonboundary:973753	uc002zca.4	5152	hg38_genes_intronexonboundaries
PDE9A	1.094	7.12961	467.775	1.52507e-11	5.951e-09	1.28327	7.12961	640.675	2.08161e-12	4.34733e-10	chr21	42731361	42731640	280	*	chip1_peak_101	519.24	14.7811	1.89137e-08	0.000822733	chr21	42731570	42731969	400	+	intronexonboundary:973754	uc002zcb.4	5152	hg38_genes_intronexonboundaries
PDE9A	1.094	7.12961	467.775	1.52507e-11	5.951e-09	1.28327	7.12961	640.675	2.08161e-12	4.34733e-10	chr21	42731361	42731640	280	*	chip1_peak_101	519.24	14.7811	1.89137e-08	0.000822733	chr21	42731570	42731969	400	+	intronexonboundary:973755	uc002zce.4	5152	hg38_genes_intronexonboundaries
PDE9A	1.094	7.12961	467.775	1.52507e-11	5.951e-09	1.28327	7.12961	640.675	2.08161e-12	4.34733e-10	chr21	42731361	42731640	280	*	chip1_peak_101	519.24	14.7811	1.89137e-08	0.000822733	chr21	42731570	42731969	400	+	intronexonboundary:973756	uc062aly.1	5152	hg38_genes_intronexonboundaries
CDC25C	-1.3102	2.76867	255.384	6.702e-10	7.92674e-08	-1.44419	2.76867	310.226	2.00411e-10	1.25919e-08	chr5	138337851	138338270	420	*	chip1_peak_77	315.903	8.99275	3.58021e-09	0.000193238	chr5	138337956	138337968	13	-	CDS:213409	uc063hko.1	995	hg38_genes_cds
CDC25C	-1.3102	2.76867	255.384	6.702e-10	7.92674e-08	-1.44419	2.76867	310.226	2.00411e-10	1.25919e-08	chr5	138337851	138338270	420	*	chip1_peak_77	315.903	8.99275	3.58021e-09	0.000193238	chr5	138337956	138338355	400	-	5UTR:40738	uc063hkk.1	995	hg38_genes_5UTRs
CDC25C	-1.3102	2.76867	255.384	6.702e-10	7.92674e-08	-1.44419	2.76867	310.226	2.00411e-10	1.25919e-08	chr5	138337851	138338270	420	*	chip1_peak_77	315.903	8.99275	3.58021e-09	0.000193238	chr5	138337969	138338325	357	-	5UTR:40742	uc063hko.1	995	hg38_genes_5UTRs
CDC25C	-1.3102	2.76867	255.384	6.702e-10	7.92674e-08	-1.44419	2.76867	310.226	2.00411e-10	1.25919e-08	chr5	138337851	138338270	420	*	chip1_peak_77	315.903	8.99275	3.58021e-09	0.000193238	chr5	138337956	138338355	400	-	exon:351406	uc063hkk.1	995	hg38_genes_exons
CDC25C	-1.3102	2.76867	255.384	6.702e-10	7.92674e-08	-1.44419	2.76867	310.226	2.00411e-10	1.25919e-08	chr5	138337851	138338270	420	*	chip1_peak_77	315.903	8.99275	3.58021e-09	0.000193238	chr5	138337956	138338325	370	-	exon:351447	uc063hko.1	995	hg38_genes_exons
CDC25C	-1.3102	2.76867	255.384	6.702e-10	7.92674e-08	-1.44419	2.76867	310.226	2.00411e-10	1.25919e-08	chr5	138337851	138338270	420	*	chip1_peak_77	315.903	8.99275	3.58021e-09	0.000193238	chr5	138337956	138338355	400	-	firstexon:54500	uc063hkk.1	995	hg38_genes_firstexons
CDC25C	-1.3102	2.76867	255.384	6.702e-10	7.92674e-08	-1.44419	2.76867	310.226	2.00411e-10	1.25919e-08	chr5	138337851	138338270	420	*	chip1_peak_77	315.903	8.99275	3.58021e-09	0.000193238	chr5	138337956	138338325	370	-	firstexon:54504	uc063hko.1	995	hg38_genes_firstexons
CDC25C	-1.3102	2.76867	255.384	6.702e-10	7.92674e-08	-1.44419	2.76867	310.226	2.00411e-10	1.25919e-08	chr5	138337851	138338270	420	*	chip1_peak_77	315.903	8.99275	3.58021e-09	0.000193238	chr5	138331215	138337955	6741	-	intron:296919	uc063hkk.1	995	hg38_genes_introns
CDC25C	-1.3102	2.76867	255.384	6.702e-10	7.92674e-08	-1.44419	2.76867	310.226	2.00411e-10	1.25919e-08	chr5	138337851	138338270	420	*	chip1_peak_77	315.903	8.99275	3.58021e-09	0.000193238	chr5	138331219	138337955	6737	-	intron:296948	uc063hko.1	995	hg38_genes_introns
CDC25C	-1.3102	2.76867	255.384	6.702e-10	7.92674e-08	-1.44419	2.76867	310.226	2.00411e-10	1.25919e-08	chr5	138337851	138338270	420	*	chip1_peak_77	315.903	8.99275	3.58021e-09	0.000193238	chr5	138338126	138338525	400	-	intronexonboundary:319601	uc063hko.1	995	hg38_genes_intronexonboundaries
CDC25C	-1.3102	2.76867	255.384	6.702e-10	7.92674e-08	-1.44419	2.76867	310.226	2.00411e-10	1.25919e-08	chr5	138337851	138338270	420	*	chip1_peak_77	315.903	8.99275	3.58021e-09	0.000193238	chr5	138338156	138338555	400	-	intronexonboundary:319602	uc063hkk.1	995	hg38_genes_intronexonboundaries
CDC25C	-1.3102	2.76867	255.384	6.702e-10	7.92674e-08	-1.44419	2.76867	310.226	2.00411e-10	1.25919e-08	chr5	138337851	138338270	420	*	chip1_peak_77	315.903	8.99275	3.58021e-09	0.000193238	chr5	138337757	138338156	400	-	exonintronboundary:320833	uc063hkk.1	995	hg38_genes_exonintronboundaries
CDC25C	-1.3102	2.76867	255.384	6.702e-10	7.92674e-08	-1.44419	2.76867	310.226	2.00411e-10	1.25919e-08	chr5	138337851	138338270	420	*	chip1_peak_77	315.903	8.99275	3.58021e-09	0.000193238	chr5	138337757	138338156	400	-	exonintronboundary:320834	uc063hko.1	995	hg38_genes_exonintronboundaries
ATAD2	-1.04083	7.0378	253.43	7.02762e-10	8.14106e-08	-1.19339	7.0378	331.434	1.32678e-10	8.94249e-09	chr8	123396491	123396840	350	*	chip1_peak_255	319.665	9.09985	9.61198e-07	0.0206215	chr8	123396435	123397434	1000	-	promoter:78385	uc064pxs.1	29028	hg38_genes_promoters
ATAD2	-1.04083	7.0378	253.43	7.02762e-10	8.14106e-08	-1.19339	7.0378	331.434	1.32678e-10	8.94249e-09	chr8	123396491	123396840	350	*	chip1_peak_255	319.665	9.09985	9.61198e-07	0.0206215	chr8	123396466	123397465	1000	-	promoter:78386	uc003yqh.5	29028	hg38_genes_promoters
ATAD2	-1.04083	7.0378	253.43	7.02762e-10	8.14106e-08	-1.19339	7.0378	331.434	1.32678e-10	8.94249e-09	chr8	123396491	123396840	350	*	chip1_peak_255	319.665	9.09985	9.61198e-07	0.0206215	chr8	123396380	123397379	1000	-	promoter:78388	uc064pxu.1	29028	hg38_genes_promoters
ATAD2	-1.04083	7.0378	253.43	7.02762e-10	8.14106e-08	-1.19339	7.0378	331.434	1.32678e-10	8.94249e-09	chr8	123396491	123396840	350	*	chip1_peak_255	319.665	9.09985	9.61198e-07	0.0206215	chr8	123396402	123397401	1000	-	promoter:78389	uc064pxw.1	29028	hg38_genes_promoters
ATAD2	-1.04083	7.0378	253.43	7.02762e-10	8.14106e-08	-1.19339	7.0378	331.434	1.32678e-10	8.94249e-09	chr8	123396491	123396840	350	*	chip1_peak_255	319.665	9.09985	9.61198e-07	0.0206215	chr8	123380678	123400742	20065	-	intron:421149	uc064pxt.1	29028	hg38_genes_introns
ATAD2	-1.04083	7.0378	253.43	7.02762e-10	8.14106e-08	-1.19339	7.0378	331.434	1.32678e-10	8.94249e-09	chr8	123396491	123396840	350	*	chip1_peak_255	319.665	9.09985	9.61198e-07	0.0206215	chr8	123396180	123396579	400	-	intronexonboundary:455002	uc064pxu.1	29028	hg38_genes_intronexonboundaries
ATAD2	-1.04083	7.0378	253.43	7.02762e-10	8.14106e-08	-1.19339	7.0378	331.434	1.32678e-10	8.94249e-09	chr8	123396491	123396840	350	*	chip1_peak_255	319.665	9.09985	9.61198e-07	0.0206215	chr8	123396202	123396601	400	-	intronexonboundary:455003	uc064pxw.1	29028	hg38_genes_intronexonboundaries
ATAD2	-1.04083	7.0378	253.43	7.02762e-10	8.14106e-08	-1.19339	7.0378	331.434	1.32678e-10	8.94249e-09	chr8	123396491	123396840	350	*	chip1_peak_255	319.665	9.09985	9.61198e-07	0.0206215	chr8	123396235	123396634	400	-	intronexonboundary:455004	uc064pxs.1	29028	hg38_genes_intronexonboundaries
ATAD2	-1.04083	7.0378	253.43	7.02762e-10	8.14106e-08	-1.19339	7.0378	331.434	1.32678e-10	8.94249e-09	chr8	123396491	123396840	350	*	chip1_peak_255	319.665	9.09985	9.61198e-07	0.0206215	chr8	123396266	123396665	400	-	intronexonboundary:455005	uc003yqh.5	29028	hg38_genes_intronexonboundaries
ORC6	-1.12169	4.41149	209.036	2.29686e-09	2.03422e-07	-1.45539	4.41149	345.532	1.02269e-10	7.39732e-09	chr16	46689371	46689580	210	*	chip1_peak_378	675.007	19.2153	3.11152e-06	0.0503336	chr16	46688643	46689642	1000	+	promoter:132443	uc059tug.1	23594	hg38_genes_promoters
ORC6	-1.12169	4.41149	209.036	2.29686e-09	2.03422e-07	-1.45539	4.41149	345.532	1.02269e-10	7.39732e-09	chr16	46689371	46689580	210	*	chip1_peak_378	675.007	19.2153	3.11152e-06	0.0503336	chr16	46688646	46689645	1000	+	promoter:132444	uc002eeh.3	23594	hg38_genes_promoters
ORC6	-1.12169	4.41149	209.036	2.29686e-09	2.03422e-07	-1.45539	4.41149	345.532	1.02269e-10	7.39732e-09	chr16	46689371	46689580	210	*	chip1_peak_378	675.007	19.2153	3.11152e-06	0.0503336	chr16	46688659	46689658	1000	+	promoter:132445	uc059tuh.1	23594	hg38_genes_promoters
ORC6	-1.12169	4.41149	209.036	2.29686e-09	2.03422e-07	-1.45539	4.41149	345.532	1.02269e-10	7.39732e-09	chr16	46689371	46689580	210	*	chip1_peak_378	675.007	19.2153	3.11152e-06	0.0503336	chr16	46688682	46689681	1000	+	promoter:132446	uc059tui.1	23594	hg38_genes_promoters
ORC6	-1.12169	4.41149	209.036	2.29686e-09	2.03422e-07	-1.45539	4.41149	345.532	1.02269e-10	7.39732e-09	chr16	46689371	46689580	210	*	chip1_peak_378	675.007	19.2153	3.11152e-06	0.0503336	chr16	46688697	46689696	1000	+	promoter:132447	uc059tuj.1	23594	hg38_genes_promoters
ORC6	-1.12169	4.41149	209.036	2.29686e-09	2.03422e-07	-1.45539	4.41149	345.532	1.02269e-10	7.39732e-09	chr16	46689371	46689580	210	*	chip1_peak_378	675.007	19.2153	3.11152e-06	0.0503336	chr16	46688707	46689706	1000	+	promoter:132448	uc059tuk.1	23594	hg38_genes_promoters
ORC6	-1.12169	4.41149	209.036	2.29686e-09	2.03422e-07	-1.45539	4.41149	345.532	1.02269e-10	7.39732e-09	chr16	46689371	46689580	210	*	chip1_peak_378	675.007	19.2153	3.11152e-06	0.0503336	chr16	46685786	46689785	4000	+	1to5kb:132449	uc059tul.1	23594	hg38_genes_1to5kb
ORC6	-1.12169	4.41149	209.036	2.29686e-09	2.03422e-07	-1.45539	4.41149	345.532	1.02269e-10	7.39732e-09	chr16	46689371	46689580	210	*	chip1_peak_378	675.007	19.2153	3.11152e-06	0.0503336	chr16	46689570	46689969	400	+	exonintronboundary:764824	uc059tug.1	23594	hg38_genes_exonintronboundaries
ORC6	-1.12169	4.41149	209.036	2.29686e-09	2.03422e-07	-1.45539	4.41149	345.532	1.02269e-10	7.39732e-09	chr16	46689371	46689580	210	*	chip1_peak_378	675.007	19.2153	3.11152e-06	0.0503336	chr16	46689570	46689969	400	+	exonintronboundary:764825	uc002eeh.3	23594	hg38_genes_exonintronboundaries
ORC6	-1.12169	4.41149	209.036	2.29686e-09	2.03422e-07	-1.45539	4.41149	345.532	1.02269e-10	7.39732e-09	chr16	46689371	46689580	210	*	chip1_peak_378	675.007	19.2153	3.11152e-06	0.0503336	chr16	46689570	46689969	400	+	exonintronboundary:764826	uc059tuh.1	23594	hg38_genes_exonintronboundaries
ORC6	-1.12169	4.41149	209.036	2.29686e-09	2.03422e-07	-1.45539	4.41149	345.532	1.02269e-10	7.39732e-09	chr16	46689371	46689580	210	*	chip1_peak_378	675.007	19.2153	3.11152e-06	0.0503336	chr16	46689570	46689969	400	+	exonintronboundary:764827	uc059tuj.1	23594	hg38_genes_exonintronboundaries
ORC6	-1.12169	4.41149	209.036	2.29686e-09	2.03422e-07	-1.45539	4.41149	345.532	1.02269e-10	7.39732e-09	chr16	46689371	46689580	210	*	chip1_peak_378	675.007	19.2153	3.11152e-06	0.0503336	chr16	46689570	46689969	400	+	exonintronboundary:764828	uc059tuk.1	23594	hg38_genes_exonintronboundaries
CDCA5	-1.06419	4.95397	192.526	3.79567e-09	2.97789e-07	-1.5142	4.95397	378.819	5.7489e-11	5.05749e-09	chr11	65083831	65084250	420	*	chip1_peak_69	318.367	9.06288	2.33534e-09	0.000133693	chr11	65083901	65084900	1000	-	promoter:99800	uc058ddl.1	113130	hg38_genes_promoters
CDCA5	-1.06419	4.95397	192.526	3.79567e-09	2.97789e-07	-1.5142	4.95397	378.819	5.7489e-11	5.05749e-09	chr11	65083831	65084250	420	*	chip1_peak_69	318.367	9.06288	2.33534e-09	0.000133693	chr11	65084152	65085151	1000	-	promoter:99801	uc001ocp.3	113130	hg38_genes_promoters
CDCA5	-1.06419	4.95397	192.526	3.79567e-09	2.97789e-07	-1.5142	4.95397	378.819	5.7489e-11	5.05749e-09	chr11	65083831	65084250	420	*	chip1_peak_69	318.367	9.06288	2.33534e-09	0.000133693	chr11	65083532	65084531	1000	-	promoter:99802	uc058ddm.1	113130	hg38_genes_promoters
CDCA5	-1.06419	4.95397	192.526	3.79567e-09	2.97789e-07	-1.5142	4.95397	378.819	5.7489e-11	5.05749e-09	chr11	65083831	65084250	420	*	chip1_peak_69	318.367	9.06288	2.33534e-09	0.000133693	chr11	65084048	65085047	1000	-	promoter:99803	uc058ddn.1	113130	hg38_genes_promoters
CDCA5	-1.06419	4.95397	192.526	3.79567e-09	2.97789e-07	-1.5142	4.95397	378.819	5.7489e-11	5.05749e-09	chr11	65083831	65084250	420	*	chip1_peak_69	318.367	9.06288	2.33534e-09	0.000133693	chr11	65084040	65085039	1000	-	promoter:99804	uc058ddo.1	113130	hg38_genes_promoters
CDCA5	-1.06419	4.95397	192.526	3.79567e-09	2.97789e-07	-1.5142	4.95397	378.819	5.7489e-11	5.05749e-09	chr11	65083831	65084250	420	*	chip1_peak_69	318.367	9.06288	2.33534e-09	0.000133693	chr11	65084165	65085164	1000	-	promoter:99805	uc058ddp.1	113130	hg38_genes_promoters
CDCA5	-1.06419	4.95397	192.526	3.79567e-09	2.97789e-07	-1.5142	4.95397	378.819	5.7489e-11	5.05749e-09	chr11	65083831	65084250	420	*	chip1_peak_69	318.367	9.06288	2.33534e-09	0.000133693	chr11	65083978	65084977	1000	-	promoter:99806	uc058ddq.1	113130	hg38_genes_promoters
CDCA5	-1.06419	4.95397	192.526	3.79567e-09	2.97789e-07	-1.5142	4.95397	378.819	5.7489e-11	5.05749e-09	chr11	65083831	65084250	420	*	chip1_peak_69	318.367	9.06288	2.33534e-09	0.000133693	chr11	65083897	65084896	1000	-	promoter:99807	uc058ddr.1	113130	hg38_genes_promoters
CDCA5	-1.06419	4.95397	192.526	3.79567e-09	2.97789e-07	-1.5142	4.95397	378.819	5.7489e-11	5.05749e-09	chr11	65083831	65084250	420	*	chip1_peak_69	318.367	9.06288	2.33534e-09	0.000133693	chr11	65080390	65084389	4000	-	1to5kb:99798	uc001oco.4	113130	hg38_genes_1to5kb
CDCA5	-1.06419	4.95397	192.526	3.79567e-09	2.97789e-07	-1.5142	4.95397	378.819	5.7489e-11	5.05749e-09	chr11	65083831	65084250	420	*	chip1_peak_69	318.367	9.06288	2.33534e-09	0.000133693	chr11	65080416	65084415	4000	-	1to5kb:99799	uc058ddk.1	113130	hg38_genes_1to5kb
CDCA5	-1.06419	4.95397	192.526	3.79567e-09	2.97789e-07	-1.5142	4.95397	378.819	5.7489e-11	5.05749e-09	chr11	65083831	65084250	420	*	chip1_peak_69	318.367	9.06288	2.33534e-09	0.000133693	chr11	65083933	65083978	46	-	CDS:394123	uc001ocp.3	113130	hg38_genes_cds
CDCA5	-1.06419	4.95397	192.526	3.79567e-09	2.97789e-07	-1.5142	4.95397	378.819	5.7489e-11	5.05749e-09	chr11	65083831	65084250	420	*	chip1_peak_69	318.367	9.06288	2.33534e-09	0.000133693	chr11	65083933	65083978	46	-	CDS:394132	uc058ddn.1	113130	hg38_genes_cds
CDCA5	-1.06419	4.95397	192.526	3.79567e-09	2.97789e-07	-1.5142	4.95397	378.819	5.7489e-11	5.05749e-09	chr11	65083831	65084250	420	*	chip1_peak_69	318.367	9.06288	2.33534e-09	0.000133693	chr11	65083933	65083977	45	-	CDS:394137	uc058ddq.1	113130	hg38_genes_cds
CDCA5	-1.06419	4.95397	192.526	3.79567e-09	2.97789e-07	-1.5142	4.95397	378.819	5.7489e-11	5.05749e-09	chr11	65083831	65084250	420	*	chip1_peak_69	318.367	9.06288	2.33534e-09	0.000133693	chr11	65083979	65084151	173	-	5UTR:75815	uc001ocp.3	113130	hg38_genes_5UTRs
CDCA5	-1.06419	4.95397	192.526	3.79567e-09	2.97789e-07	-1.5142	4.95397	378.819	5.7489e-11	5.05749e-09	chr11	65083831	65084250	420	*	chip1_peak_69	318.367	9.06288	2.33534e-09	0.000133693	chr11	65083979	65084047	69	-	5UTR:75816	uc058ddn.1	113130	hg38_genes_5UTRs
CDCA5	-1.06419	4.95397	192.526	3.79567e-09	2.97789e-07	-1.5142	4.95397	378.819	5.7489e-11	5.05749e-09	chr11	65083831	65084250	420	*	chip1_peak_69	318.367	9.06288	2.33534e-09	0.000133693	chr11	65083629	65083900	272	-	exon:638790	uc058ddl.1	113130	hg38_genes_exons
CDCA5	-1.06419	4.95397	192.526	3.79567e-09	2.97789e-07	-1.5142	4.95397	378.819	5.7489e-11	5.05749e-09	chr11	65083831	65084250	420	*	chip1_peak_69	318.367	9.06288	2.33534e-09	0.000133693	chr11	65083933	65084151	219	-	exon:638795	uc001ocp.3	113130	hg38_genes_exons
CDCA5	-1.06419	4.95397	192.526	3.79567e-09	2.97789e-07	-1.5142	4.95397	378.819	5.7489e-11	5.05749e-09	chr11	65083831	65084250	420	*	chip1_peak_69	318.367	9.06288	2.33534e-09	0.000133693	chr11	65083933	65084047	115	-	exon:638805	uc058ddn.1	113130	hg38_genes_exons
CDCA5	-1.06419	4.95397	192.526	3.79567e-09	2.97789e-07	-1.5142	4.95397	378.819	5.7489e-11	5.05749e-09	chr11	65083831	65084250	420	*	chip1_peak_69	318.367	9.06288	2.33534e-09	0.000133693	chr11	65083629	65084039	411	-	exon:638810	uc058ddo.1	113130	hg38_genes_exons
CDCA5	-1.06419	4.95397	192.526	3.79567e-09	2.97789e-07	-1.5142	4.95397	378.819	5.7489e-11	5.05749e-09	chr11	65083831	65084250	420	*	chip1_peak_69	318.367	9.06288	2.33534e-09	0.000133693	chr11	65084071	65084164	94	-	exon:638815	uc058ddp.1	113130	hg38_genes_exons
CDCA5	-1.06419	4.95397	192.526	3.79567e-09	2.97789e-07	-1.5142	4.95397	378.819	5.7489e-11	5.05749e-09	chr11	65083831	65084250	420	*	chip1_peak_69	318.367	9.06288	2.33534e-09	0.000133693	chr11	65083933	65083977	45	-	exon:638820	uc058ddq.1	113130	hg38_genes_exons
CDCA5	-1.06419	4.95397	192.526	3.79567e-09	2.97789e-07	-1.5142	4.95397	378.819	5.7489e-11	5.05749e-09	chr11	65083831	65084250	420	*	chip1_peak_69	318.367	9.06288	2.33534e-09	0.000133693	chr11	65083629	65083896	268	-	exon:638826	uc058ddr.1	113130	hg38_genes_exons
CDCA5	-1.06419	4.95397	192.526	3.79567e-09	2.97789e-07	-1.5142	4.95397	378.819	5.7489e-11	5.05749e-09	chr11	65083831	65084250	420	*	chip1_peak_69	318.367	9.06288	2.33534e-09	0.000133693	chr11	65083629	65083900	272	-	firstexon:99800	uc058ddl.1	113130	hg38_genes_firstexons
CDCA5	-1.06419	4.95397	192.526	3.79567e-09	2.97789e-07	-1.5142	4.95397	378.819	5.7489e-11	5.05749e-09	chr11	65083831	65084250	420	*	chip1_peak_69	318.367	9.06288	2.33534e-09	0.000133693	chr11	65083933	65084151	219	-	firstexon:99801	uc001ocp.3	113130	hg38_genes_firstexons
CDCA5	-1.06419	4.95397	192.526	3.79567e-09	2.97789e-07	-1.5142	4.95397	378.819	5.7489e-11	5.05749e-09	chr11	65083831	65084250	420	*	chip1_peak_69	318.367	9.06288	2.33534e-09	0.000133693	chr11	65083933	65084047	115	-	firstexon:99803	uc058ddn.1	113130	hg38_genes_firstexons
CDCA5	-1.06419	4.95397	192.526	3.79567e-09	2.97789e-07	-1.5142	4.95397	378.819	5.7489e-11	5.05749e-09	chr11	65083831	65084250	420	*	chip1_peak_69	318.367	9.06288	2.33534e-09	0.000133693	chr11	65083629	65084039	411	-	firstexon:99804	uc058ddo.1	113130	hg38_genes_firstexons
CDCA5	-1.06419	4.95397	192.526	3.79567e-09	2.97789e-07	-1.5142	4.95397	378.819	5.7489e-11	5.05749e-09	chr11	65083831	65084250	420	*	chip1_peak_69	318.367	9.06288	2.33534e-09	0.000133693	chr11	65084071	65084164	94	-	firstexon:99805	uc058ddp.1	113130	hg38_genes_firstexons
CDCA5	-1.06419	4.95397	192.526	3.79567e-09	2.97789e-07	-1.5142	4.95397	378.819	5.7489e-11	5.05749e-09	chr11	65083831	65084250	420	*	chip1_peak_69	318.367	9.06288	2.33534e-09	0.000133693	chr11	65083933	65083977	45	-	firstexon:99806	uc058ddq.1	113130	hg38_genes_firstexons
CDCA5	-1.06419	4.95397	192.526	3.79567e-09	2.97789e-07	-1.5142	4.95397	378.819	5.7489e-11	5.05749e-09	chr11	65083831	65084250	420	*	chip1_peak_69	318.367	9.06288	2.33534e-09	0.000133693	chr11	65083629	65083896	268	-	firstexon:99807	uc058ddr.1	113130	hg38_genes_firstexons
CDCA5	-1.06419	4.95397	192.526	3.79567e-09	2.97789e-07	-1.5142	4.95397	378.819	5.7489e-11	5.05749e-09	chr11	65083831	65084250	420	*	chip1_peak_69	318.367	9.06288	2.33534e-09	0.000133693	chr11	65083724	65083932	209	-	intron:538999	uc001ocp.3	113130	hg38_genes_introns
CDCA5	-1.06419	4.95397	192.526	3.79567e-09	2.97789e-07	-1.5142	4.95397	378.819	5.7489e-11	5.05749e-09	chr11	65083831	65084250	420	*	chip1_peak_69	318.367	9.06288	2.33534e-09	0.000133693	chr11	65083724	65083932	209	-	intron:539006	uc058ddn.1	113130	hg38_genes_introns
CDCA5	-1.06419	4.95397	192.526	3.79567e-09	2.97789e-07	-1.5142	4.95397	378.819	5.7489e-11	5.05749e-09	chr11	65083831	65084250	420	*	chip1_peak_69	318.367	9.06288	2.33534e-09	0.000133693	chr11	65083724	65084070	347	-	intron:539014	uc058ddp.1	113130	hg38_genes_introns
CDCA5	-1.06419	4.95397	192.526	3.79567e-09	2.97789e-07	-1.5142	4.95397	378.819	5.7489e-11	5.05749e-09	chr11	65083831	65084250	420	*	chip1_peak_69	318.367	9.06288	2.33534e-09	0.000133693	chr11	65083717	65083932	216	-	intron:539019	uc058ddq.1	113130	hg38_genes_introns
CDCA5	-1.06419	4.95397	192.526	3.79567e-09	2.97789e-07	-1.5142	4.95397	378.819	5.7489e-11	5.05749e-09	chr11	65083831	65084250	420	*	chip1_peak_69	318.367	9.06288	2.33534e-09	0.000133693	chr11	65083517	65083916	400	-	intronexonboundary:581330	uc058ddq.1	113130	hg38_genes_intronexonboundaries
CDCA5	-1.06419	4.95397	192.526	3.79567e-09	2.97789e-07	-1.5142	4.95397	378.819	5.7489e-11	5.05749e-09	chr11	65083831	65084250	420	*	chip1_peak_69	318.367	9.06288	2.33534e-09	0.000133693	chr11	65083524	65083923	400	-	intronexonboundary:581331	uc001ocp.3	113130	hg38_genes_intronexonboundaries
CDCA5	-1.06419	4.95397	192.526	3.79567e-09	2.97789e-07	-1.5142	4.95397	378.819	5.7489e-11	5.05749e-09	chr11	65083831	65084250	420	*	chip1_peak_69	318.367	9.06288	2.33534e-09	0.000133693	chr11	65083524	65083923	400	-	intronexonboundary:581332	uc058ddn.1	113130	hg38_genes_intronexonboundaries
CDCA5	-1.06419	4.95397	192.526	3.79567e-09	2.97789e-07	-1.5142	4.95397	378.819	5.7489e-11	5.05749e-09	chr11	65083831	65084250	420	*	chip1_peak_69	318.367	9.06288	2.33534e-09	0.000133693	chr11	65083524	65083923	400	-	intronexonboundary:581333	uc058ddp.1	113130	hg38_genes_intronexonboundaries
CDCA5	-1.06419	4.95397	192.526	3.79567e-09	2.97789e-07	-1.5142	4.95397	378.819	5.7489e-11	5.05749e-09	chr11	65083831	65084250	420	*	chip1_peak_69	318.367	9.06288	2.33534e-09	0.000133693	chr11	65083697	65084096	400	-	intronexonboundary:581334	uc058ddr.1	113130	hg38_genes_intronexonboundaries
CDCA5	-1.06419	4.95397	192.526	3.79567e-09	2.97789e-07	-1.5142	4.95397	378.819	5.7489e-11	5.05749e-09	chr11	65083831	65084250	420	*	chip1_peak_69	318.367	9.06288	2.33534e-09	0.000133693	chr11	65083701	65084100	400	-	intronexonboundary:581335	uc058ddl.1	113130	hg38_genes_intronexonboundaries
CDCA5	-1.06419	4.95397	192.526	3.79567e-09	2.97789e-07	-1.5142	4.95397	378.819	5.7489e-11	5.05749e-09	chr11	65083831	65084250	420	*	chip1_peak_69	318.367	9.06288	2.33534e-09	0.000133693	chr11	65083778	65084177	400	-	intronexonboundary:581336	uc058ddq.1	113130	hg38_genes_intronexonboundaries
CDCA5	-1.06419	4.95397	192.526	3.79567e-09	2.97789e-07	-1.5142	4.95397	378.819	5.7489e-11	5.05749e-09	chr11	65083831	65084250	420	*	chip1_peak_69	318.367	9.06288	2.33534e-09	0.000133693	chr11	65083840	65084239	400	-	intronexonboundary:581337	uc058ddo.1	113130	hg38_genes_intronexonboundaries
CDCA5	-1.06419	4.95397	192.526	3.79567e-09	2.97789e-07	-1.5142	4.95397	378.819	5.7489e-11	5.05749e-09	chr11	65083831	65084250	420	*	chip1_peak_69	318.367	9.06288	2.33534e-09	0.000133693	chr11	65083848	65084247	400	-	intronexonboundary:581338	uc058ddn.1	113130	hg38_genes_intronexonboundaries
CDCA5	-1.06419	4.95397	192.526	3.79567e-09	2.97789e-07	-1.5142	4.95397	378.819	5.7489e-11	5.05749e-09	chr11	65083831	65084250	420	*	chip1_peak_69	318.367	9.06288	2.33534e-09	0.000133693	chr11	65083952	65084351	400	-	intronexonboundary:581339	uc001ocp.3	113130	hg38_genes_intronexonboundaries
CDCA5	-1.06419	4.95397	192.526	3.79567e-09	2.97789e-07	-1.5142	4.95397	378.819	5.7489e-11	5.05749e-09	chr11	65083831	65084250	420	*	chip1_peak_69	318.367	9.06288	2.33534e-09	0.000133693	chr11	65083965	65084364	400	-	intronexonboundary:581340	uc058ddp.1	113130	hg38_genes_intronexonboundaries
CDCA5	-1.06419	4.95397	192.526	3.79567e-09	2.97789e-07	-1.5142	4.95397	378.819	5.7489e-11	5.05749e-09	chr11	65083831	65084250	420	*	chip1_peak_69	318.367	9.06288	2.33534e-09	0.000133693	chr11	65083734	65084133	400	-	exonintronboundary:582576	uc001ocp.3	113130	hg38_genes_exonintronboundaries
CDCA5	-1.06419	4.95397	192.526	3.79567e-09	2.97789e-07	-1.5142	4.95397	378.819	5.7489e-11	5.05749e-09	chr11	65083831	65084250	420	*	chip1_peak_69	318.367	9.06288	2.33534e-09	0.000133693	chr11	65083734	65084133	400	-	exonintronboundary:582577	uc058ddn.1	113130	hg38_genes_exonintronboundaries
CDCA5	-1.06419	4.95397	192.526	3.79567e-09	2.97789e-07	-1.5142	4.95397	378.819	5.7489e-11	5.05749e-09	chr11	65083831	65084250	420	*	chip1_peak_69	318.367	9.06288	2.33534e-09	0.000133693	chr11	65083734	65084133	400	-	exonintronboundary:582578	uc058ddq.1	113130	hg38_genes_exonintronboundaries
CDCA5	-1.06419	4.95397	192.526	3.79567e-09	2.97789e-07	-1.5142	4.95397	378.819	5.7489e-11	5.05749e-09	chr11	65083831	65084250	420	*	chip1_peak_69	318.367	9.06288	2.33534e-09	0.000133693	chr11	65083872	65084271	400	-	exonintronboundary:582579	uc058ddp.1	113130	hg38_genes_exonintronboundaries
KNL1	-1.38704	5.08168	165.441	9.51687e-09	5.95427e-07	-1.64925	5.08168	230.958	1.24568e-09	5.43265e-08	chr15	40593631	40593980	350	*	chip1_peak_168	414.453	11.7982	1.63275e-07	0.00495603	chr15	40593020	40594019	1000	+	promoter:123691	uc010bbs.2	57082	hg38_genes_promoters
KNL1	-1.38704	5.08168	165.441	9.51687e-09	5.95427e-07	-1.64925	5.08168	230.958	1.24568e-09	5.43265e-08	chr15	40593631	40593980	350	*	chip1_peak_168	414.453	11.7982	1.63275e-07	0.00495603	chr15	40593034	40594033	1000	+	promoter:123692	uc059hti.1	57082	hg38_genes_promoters
KNL1	-1.38704	5.08168	165.441	9.51687e-09	5.95427e-07	-1.64925	5.08168	230.958	1.24568e-09	5.43265e-08	chr15	40593631	40593980	350	*	chip1_peak_168	414.453	11.7982	1.63275e-07	0.00495603	chr15	40593035	40594034	1000	+	promoter:123693	uc059htj.1	57082	hg38_genes_promoters
KNL1	-1.38704	5.08168	165.441	9.51687e-09	5.95427e-07	-1.64925	5.08168	230.958	1.24568e-09	5.43265e-08	chr15	40593631	40593980	350	*	chip1_peak_168	414.453	11.7982	1.63275e-07	0.00495603	chr15	40593249	40594248	1000	+	promoter:123694	uc059htk.1	57082	hg38_genes_promoters
KNL1	-1.38704	5.08168	165.441	9.51687e-09	5.95427e-07	-1.64925	5.08168	230.958	1.24568e-09	5.43265e-08	chr15	40593631	40593980	350	*	chip1_peak_168	414.453	11.7982	1.63275e-07	0.00495603	chr15	40593249	40594248	1000	+	promoter:123695	uc059htl.1	57082	hg38_genes_promoters
KNL1	-1.38704	5.08168	165.441	9.51687e-09	5.95427e-07	-1.64925	5.08168	230.958	1.24568e-09	5.43265e-08	chr15	40593631	40593980	350	*	chip1_peak_168	414.453	11.7982	1.63275e-07	0.00495603	chr15	40593249	40594248	1000	+	promoter:123696	uc010bbt.1	57082	hg38_genes_promoters
KNL1	-1.38704	5.08168	165.441	9.51687e-09	5.95427e-07	-1.64925	5.08168	230.958	1.24568e-09	5.43265e-08	chr15	40593631	40593980	350	*	chip1_peak_168	414.453	11.7982	1.63275e-07	0.00495603	chr15	40593265	40594264	1000	+	promoter:123697	uc059htm.1	57082	hg38_genes_promoters
KNL1	-1.38704	5.08168	165.441	9.51687e-09	5.95427e-07	-1.64925	5.08168	230.958	1.24568e-09	5.43265e-08	chr15	40593631	40593980	350	*	chip1_peak_168	414.453	11.7982	1.63275e-07	0.00495603	chr15	40593272	40594271	1000	+	promoter:123698	uc059htn.1	57082	hg38_genes_promoters
XRCC2	-1.3601	3.76599	116.063	7.85222e-08	3.1987e-06	-1.47829	3.76599	137.639	2.86688e-08	6.51996e-07	chr7	152675951	152676370	420	*	chip1_peak_62	398.269	11.3374	1.56152e-09	9.63849e-05	chr7	152676166	152677165	1000	-	promoter:72141	uc003wld.4	7516	hg38_genes_promoters
XRCC2	-1.3601	3.76599	116.063	7.85222e-08	3.1987e-06	-1.47829	3.76599	137.639	2.86688e-08	6.51996e-07	chr7	152675951	152676370	420	*	chip1_peak_62	398.269	11.3374	1.56152e-09	9.63849e-05	chr7	152676041	152676079	39	-	CDS:284361	uc003wld.4	7516	hg38_genes_cds
XRCC2	-1.3601	3.76599	116.063	7.85222e-08	3.1987e-06	-1.47829	3.76599	137.639	2.86688e-08	6.51996e-07	chr7	152675951	152676370	420	*	chip1_peak_62	398.269	11.3374	1.56152e-09	9.63849e-05	chr7	152676080	152676165	86	-	5UTR:54593	uc003wld.4	7516	hg38_genes_5UTRs
XRCC2	-1.3601	3.76599	116.063	7.85222e-08	3.1987e-06	-1.47829	3.76599	137.639	2.86688e-08	6.51996e-07	chr7	152675951	152676370	420	*	chip1_peak_62	398.269	11.3374	1.56152e-09	9.63849e-05	chr7	152676041	152676165	125	-	exon:464064	uc003wld.4	7516	hg38_genes_exons
XRCC2	-1.3601	3.76599	116.063	7.85222e-08	3.1987e-06	-1.47829	3.76599	137.639	2.86688e-08	6.51996e-07	chr7	152675951	152676370	420	*	chip1_peak_62	398.269	11.3374	1.56152e-09	9.63849e-05	chr7	152676041	152676165	125	-	firstexon:72141	uc003wld.4	7516	hg38_genes_firstexons
XRCC2	-1.3601	3.76599	116.063	7.85222e-08	3.1987e-06	-1.47829	3.76599	137.639	2.86688e-08	6.51996e-07	chr7	152675951	152676370	420	*	chip1_peak_62	398.269	11.3374	1.56152e-09	9.63849e-05	chr7	152660783	152676040	15258	-	intron:391925	uc003wld.4	7516	hg38_genes_introns
XRCC2	-1.3601	3.76599	116.063	7.85222e-08	3.1987e-06	-1.47829	3.76599	137.639	2.86688e-08	6.51996e-07	chr7	152675951	152676370	420	*	chip1_peak_62	398.269	11.3374	1.56152e-09	9.63849e-05	chr7	152675966	152676365	400	-	intronexonboundary:423158	uc003wld.4	7516	hg38_genes_intronexonboundaries
XRCC2	-1.3601	3.76599	116.063	7.85222e-08	3.1987e-06	-1.47829	3.76599	137.639	2.86688e-08	6.51996e-07	chr7	152675951	152676370	420	*	chip1_peak_62	398.269	11.3374	1.56152e-09	9.63849e-05	chr7	152675842	152676241	400	-	exonintronboundary:422430	uc003wld.4	7516	hg38_genes_exonintronboundaries
SHANK1	1.64236	0.761112	77.8957	7.75824e-07	2.0397e-05	1.84504	0.761112	100.267	1.8408e-07	2.95086e-06	chr19	50679371	50679510	140	*	chip1_peak_430	340.397	9.69	4.23855e-06	0.0622338	chr19	50672115	50686236	14122	-	intron:870087	uc002psw.2	50944	hg38_genes_introns
SHANK1	1.64236	0.761112	77.8957	7.75824e-07	2.0397e-05	1.84504	0.761112	100.267	1.8408e-07	2.95086e-06	chr19	50679371	50679510	140	*	chip1_peak_430	340.397	9.69	4.23855e-06	0.0622338	chr19	50672115	50686236	14122	-	intron:870095	uc002psx.1	50944	hg38_genes_introns
SHANK1	1.64236	0.761112	77.8957	7.75824e-07	2.0397e-05	1.84504	0.761112	100.267	1.8408e-07	2.95086e-06	chr19	50679371	50679510	140	*	chip1_peak_430	340.397	9.69	4.23855e-06	0.0622338	chr19	50672115	50686236	14122	-	intron:870117	uc061bsa.1	50944	hg38_genes_introns
SHANK1	1.64236	0.761112	77.8957	7.75824e-07	2.0397e-05	1.84504	0.761112	100.267	1.8408e-07	2.95086e-06	chr19	50679371	50679510	140	*	chip1_peak_430	340.397	9.69	4.23855e-06	0.0622338	chr19	50672115	50686236	14122	-	intron:870141	uc061bsb.1	50944	hg38_genes_introns
PTPRG-AS1	-1.20106	0.899539	42.4054	2.00859e-05	0.000269046	-1.28679	0.899539	49.5036	9.06834e-06	7.37605e-05	chr3	62289991	62290270	280	*	chip1_peak_146	323.075	9.19689	1.00445e-07	0.00329807	chr3	62264143	62294699	30557	-	intron:207427	uc010hno.6	100506994	hg38_genes_introns
PTPRG-AS1	-1.20106	0.899539	42.4054	2.00859e-05	0.000269046	-1.28679	0.899539	49.5036	9.06834e-06	7.37605e-05	chr3	62289991	62290270	280	*	chip1_peak_146	323.075	9.19689	1.00445e-07	0.00329807	chr3	62264143	62317105	52963	-	intron:207431	uc003dle.5	100506994	hg38_genes_introns
PTPRG-AS1	-1.20106	0.899539	42.4054	2.00859e-05	0.000269046	-1.28679	0.899539	49.5036	9.06834e-06	7.37605e-05	chr3	62289991	62290270	280	*	chip1_peak_146	323.075	9.19689	1.00445e-07	0.00329807	chr3	62264143	62292613	28471	-	intron:207434	uc062lcp.1	100506994	hg38_genes_introns
PTPRG-AS1	-1.20106	0.899539	42.4054	2.00859e-05	0.000269046	-1.28679	0.899539	49.5036	9.06834e-06	7.37605e-05	chr3	62289991	62290270	280	*	chip1_peak_146	323.075	9.19689	1.00445e-07	0.00329807	chr3	62264143	62292613	28471	-	intron:207439	uc010hnp.4	100506994	hg38_genes_introns
PTPRG-AS1	-1.20106	0.899539	42.4054	2.00859e-05	0.000269046	-1.28679	0.899539	49.5036	9.06834e-06	7.37605e-05	chr3	62289991	62290270	280	*	chip1_peak_146	323.075	9.19689	1.00445e-07	0.00329807	chr3	62264143	62294699	30557	-	intron:207443	uc062lcq.1	100506994	hg38_genes_introns
PTPRG-AS1	-1.20106	0.899539	42.4054	2.00859e-05	0.000269046	-1.28679	0.899539	49.5036	9.06834e-06	7.37605e-05	chr3	62289991	62290270	280	*	chip1_peak_146	323.075	9.19689	1.00445e-07	0.00329807	chr3	62277005	62317105	40101	-	intron:207447	uc062lcr.1	100506994	hg38_genes_introns
PTPRG-AS1	-1.20106	0.899539	42.4054	2.00859e-05	0.000269046	-1.28679	0.899539	49.5036	9.06834e-06	7.37605e-05	chr3	62289991	62290270	280	*	chip1_peak_146	323.075	9.19689	1.00445e-07	0.00329807	chr3	62277005	62317105	40101	-	intron:207450	uc062lcs.1	100506994	hg38_genes_introns
PTPRG-AS1	-1.20106	0.899539	42.4054	2.00859e-05	0.000269046	-1.28679	0.899539	49.5036	9.06834e-06	7.37605e-05	chr3	62289991	62290270	280	*	chip1_peak_146	323.075	9.19689	1.00445e-07	0.00329807	chr3	62261823	62318947	57125	-	antisense:2684	ENST00000474795.5	100506994	hg38_lncrna_gencode
PTPRG-AS1	-1.20106	0.899539	42.4054	2.00859e-05	0.000269046	-1.28679	0.899539	49.5036	9.06834e-06	7.37605e-05	chr3	62289991	62290270	280	*	chip1_peak_146	323.075	9.19689	1.00445e-07	0.00329807	chr3	62261825	62318923	57099	-	antisense:2685	ENST00000462497.5	100506994	hg38_lncrna_gencode
PTPRG-AS1	-1.20106	0.899539	42.4054	2.00859e-05	0.000269046	-1.28679	0.899539	49.5036	9.06834e-06	7.37605e-05	chr3	62289991	62290270	280	*	chip1_peak_146	323.075	9.19689	1.00445e-07	0.00329807	chr3	62263875	62318892	55018	-	antisense:2686	ENST00000475371.5	100506994	hg38_lncrna_gencode
PTPRG-AS1	-1.20106	0.899539	42.4054	2.00859e-05	0.000269046	-1.28679	0.899539	49.5036	9.06834e-06	7.37605e-05	chr3	62289991	62290270	280	*	chip1_peak_146	323.075	9.19689	1.00445e-07	0.00329807	chr3	62263929	62318935	55007	-	antisense:2687	ENST00000479018.5	100506994	hg38_lncrna_gencode
PTPRG-AS1	-1.20106	0.899539	42.4054	2.00859e-05	0.000269046	-1.28679	0.899539	49.5036	9.06834e-06	7.37605e-05	chr3	62289991	62290270	280	*	chip1_peak_146	323.075	9.19689	1.00445e-07	0.00329807	chr3	62264042	62369330	105289	-	antisense:2688	ENST00000495542.5	100506994	hg38_lncrna_gencode
PTPRG-AS1	-1.20106	0.899539	42.4054	2.00859e-05	0.000269046	-1.28679	0.899539	49.5036	9.06834e-06	7.37605e-05	chr3	62289991	62290270	280	*	chip1_peak_146	323.075	9.19689	1.00445e-07	0.00329807	chr3	62276427	62318892	42466	-	antisense:2689	ENST00000466893.5	100506994	hg38_lncrna_gencode
PTPRG-AS1	-1.20106	0.899539	42.4054	2.00859e-05	0.000269046	-1.28679	0.899539	49.5036	9.06834e-06	7.37605e-05	chr3	62289991	62290270	280	*	chip1_peak_146	323.075	9.19689	1.00445e-07	0.00329807	chr3	62276775	62369326	92552	-	antisense:2690	ENST00000490916.5	100506994	hg38_lncrna_gencode

## Sheet: sh1DEgenes_vs_CENPApeaks
	RNA-seq sh1 vs ctrl					ChIP-seq										Peak annotation
gene	sh1vsCtrl.logFC	sh1vsCtrl.logCPM	sh1vsCtrl.F	sh1vsCtrl.PValue	sh1vsCtrl.FDR	seqnames	start	end	width	strand	name	score	FC	pValue	FDR	annot.seqnames	annot.start	annot.end	annot.width	annot.strand	annot.id	annot.tx_id	annot.gene_id	annot.type
CKS2	-1.25787	5.96115	765.645	6.6998e-13	6.20904e-10	chr9	89311041	89311180	140	*	chip1_peak_530	417.868	11.8954	8.13909e-06	0.0995871	chr9	89310198	89311197	1000	+	promoter:80499	uc004aqh.3	1164	hg38_genes_promoters
CKS2	-1.25787	5.96115	765.645	6.6998e-13	6.20904e-10	chr9	89311041	89311180	140	*	chip1_peak_530	417.868	11.8954	8.13909e-06	0.0995871	chr9	89311151	89311550	400	+	exonintronboundary:467668	uc004aqh.3	1164	hg38_genes_exonintronboundaries
TOP2A	-1.34192	7.38399	755.315	7.30535e-13	6.37198e-10	chr17	40417791	40418140	350	*	chip1_peak_169	454.097	12.9267	1.6431e-07	0.00497379	chr17	40417951	40418950	1000	-	promoter:147540	uc002huq.4	7153	hg38_genes_promoters
TOP2A	-1.34192	7.38399	755.315	7.30535e-13	6.37198e-10	chr17	40417791	40418140	350	*	chip1_peak_169	454.097	12.9267	1.6431e-07	0.00497379	chr17	40417706	40418705	1000	-	promoter:147545	uc060eyt.1	7153	hg38_genes_promoters
TOP2A	-1.34192	7.38399	755.315	7.30535e-13	6.37198e-10	chr17	40417791	40418140	350	*	chip1_peak_169	454.097	12.9267	1.6431e-07	0.00497379	chr17	40417771	40417791	21	-	CDS:572815	uc002huq.4	7153	hg38_genes_cds
TOP2A	-1.34192	7.38399	755.315	7.30535e-13	6.37198e-10	chr17	40417791	40418140	350	*	chip1_peak_169	454.097	12.9267	1.6431e-07	0.00497379	chr17	40417792	40417950	159	-	5UTR:113043	uc002huq.4	7153	hg38_genes_5UTRs
TOP2A	-1.34192	7.38399	755.315	7.30535e-13	6.37198e-10	chr17	40417791	40418140	350	*	chip1_peak_169	454.097	12.9267	1.6431e-07	0.00497379	chr17	40417771	40417950	180	-	exon:930935	uc002huq.4	7153	hg38_genes_exons
TOP2A	-1.34192	7.38399	755.315	7.30535e-13	6.37198e-10	chr17	40417791	40418140	350	*	chip1_peak_169	454.097	12.9267	1.6431e-07	0.00497379	chr17	40417771	40417950	180	-	firstexon:147540	uc002huq.4	7153	hg38_genes_firstexons
TOP2A	-1.34192	7.38399	755.315	7.30535e-13	6.37198e-10	chr17	40417791	40418140	350	*	chip1_peak_169	454.097	12.9267	1.6431e-07	0.00497379	chr17	40417506	40417905	400	-	intronexonboundary:846710	uc060eyt.1	7153	hg38_genes_intronexonboundaries
TOP2A	-1.34192	7.38399	755.315	7.30535e-13	6.37198e-10	chr17	40417791	40418140	350	*	chip1_peak_169	454.097	12.9267	1.6431e-07	0.00497379	chr17	40417751	40418150	400	-	intronexonboundary:846711	uc002huq.4	7153	hg38_genes_intronexonboundaries
TOP2A	-1.34192	7.38399	755.315	7.30535e-13	6.37198e-10	chr17	40417791	40418140	350	*	chip1_peak_169	454.097	12.9267	1.6431e-07	0.00497379	chr17	40417572	40417971	400	-	exonintronboundary:847457	uc002huq.4	7153	hg38_genes_exonintronboundaries
CENPU	-1.41742	5.52206	661.893	1.69237e-12	1.25472e-09	chr4	184733991	184734200	210	*	chip1_peak_331	314.204	8.94438	2.00985e-06	0.0362258	chr4	184734134	184735133	1000	-	promoter:47441	uc003iwq.4	79682	hg38_genes_promoters
CENPU	-1.41742	5.52206	661.893	1.69237e-12	1.25472e-09	chr4	184733991	184734200	210	*	chip1_peak_331	314.204	8.94438	2.00985e-06	0.0362258	chr4	184734131	184735130	1000	-	promoter:47442	uc063bip.1	79682	hg38_genes_promoters
CENPU	-1.41742	5.52206	661.893	1.69237e-12	1.25472e-09	chr4	184733991	184734200	210	*	chip1_peak_331	314.204	8.94438	2.00985e-06	0.0362258	chr4	184733415	184734414	1000	-	promoter:47446	uc063bit.1	79682	hg38_genes_promoters
CENPU	-1.41742	5.52206	661.893	1.69237e-12	1.25472e-09	chr4	184733991	184734200	210	*	chip1_peak_331	314.204	8.94438	2.00985e-06	0.0362258	chr4	184734016	184734062	47	-	CDS:187387	uc003iwq.4	79682	hg38_genes_cds
CENPU	-1.41742	5.52206	661.893	1.69237e-12	1.25472e-09	chr4	184733991	184734200	210	*	chip1_peak_331	314.204	8.94438	2.00985e-06	0.0362258	chr4	184734016	184734062	47	-	CDS:187400	uc063bip.1	79682	hg38_genes_cds
CENPU	-1.41742	5.52206	661.893	1.69237e-12	1.25472e-09	chr4	184733991	184734200	210	*	chip1_peak_331	314.204	8.94438	2.00985e-06	0.0362258	chr4	184734063	184734133	71	-	5UTR:35710	uc003iwq.4	79682	hg38_genes_5UTRs
CENPU	-1.41742	5.52206	661.893	1.69237e-12	1.25472e-09	chr4	184733991	184734200	210	*	chip1_peak_331	314.204	8.94438	2.00985e-06	0.0362258	chr4	184734063	184734130	68	-	5UTR:35711	uc063bip.1	79682	hg38_genes_5UTRs
CENPU	-1.41742	5.52206	661.893	1.69237e-12	1.25472e-09	chr4	184733991	184734200	210	*	chip1_peak_331	314.204	8.94438	2.00985e-06	0.0362258	chr4	184734016	184734133	118	-	exon:308343	uc003iwq.4	79682	hg38_genes_exons
CENPU	-1.41742	5.52206	661.893	1.69237e-12	1.25472e-09	chr4	184733991	184734200	210	*	chip1_peak_331	314.204	8.94438	2.00985e-06	0.0362258	chr4	184734016	184734130	115	-	exon:308356	uc063bip.1	79682	hg38_genes_exons
CENPU	-1.41742	5.52206	661.893	1.69237e-12	1.25472e-09	chr4	184733991	184734200	210	*	chip1_peak_331	314.204	8.94438	2.00985e-06	0.0362258	chr4	184734016	184734133	118	-	firstexon:47441	uc003iwq.4	79682	hg38_genes_firstexons
CENPU	-1.41742	5.52206	661.893	1.69237e-12	1.25472e-09	chr4	184733991	184734200	210	*	chip1_peak_331	314.204	8.94438	2.00985e-06	0.0362258	chr4	184734016	184734130	115	-	firstexon:47442	uc063bip.1	79682	hg38_genes_firstexons
CENPU	-1.41742	5.52206	661.893	1.69237e-12	1.25472e-09	chr4	184733991	184734200	210	*	chip1_peak_331	314.204	8.94438	2.00985e-06	0.0362258	chr4	184730969	184734015	3047	-	intron:260914	uc003iwq.4	79682	hg38_genes_introns
CENPU	-1.41742	5.52206	661.893	1.69237e-12	1.25472e-09	chr4	184733991	184734200	210	*	chip1_peak_331	314.204	8.94438	2.00985e-06	0.0362258	chr4	184730969	184734015	3047	-	intron:260925	uc063bip.1	79682	hg38_genes_introns
CENPU	-1.41742	5.52206	661.893	1.69237e-12	1.25472e-09	chr4	184733991	184734200	210	*	chip1_peak_331	314.204	8.94438	2.00985e-06	0.0362258	chr4	184733931	184734330	400	-	intronexonboundary:281342	uc063bip.1	79682	hg38_genes_intronexonboundaries
CENPU	-1.41742	5.52206	661.893	1.69237e-12	1.25472e-09	chr4	184733991	184734200	210	*	chip1_peak_331	314.204	8.94438	2.00985e-06	0.0362258	chr4	184733934	184734333	400	-	intronexonboundary:281343	uc003iwq.4	79682	hg38_genes_intronexonboundaries
CENPU	-1.41742	5.52206	661.893	1.69237e-12	1.25472e-09	chr4	184733991	184734200	210	*	chip1_peak_331	314.204	8.94438	2.00985e-06	0.0362258	chr4	184733817	184734216	400	-	exonintronboundary:280867	uc003iwq.4	79682	hg38_genes_exonintronboundaries
CENPU	-1.41742	5.52206	661.893	1.69237e-12	1.25472e-09	chr4	184733991	184734200	210	*	chip1_peak_331	314.204	8.94438	2.00985e-06	0.0362258	chr4	184733817	184734216	400	-	exonintronboundary:280868	uc063bip.1	79682	hg38_genes_exonintronboundaries
PDE9A	1.094	7.12961	467.775	1.52507e-11	5.951e-09	chr21	42731361	42731640	280	*	chip1_peak_101	519.24	14.7811	1.89137e-08	0.000822733	chr21	42730758	42731757	1000	+	promoter:171312	uc062ama.1	5152	hg38_genes_promoters
PDE9A	1.094	7.12961	467.775	1.52507e-11	5.951e-09	chr21	42731361	42731640	280	*	chip1_peak_101	519.24	14.7811	1.89137e-08	0.000822733	chr21	42699012	42732069	33058	+	intron:898373	uc062alo.1	5152	hg38_genes_introns
PDE9A	1.094	7.12961	467.775	1.52507e-11	5.951e-09	chr21	42731361	42731640	280	*	chip1_peak_101	519.24	14.7811	1.89137e-08	0.000822733	chr21	42699012	42732069	33058	+	intron:898385	uc002zbx.4	5152	hg38_genes_introns
PDE9A	1.094	7.12961	467.775	1.52507e-11	5.951e-09	chr21	42731361	42731640	280	*	chip1_peak_101	519.24	14.7811	1.89137e-08	0.000822733	chr21	42699012	42731769	32758	+	intron:898403	uc002zbm.4	5152	hg38_genes_introns
PDE9A	1.094	7.12961	467.775	1.52507e-11	5.951e-09	chr21	42731361	42731640	280	*	chip1_peak_101	519.24	14.7811	1.89137e-08	0.000822733	chr21	42699012	42732069	33058	+	intron:898423	uc062alq.1	5152	hg38_genes_introns
PDE9A	1.094	7.12961	467.775	1.52507e-11	5.951e-09	chr21	42731361	42731640	280	*	chip1_peak_101	519.24	14.7811	1.89137e-08	0.000822733	chr21	42653884	42731769	77886	+	intron:898438	uc062alr.1	5152	hg38_genes_introns
PDE9A	1.094	7.12961	467.775	1.52507e-11	5.951e-09	chr21	42731361	42731640	280	*	chip1_peak_101	519.24	14.7811	1.89137e-08	0.000822733	chr21	42699012	42733355	34344	+	intron:898462	uc002zbo.4	5152	hg38_genes_introns
PDE9A	1.094	7.12961	467.775	1.52507e-11	5.951e-09	chr21	42731361	42731640	280	*	chip1_peak_101	519.24	14.7811	1.89137e-08	0.000822733	chr21	42699012	42733355	34344	+	intron:898478	uc002zbq.4	5152	hg38_genes_introns
PDE9A	1.094	7.12961	467.775	1.52507e-11	5.951e-09	chr21	42731361	42731640	280	*	chip1_peak_101	519.24	14.7811	1.89137e-08	0.000822733	chr21	42687995	42733355	45361	+	intron:898493	uc002zbu.4	5152	hg38_genes_introns
PDE9A	1.094	7.12961	467.775	1.52507e-11	5.951e-09	chr21	42731361	42731640	280	*	chip1_peak_101	519.24	14.7811	1.89137e-08	0.000822733	chr21	42653884	42733355	79472	+	intron:898507	uc002zbv.4	5152	hg38_genes_introns
PDE9A	1.094	7.12961	467.775	1.52507e-11	5.951e-09	chr21	42731361	42731640	280	*	chip1_peak_101	519.24	14.7811	1.89137e-08	0.000822733	chr21	42699012	42731769	32758	+	intron:898523	uc002zca.4	5152	hg38_genes_introns
PDE9A	1.094	7.12961	467.775	1.52507e-11	5.951e-09	chr21	42731361	42731640	280	*	chip1_peak_101	519.24	14.7811	1.89137e-08	0.000822733	chr21	42699012	42731769	32758	+	intron:898541	uc002zcb.4	5152	hg38_genes_introns
PDE9A	1.094	7.12961	467.775	1.52507e-11	5.951e-09	chr21	42731361	42731640	280	*	chip1_peak_101	519.24	14.7811	1.89137e-08	0.000822733	chr21	42699012	42732069	33058	+	intron:898559	uc002zcc.4	5152	hg38_genes_introns
PDE9A	1.094	7.12961	467.775	1.52507e-11	5.951e-09	chr21	42731361	42731640	280	*	chip1_peak_101	519.24	14.7811	1.89137e-08	0.000822733	chr21	42699012	42732069	33058	+	intron:898576	uc002zcd.4	5152	hg38_genes_introns
PDE9A	1.094	7.12961	467.775	1.52507e-11	5.951e-09	chr21	42731361	42731640	280	*	chip1_peak_101	519.24	14.7811	1.89137e-08	0.000822733	chr21	42699012	42731769	32758	+	intron:898592	uc002zce.4	5152	hg38_genes_introns
PDE9A	1.094	7.12961	467.775	1.52507e-11	5.951e-09	chr21	42731361	42731640	280	*	chip1_peak_101	519.24	14.7811	1.89137e-08	0.000822733	chr21	42653884	42733355	79472	+	intron:898608	uc062alt.1	5152	hg38_genes_introns
PDE9A	1.094	7.12961	467.775	1.52507e-11	5.951e-09	chr21	42731361	42731640	280	*	chip1_peak_101	519.24	14.7811	1.89137e-08	0.000822733	chr21	42724635	42732069	7435	+	intron:898623	uc062alu.1	5152	hg38_genes_introns
PDE9A	1.094	7.12961	467.775	1.52507e-11	5.951e-09	chr21	42731361	42731640	280	*	chip1_peak_101	519.24	14.7811	1.89137e-08	0.000822733	chr21	42653884	42732069	78186	+	intron:898638	uc062alv.1	5152	hg38_genes_introns
PDE9A	1.094	7.12961	467.775	1.52507e-11	5.951e-09	chr21	42731361	42731640	280	*	chip1_peak_101	519.24	14.7811	1.89137e-08	0.000822733	chr21	42699012	42733355	34344	+	intron:898655	uc062alw.1	5152	hg38_genes_introns
PDE9A	1.094	7.12961	467.775	1.52507e-11	5.951e-09	chr21	42731361	42731640	280	*	chip1_peak_101	519.24	14.7811	1.89137e-08	0.000822733	chr21	42699012	42733355	34344	+	intron:898670	uc062alx.1	5152	hg38_genes_introns
PDE9A	1.094	7.12961	467.775	1.52507e-11	5.951e-09	chr21	42731361	42731640	280	*	chip1_peak_101	519.24	14.7811	1.89137e-08	0.000822733	chr21	42699012	42731769	32758	+	intron:898685	uc062aly.1	5152	hg38_genes_introns
PDE9A	1.094	7.12961	467.775	1.52507e-11	5.951e-09	chr21	42731361	42731640	280	*	chip1_peak_101	519.24	14.7811	1.89137e-08	0.000822733	chr21	42699012	42732069	33058	+	intron:898701	uc002zbn.4	5152	hg38_genes_introns
PDE9A	1.094	7.12961	467.775	1.52507e-11	5.951e-09	chr21	42731361	42731640	280	*	chip1_peak_101	519.24	14.7811	1.89137e-08	0.000822733	chr21	42699012	42733355	34344	+	intron:898717	uc002zbt.4	5152	hg38_genes_introns
PDE9A	1.094	7.12961	467.775	1.52507e-11	5.951e-09	chr21	42731361	42731640	280	*	chip1_peak_101	519.24	14.7811	1.89137e-08	0.000822733	chr21	42699012	42732069	33058	+	intron:898733	uc062alz.1	5152	hg38_genes_introns
PDE9A	1.094	7.12961	467.775	1.52507e-11	5.951e-09	chr21	42731361	42731640	280	*	chip1_peak_101	519.24	14.7811	1.89137e-08	0.000822733	chr21	42731570	42731969	400	+	intronexonboundary:973751	uc002zbm.4	5152	hg38_genes_intronexonboundaries
PDE9A	1.094	7.12961	467.775	1.52507e-11	5.951e-09	chr21	42731361	42731640	280	*	chip1_peak_101	519.24	14.7811	1.89137e-08	0.000822733	chr21	42731570	42731969	400	+	intronexonboundary:973752	uc062alr.1	5152	hg38_genes_intronexonboundaries
PDE9A	1.094	7.12961	467.775	1.52507e-11	5.951e-09	chr21	42731361	42731640	280	*	chip1_peak_101	519.24	14.7811	1.89137e-08	0.000822733	chr21	42731570	42731969	400	+	intronexonboundary:973753	uc002zca.4	5152	hg38_genes_intronexonboundaries
PDE9A	1.094	7.12961	467.775	1.52507e-11	5.951e-09	chr21	42731361	42731640	280	*	chip1_peak_101	519.24	14.7811	1.89137e-08	0.000822733	chr21	42731570	42731969	400	+	intronexonboundary:973754	uc002zcb.4	5152	hg38_genes_intronexonboundaries
PDE9A	1.094	7.12961	467.775	1.52507e-11	5.951e-09	chr21	42731361	42731640	280	*	chip1_peak_101	519.24	14.7811	1.89137e-08	0.000822733	chr21	42731570	42731969	400	+	intronexonboundary:973755	uc002zce.4	5152	hg38_genes_intronexonboundaries
PDE9A	1.094	7.12961	467.775	1.52507e-11	5.951e-09	chr21	42731361	42731640	280	*	chip1_peak_101	519.24	14.7811	1.89137e-08	0.000822733	chr21	42731570	42731969	400	+	intronexonboundary:973756	uc062aly.1	5152	hg38_genes_intronexonboundaries
CDC25C	-1.3102	2.76867	255.384	6.702e-10	7.92674e-08	chr5	138337851	138338270	420	*	chip1_peak_77	315.903	8.99275	3.58021e-09	0.000193238	chr5	138337956	138337968	13	-	CDS:213409	uc063hko.1	995	hg38_genes_cds
CDC25C	-1.3102	2.76867	255.384	6.702e-10	7.92674e-08	chr5	138337851	138338270	420	*	chip1_peak_77	315.903	8.99275	3.58021e-09	0.000193238	chr5	138337956	138338355	400	-	5UTR:40738	uc063hkk.1	995	hg38_genes_5UTRs
CDC25C	-1.3102	2.76867	255.384	6.702e-10	7.92674e-08	chr5	138337851	138338270	420	*	chip1_peak_77	315.903	8.99275	3.58021e-09	0.000193238	chr5	138337969	138338325	357	-	5UTR:40742	uc063hko.1	995	hg38_genes_5UTRs
CDC25C	-1.3102	2.76867	255.384	6.702e-10	7.92674e-08	chr5	138337851	138338270	420	*	chip1_peak_77	315.903	8.99275	3.58021e-09	0.000193238	chr5	138337956	138338355	400	-	exon:351406	uc063hkk.1	995	hg38_genes_exons
CDC25C	-1.3102	2.76867	255.384	6.702e-10	7.92674e-08	chr5	138337851	138338270	420	*	chip1_peak_77	315.903	8.99275	3.58021e-09	0.000193238	chr5	138337956	138338325	370	-	exon:351447	uc063hko.1	995	hg38_genes_exons
CDC25C	-1.3102	2.76867	255.384	6.702e-10	7.92674e-08	chr5	138337851	138338270	420	*	chip1_peak_77	315.903	8.99275	3.58021e-09	0.000193238	chr5	138337956	138338355	400	-	firstexon:54500	uc063hkk.1	995	hg38_genes_firstexons
CDC25C	-1.3102	2.76867	255.384	6.702e-10	7.92674e-08	chr5	138337851	138338270	420	*	chip1_peak_77	315.903	8.99275	3.58021e-09	0.000193238	chr5	138337956	138338325	370	-	firstexon:54504	uc063hko.1	995	hg38_genes_firstexons
CDC25C	-1.3102	2.76867	255.384	6.702e-10	7.92674e-08	chr5	138337851	138338270	420	*	chip1_peak_77	315.903	8.99275	3.58021e-09	0.000193238	chr5	138331215	138337955	6741	-	intron:296919	uc063hkk.1	995	hg38_genes_introns
CDC25C	-1.3102	2.76867	255.384	6.702e-10	7.92674e-08	chr5	138337851	138338270	420	*	chip1_peak_77	315.903	8.99275	3.58021e-09	0.000193238	chr5	138331219	138337955	6737	-	intron:296948	uc063hko.1	995	hg38_genes_introns
CDC25C	-1.3102	2.76867	255.384	6.702e-10	7.92674e-08	chr5	138337851	138338270	420	*	chip1_peak_77	315.903	8.99275	3.58021e-09	0.000193238	chr5	138338126	138338525	400	-	intronexonboundary:319601	uc063hko.1	995	hg38_genes_intronexonboundaries
CDC25C	-1.3102	2.76867	255.384	6.702e-10	7.92674e-08	chr5	138337851	138338270	420	*	chip1_peak_77	315.903	8.99275	3.58021e-09	0.000193238	chr5	138338156	138338555	400	-	intronexonboundary:319602	uc063hkk.1	995	hg38_genes_intronexonboundaries
CDC25C	-1.3102	2.76867	255.384	6.702e-10	7.92674e-08	chr5	138337851	138338270	420	*	chip1_peak_77	315.903	8.99275	3.58021e-09	0.000193238	chr5	138337757	138338156	400	-	exonintronboundary:320833	uc063hkk.1	995	hg38_genes_exonintronboundaries
CDC25C	-1.3102	2.76867	255.384	6.702e-10	7.92674e-08	chr5	138337851	138338270	420	*	chip1_peak_77	315.903	8.99275	3.58021e-09	0.000193238	chr5	138337757	138338156	400	-	exonintronboundary:320834	uc063hko.1	995	hg38_genes_exonintronboundaries
ATAD2	-1.04083	7.0378	253.43	7.02762e-10	8.14106e-08	chr8	123396491	123396840	350	*	chip1_peak_255	319.665	9.09985	9.61198e-07	0.0206215	chr8	123396435	123397434	1000	-	promoter:78385	uc064pxs.1	29028	hg38_genes_promoters
ATAD2	-1.04083	7.0378	253.43	7.02762e-10	8.14106e-08	chr8	123396491	123396840	350	*	chip1_peak_255	319.665	9.09985	9.61198e-07	0.0206215	chr8	123396466	123397465	1000	-	promoter:78386	uc003yqh.5	29028	hg38_genes_promoters
ATAD2	-1.04083	7.0378	253.43	7.02762e-10	8.14106e-08	chr8	123396491	123396840	350	*	chip1_peak_255	319.665	9.09985	9.61198e-07	0.0206215	chr8	123396380	123397379	1000	-	promoter:78388	uc064pxu.1	29028	hg38_genes_promoters
ATAD2	-1.04083	7.0378	253.43	7.02762e-10	8.14106e-08	chr8	123396491	123396840	350	*	chip1_peak_255	319.665	9.09985	9.61198e-07	0.0206215	chr8	123396402	123397401	1000	-	promoter:78389	uc064pxw.1	29028	hg38_genes_promoters
ATAD2	-1.04083	7.0378	253.43	7.02762e-10	8.14106e-08	chr8	123396491	123396840	350	*	chip1_peak_255	319.665	9.09985	9.61198e-07	0.0206215	chr8	123380678	123400742	20065	-	intron:421149	uc064pxt.1	29028	hg38_genes_introns
ATAD2	-1.04083	7.0378	253.43	7.02762e-10	8.14106e-08	chr8	123396491	123396840	350	*	chip1_peak_255	319.665	9.09985	9.61198e-07	0.0206215	chr8	123396180	123396579	400	-	intronexonboundary:455002	uc064pxu.1	29028	hg38_genes_intronexonboundaries
ATAD2	-1.04083	7.0378	253.43	7.02762e-10	8.14106e-08	chr8	123396491	123396840	350	*	chip1_peak_255	319.665	9.09985	9.61198e-07	0.0206215	chr8	123396202	123396601	400	-	intronexonboundary:455003	uc064pxw.1	29028	hg38_genes_intronexonboundaries
ATAD2	-1.04083	7.0378	253.43	7.02762e-10	8.14106e-08	chr8	123396491	123396840	350	*	chip1_peak_255	319.665	9.09985	9.61198e-07	0.0206215	chr8	123396235	123396634	400	-	intronexonboundary:455004	uc064pxs.1	29028	hg38_genes_intronexonboundaries
ATAD2	-1.04083	7.0378	253.43	7.02762e-10	8.14106e-08	chr8	123396491	123396840	350	*	chip1_peak_255	319.665	9.09985	9.61198e-07	0.0206215	chr8	123396266	123396665	400	-	intronexonboundary:455005	uc003yqh.5	29028	hg38_genes_intronexonboundaries
ORC6	-1.12169	4.41149	209.036	2.29686e-09	2.03422e-07	chr16	46689371	46689580	210	*	chip1_peak_378	675.007	19.2153	3.11152e-06	0.0503336	chr16	46688643	46689642	1000	+	promoter:132443	uc059tug.1	23594	hg38_genes_promoters
ORC6	-1.12169	4.41149	209.036	2.29686e-09	2.03422e-07	chr16	46689371	46689580	210	*	chip1_peak_378	675.007	19.2153	3.11152e-06	0.0503336	chr16	46688646	46689645	1000	+	promoter:132444	uc002eeh.3	23594	hg38_genes_promoters
ORC6	-1.12169	4.41149	209.036	2.29686e-09	2.03422e-07	chr16	46689371	46689580	210	*	chip1_peak_378	675.007	19.2153	3.11152e-06	0.0503336	chr16	46688659	46689658	1000	+	promoter:132445	uc059tuh.1	23594	hg38_genes_promoters
ORC6	-1.12169	4.41149	209.036	2.29686e-09	2.03422e-07	chr16	46689371	46689580	210	*	chip1_peak_378	675.007	19.2153	3.11152e-06	0.0503336	chr16	46688682	46689681	1000	+	promoter:132446	uc059tui.1	23594	hg38_genes_promoters
ORC6	-1.12169	4.41149	209.036	2.29686e-09	2.03422e-07	chr16	46689371	46689580	210	*	chip1_peak_378	675.007	19.2153	3.11152e-06	0.0503336	chr16	46688697	46689696	1000	+	promoter:132447	uc059tuj.1	23594	hg38_genes_promoters
ORC6	-1.12169	4.41149	209.036	2.29686e-09	2.03422e-07	chr16	46689371	46689580	210	*	chip1_peak_378	675.007	19.2153	3.11152e-06	0.0503336	chr16	46688707	46689706	1000	+	promoter:132448	uc059tuk.1	23594	hg38_genes_promoters
ORC6	-1.12169	4.41149	209.036	2.29686e-09	2.03422e-07	chr16	46689371	46689580	210	*	chip1_peak_378	675.007	19.2153	3.11152e-06	0.0503336	chr16	46685786	46689785	4000	+	1to5kb:132449	uc059tul.1	23594	hg38_genes_1to5kb
ORC6	-1.12169	4.41149	209.036	2.29686e-09	2.03422e-07	chr16	46689371	46689580	210	*	chip1_peak_378	675.007	19.2153	3.11152e-06	0.0503336	chr16	46689570	46689969	400	+	exonintronboundary:764824	uc059tug.1	23594	hg38_genes_exonintronboundaries
ORC6	-1.12169	4.41149	209.036	2.29686e-09	2.03422e-07	chr16	46689371	46689580	210	*	chip1_peak_378	675.007	19.2153	3.11152e-06	0.0503336	chr16	46689570	46689969	400	+	exonintronboundary:764825	uc002eeh.3	23594	hg38_genes_exonintronboundaries
ORC6	-1.12169	4.41149	209.036	2.29686e-09	2.03422e-07	chr16	46689371	46689580	210	*	chip1_peak_378	675.007	19.2153	3.11152e-06	0.0503336	chr16	46689570	46689969	400	+	exonintronboundary:764826	uc059tuh.1	23594	hg38_genes_exonintronboundaries
ORC6	-1.12169	4.41149	209.036	2.29686e-09	2.03422e-07	chr16	46689371	46689580	210	*	chip1_peak_378	675.007	19.2153	3.11152e-06	0.0503336	chr16	46689570	46689969	400	+	exonintronboundary:764827	uc059tuj.1	23594	hg38_genes_exonintronboundaries
ORC6	-1.12169	4.41149	209.036	2.29686e-09	2.03422e-07	chr16	46689371	46689580	210	*	chip1_peak_378	675.007	19.2153	3.11152e-06	0.0503336	chr16	46689570	46689969	400	+	exonintronboundary:764828	uc059tuk.1	23594	hg38_genes_exonintronboundaries
CDCA5	-1.06419	4.95397	192.526	3.79567e-09	2.97789e-07	chr11	65083831	65084250	420	*	chip1_peak_69	318.367	9.06288	2.33534e-09	0.000133693	chr11	65083901	65084900	1000	-	promoter:99800	uc058ddl.1	113130	hg38_genes_promoters
CDCA5	-1.06419	4.95397	192.526	3.79567e-09	2.97789e-07	chr11	65083831	65084250	420	*	chip1_peak_69	318.367	9.06288	2.33534e-09	0.000133693	chr11	65084152	65085151	1000	-	promoter:99801	uc001ocp.3	113130	hg38_genes_promoters
CDCA5	-1.06419	4.95397	192.526	3.79567e-09	2.97789e-07	chr11	65083831	65084250	420	*	chip1_peak_69	318.367	9.06288	2.33534e-09	0.000133693	chr11	65083532	65084531	1000	-	promoter:99802	uc058ddm.1	113130	hg38_genes_promoters
CDCA5	-1.06419	4.95397	192.526	3.79567e-09	2.97789e-07	chr11	65083831	65084250	420	*	chip1_peak_69	318.367	9.06288	2.33534e-09	0.000133693	chr11	65084048	65085047	1000	-	promoter:99803	uc058ddn.1	113130	hg38_genes_promoters
CDCA5	-1.06419	4.95397	192.526	3.79567e-09	2.97789e-07	chr11	65083831	65084250	420	*	chip1_peak_69	318.367	9.06288	2.33534e-09	0.000133693	chr11	65084040	65085039	1000	-	promoter:99804	uc058ddo.1	113130	hg38_genes_promoters
CDCA5	-1.06419	4.95397	192.526	3.79567e-09	2.97789e-07	chr11	65083831	65084250	420	*	chip1_peak_69	318.367	9.06288	2.33534e-09	0.000133693	chr11	65084165	65085164	1000	-	promoter:99805	uc058ddp.1	113130	hg38_genes_promoters
CDCA5	-1.06419	4.95397	192.526	3.79567e-09	2.97789e-07	chr11	65083831	65084250	420	*	chip1_peak_69	318.367	9.06288	2.33534e-09	0.000133693	chr11	65083978	65084977	1000	-	promoter:99806	uc058ddq.1	113130	hg38_genes_promoters
CDCA5	-1.06419	4.95397	192.526	3.79567e-09	2.97789e-07	chr11	65083831	65084250	420	*	chip1_peak_69	318.367	9.06288	2.33534e-09	0.000133693	chr11	65083897	65084896	1000	-	promoter:99807	uc058ddr.1	113130	hg38_genes_promoters
CDCA5	-1.06419	4.95397	192.526	3.79567e-09	2.97789e-07	chr11	65083831	65084250	420	*	chip1_peak_69	318.367	9.06288	2.33534e-09	0.000133693	chr11	65080390	65084389	4000	-	1to5kb:99798	uc001oco.4	113130	hg38_genes_1to5kb
CDCA5	-1.06419	4.95397	192.526	3.79567e-09	2.97789e-07	chr11	65083831	65084250	420	*	chip1_peak_69	318.367	9.06288	2.33534e-09	0.000133693	chr11	65080416	65084415	4000	-	1to5kb:99799	uc058ddk.1	113130	hg38_genes_1to5kb
CDCA5	-1.06419	4.95397	192.526	3.79567e-09	2.97789e-07	chr11	65083831	65084250	420	*	chip1_peak_69	318.367	9.06288	2.33534e-09	0.000133693	chr11	65083933	65083978	46	-	CDS:394123	uc001ocp.3	113130	hg38_genes_cds
CDCA5	-1.06419	4.95397	192.526	3.79567e-09	2.97789e-07	chr11	65083831	65084250	420	*	chip1_peak_69	318.367	9.06288	2.33534e-09	0.000133693	chr11	65083933	65083978	46	-	CDS:394132	uc058ddn.1	113130	hg38_genes_cds
CDCA5	-1.06419	4.95397	192.526	3.79567e-09	2.97789e-07	chr11	65083831	65084250	420	*	chip1_peak_69	318.367	9.06288	2.33534e-09	0.000133693	chr11	65083933	65083977	45	-	CDS:394137	uc058ddq.1	113130	hg38_genes_cds
CDCA5	-1.06419	4.95397	192.526	3.79567e-09	2.97789e-07	chr11	65083831	65084250	420	*	chip1_peak_69	318.367	9.06288	2.33534e-09	0.000133693	chr11	65083979	65084151	173	-	5UTR:75815	uc001ocp.3	113130	hg38_genes_5UTRs
CDCA5	-1.06419	4.95397	192.526	3.79567e-09	2.97789e-07	chr11	65083831	65084250	420	*	chip1_peak_69	318.367	9.06288	2.33534e-09	0.000133693	chr11	65083979	65084047	69	-	5UTR:75816	uc058ddn.1	113130	hg38_genes_5UTRs
CDCA5	-1.06419	4.95397	192.526	3.79567e-09	2.97789e-07	chr11	65083831	65084250	420	*	chip1_peak_69	318.367	9.06288	2.33534e-09	0.000133693	chr11	65083629	65083900	272	-	exon:638790	uc058ddl.1	113130	hg38_genes_exons
CDCA5	-1.06419	4.95397	192.526	3.79567e-09	2.97789e-07	chr11	65083831	65084250	420	*	chip1_peak_69	318.367	9.06288	2.33534e-09	0.000133693	chr11	65083933	65084151	219	-	exon:638795	uc001ocp.3	113130	hg38_genes_exons
CDCA5	-1.06419	4.95397	192.526	3.79567e-09	2.97789e-07	chr11	65083831	65084250	420	*	chip1_peak_69	318.367	9.06288	2.33534e-09	0.000133693	chr11	65083933	65084047	115	-	exon:638805	uc058ddn.1	113130	hg38_genes_exons
CDCA5	-1.06419	4.95397	192.526	3.79567e-09	2.97789e-07	chr11	65083831	65084250	420	*	chip1_peak_69	318.367	9.06288	2.33534e-09	0.000133693	chr11	65083629	65084039	411	-	exon:638810	uc058ddo.1	113130	hg38_genes_exons
CDCA5	-1.06419	4.95397	192.526	3.79567e-09	2.97789e-07	chr11	65083831	65084250	420	*	chip1_peak_69	318.367	9.06288	2.33534e-09	0.000133693	chr11	65084071	65084164	94	-	exon:638815	uc058ddp.1	113130	hg38_genes_exons
CDCA5	-1.06419	4.95397	192.526	3.79567e-09	2.97789e-07	chr11	65083831	65084250	420	*	chip1_peak_69	318.367	9.06288	2.33534e-09	0.000133693	chr11	65083933	65083977	45	-	exon:638820	uc058ddq.1	113130	hg38_genes_exons
CDCA5	-1.06419	4.95397	192.526	3.79567e-09	2.97789e-07	chr11	65083831	65084250	420	*	chip1_peak_69	318.367	9.06288	2.33534e-09	0.000133693	chr11	65083629	65083896	268	-	exon:638826	uc058ddr.1	113130	hg38_genes_exons
CDCA5	-1.06419	4.95397	192.526	3.79567e-09	2.97789e-07	chr11	65083831	65084250	420	*	chip1_peak_69	318.367	9.06288	2.33534e-09	0.000133693	chr11	65083629	65083900	272	-	firstexon:99800	uc058ddl.1	113130	hg38_genes_firstexons
CDCA5	-1.06419	4.95397	192.526	3.79567e-09	2.97789e-07	chr11	65083831	65084250	420	*	chip1_peak_69	318.367	9.06288	2.33534e-09	0.000133693	chr11	65083933	65084151	219	-	firstexon:99801	uc001ocp.3	113130	hg38_genes_firstexons
CDCA5	-1.06419	4.95397	192.526	3.79567e-09	2.97789e-07	chr11	65083831	65084250	420	*	chip1_peak_69	318.367	9.06288	2.33534e-09	0.000133693	chr11	65083933	65084047	115	-	firstexon:99803	uc058ddn.1	113130	hg38_genes_firstexons
CDCA5	-1.06419	4.95397	192.526	3.79567e-09	2.97789e-07	chr11	65083831	65084250	420	*	chip1_peak_69	318.367	9.06288	2.33534e-09	0.000133693	chr11	65083629	65084039	411	-	firstexon:99804	uc058ddo.1	113130	hg38_genes_firstexons
CDCA5	-1.06419	4.95397	192.526	3.79567e-09	2.97789e-07	chr11	65083831	65084250	420	*	chip1_peak_69	318.367	9.06288	2.33534e-09	0.000133693	chr11	65084071	65084164	94	-	firstexon:99805	uc058ddp.1	113130	hg38_genes_firstexons
CDCA5	-1.06419	4.95397	192.526	3.79567e-09	2.97789e-07	chr11	65083831	65084250	420	*	chip1_peak_69	318.367	9.06288	2.33534e-09	0.000133693	chr11	65083933	65083977	45	-	firstexon:99806	uc058ddq.1	113130	hg38_genes_firstexons
CDCA5	-1.06419	4.95397	192.526	3.79567e-09	2.97789e-07	chr11	65083831	65084250	420	*	chip1_peak_69	318.367	9.06288	2.33534e-09	0.000133693	chr11	65083629	65083896	268	-	firstexon:99807	uc058ddr.1	113130	hg38_genes_firstexons
CDCA5	-1.06419	4.95397	192.526	3.79567e-09	2.97789e-07	chr11	65083831	65084250	420	*	chip1_peak_69	318.367	9.06288	2.33534e-09	0.000133693	chr11	65083724	65083932	209	-	intron:538999	uc001ocp.3	113130	hg38_genes_introns
CDCA5	-1.06419	4.95397	192.526	3.79567e-09	2.97789e-07	chr11	65083831	65084250	420	*	chip1_peak_69	318.367	9.06288	2.33534e-09	0.000133693	chr11	65083724	65083932	209	-	intron:539006	uc058ddn.1	113130	hg38_genes_introns
CDCA5	-1.06419	4.95397	192.526	3.79567e-09	2.97789e-07	chr11	65083831	65084250	420	*	chip1_peak_69	318.367	9.06288	2.33534e-09	0.000133693	chr11	65083724	65084070	347	-	intron:539014	uc058ddp.1	113130	hg38_genes_introns
CDCA5	-1.06419	4.95397	192.526	3.79567e-09	2.97789e-07	chr11	65083831	65084250	420	*	chip1_peak_69	318.367	9.06288	2.33534e-09	0.000133693	chr11	65083717	65083932	216	-	intron:539019	uc058ddq.1	113130	hg38_genes_introns
CDCA5	-1.06419	4.95397	192.526	3.79567e-09	2.97789e-07	chr11	65083831	65084250	420	*	chip1_peak_69	318.367	9.06288	2.33534e-09	0.000133693	chr11	65083517	65083916	400	-	intronexonboundary:581330	uc058ddq.1	113130	hg38_genes_intronexonboundaries
CDCA5	-1.06419	4.95397	192.526	3.79567e-09	2.97789e-07	chr11	65083831	65084250	420	*	chip1_peak_69	318.367	9.06288	2.33534e-09	0.000133693	chr11	65083524	65083923	400	-	intronexonboundary:581331	uc001ocp.3	113130	hg38_genes_intronexonboundaries
CDCA5	-1.06419	4.95397	192.526	3.79567e-09	2.97789e-07	chr11	65083831	65084250	420	*	chip1_peak_69	318.367	9.06288	2.33534e-09	0.000133693	chr11	65083524	65083923	400	-	intronexonboundary:581332	uc058ddn.1	113130	hg38_genes_intronexonboundaries
CDCA5	-1.06419	4.95397	192.526	3.79567e-09	2.97789e-07	chr11	65083831	65084250	420	*	chip1_peak_69	318.367	9.06288	2.33534e-09	0.000133693	chr11	65083524	65083923	400	-	intronexonboundary:581333	uc058ddp.1	113130	hg38_genes_intronexonboundaries
CDCA5	-1.06419	4.95397	192.526	3.79567e-09	2.97789e-07	chr11	65083831	65084250	420	*	chip1_peak_69	318.367	9.06288	2.33534e-09	0.000133693	chr11	65083697	65084096	400	-	intronexonboundary:581334	uc058ddr.1	113130	hg38_genes_intronexonboundaries
CDCA5	-1.06419	4.95397	192.526	3.79567e-09	2.97789e-07	chr11	65083831	65084250	420	*	chip1_peak_69	318.367	9.06288	2.33534e-09	0.000133693	chr11	65083701	65084100	400	-	intronexonboundary:581335	uc058ddl.1	113130	hg38_genes_intronexonboundaries
CDCA5	-1.06419	4.95397	192.526	3.79567e-09	2.97789e-07	chr11	65083831	65084250	420	*	chip1_peak_69	318.367	9.06288	2.33534e-09	0.000133693	chr11	65083778	65084177	400	-	intronexonboundary:581336	uc058ddq.1	113130	hg38_genes_intronexonboundaries
CDCA5	-1.06419	4.95397	192.526	3.79567e-09	2.97789e-07	chr11	65083831	65084250	420	*	chip1_peak_69	318.367	9.06288	2.33534e-09	0.000133693	chr11	65083840	65084239	400	-	intronexonboundary:581337	uc058ddo.1	113130	hg38_genes_intronexonboundaries
CDCA5	-1.06419	4.95397	192.526	3.79567e-09	2.97789e-07	chr11	65083831	65084250	420	*	chip1_peak_69	318.367	9.06288	2.33534e-09	0.000133693	chr11	65083848	65084247	400	-	intronexonboundary:581338	uc058ddn.1	113130	hg38_genes_intronexonboundaries
CDCA5	-1.06419	4.95397	192.526	3.79567e-09	2.97789e-07	chr11	65083831	65084250	420	*	chip1_peak_69	318.367	9.06288	2.33534e-09	0.000133693	chr11	65083952	65084351	400	-	intronexonboundary:581339	uc001ocp.3	113130	hg38_genes_intronexonboundaries
CDCA5	-1.06419	4.95397	192.526	3.79567e-09	2.97789e-07	chr11	65083831	65084250	420	*	chip1_peak_69	318.367	9.06288	2.33534e-09	0.000133693	chr11	65083965	65084364	400	-	intronexonboundary:581340	uc058ddp.1	113130	hg38_genes_intronexonboundaries
CDCA5	-1.06419	4.95397	192.526	3.79567e-09	2.97789e-07	chr11	65083831	65084250	420	*	chip1_peak_69	318.367	9.06288	2.33534e-09	0.000133693	chr11	65083734	65084133	400	-	exonintronboundary:582576	uc001ocp.3	113130	hg38_genes_exonintronboundaries
CDCA5	-1.06419	4.95397	192.526	3.79567e-09	2.97789e-07	chr11	65083831	65084250	420	*	chip1_peak_69	318.367	9.06288	2.33534e-09	0.000133693	chr11	65083734	65084133	400	-	exonintronboundary:582577	uc058ddn.1	113130	hg38_genes_exonintronboundaries
CDCA5	-1.06419	4.95397	192.526	3.79567e-09	2.97789e-07	chr11	65083831	65084250	420	*	chip1_peak_69	318.367	9.06288	2.33534e-09	0.000133693	chr11	65083734	65084133	400	-	exonintronboundary:582578	uc058ddq.1	113130	hg38_genes_exonintronboundaries
CDCA5	-1.06419	4.95397	192.526	3.79567e-09	2.97789e-07	chr11	65083831	65084250	420	*	chip1_peak_69	318.367	9.06288	2.33534e-09	0.000133693	chr11	65083872	65084271	400	-	exonintronboundary:582579	uc058ddp.1	113130	hg38_genes_exonintronboundaries
KNL1	-1.38704	5.08168	165.441	9.51687e-09	5.95427e-07	chr15	40593631	40593980	350	*	chip1_peak_168	414.453	11.7982	1.63275e-07	0.00495603	chr15	40593020	40594019	1000	+	promoter:123691	uc010bbs.2	57082	hg38_genes_promoters
KNL1	-1.38704	5.08168	165.441	9.51687e-09	5.95427e-07	chr15	40593631	40593980	350	*	chip1_peak_168	414.453	11.7982	1.63275e-07	0.00495603	chr15	40593034	40594033	1000	+	promoter:123692	uc059hti.1	57082	hg38_genes_promoters
KNL1	-1.38704	5.08168	165.441	9.51687e-09	5.95427e-07	chr15	40593631	40593980	350	*	chip1_peak_168	414.453	11.7982	1.63275e-07	0.00495603	chr15	40593035	40594034	1000	+	promoter:123693	uc059htj.1	57082	hg38_genes_promoters
KNL1	-1.38704	5.08168	165.441	9.51687e-09	5.95427e-07	chr15	40593631	40593980	350	*	chip1_peak_168	414.453	11.7982	1.63275e-07	0.00495603	chr15	40593249	40594248	1000	+	promoter:123694	uc059htk.1	57082	hg38_genes_promoters
KNL1	-1.38704	5.08168	165.441	9.51687e-09	5.95427e-07	chr15	40593631	40593980	350	*	chip1_peak_168	414.453	11.7982	1.63275e-07	0.00495603	chr15	40593249	40594248	1000	+	promoter:123695	uc059htl.1	57082	hg38_genes_promoters
KNL1	-1.38704	5.08168	165.441	9.51687e-09	5.95427e-07	chr15	40593631	40593980	350	*	chip1_peak_168	414.453	11.7982	1.63275e-07	0.00495603	chr15	40593249	40594248	1000	+	promoter:123696	uc010bbt.1	57082	hg38_genes_promoters
KNL1	-1.38704	5.08168	165.441	9.51687e-09	5.95427e-07	chr15	40593631	40593980	350	*	chip1_peak_168	414.453	11.7982	1.63275e-07	0.00495603	chr15	40593265	40594264	1000	+	promoter:123697	uc059htm.1	57082	hg38_genes_promoters
KNL1	-1.38704	5.08168	165.441	9.51687e-09	5.95427e-07	chr15	40593631	40593980	350	*	chip1_peak_168	414.453	11.7982	1.63275e-07	0.00495603	chr15	40593272	40594271	1000	+	promoter:123698	uc059htn.1	57082	hg38_genes_promoters
XRCC2	-1.3601	3.76599	116.063	7.85222e-08	3.1987e-06	chr7	152675951	152676370	420	*	chip1_peak_62	398.269	11.3374	1.56152e-09	9.63849e-05	chr7	152676166	152677165	1000	-	promoter:72141	uc003wld.4	7516	hg38_genes_promoters
XRCC2	-1.3601	3.76599	116.063	7.85222e-08	3.1987e-06	chr7	152675951	152676370	420	*	chip1_peak_62	398.269	11.3374	1.56152e-09	9.63849e-05	chr7	152676041	152676079	39	-	CDS:284361	uc003wld.4	7516	hg38_genes_cds
XRCC2	-1.3601	3.76599	116.063	7.85222e-08	3.1987e-06	chr7	152675951	152676370	420	*	chip1_peak_62	398.269	11.3374	1.56152e-09	9.63849e-05	chr7	152676080	152676165	86	-	5UTR:54593	uc003wld.4	7516	hg38_genes_5UTRs
XRCC2	-1.3601	3.76599	116.063	7.85222e-08	3.1987e-06	chr7	152675951	152676370	420	*	chip1_peak_62	398.269	11.3374	1.56152e-09	9.63849e-05	chr7	152676041	152676165	125	-	exon:464064	uc003wld.4	7516	hg38_genes_exons
XRCC2	-1.3601	3.76599	116.063	7.85222e-08	3.1987e-06	chr7	152675951	152676370	420	*	chip1_peak_62	398.269	11.3374	1.56152e-09	9.63849e-05	chr7	152676041	152676165	125	-	firstexon:72141	uc003wld.4	7516	hg38_genes_firstexons
XRCC2	-1.3601	3.76599	116.063	7.85222e-08	3.1987e-06	chr7	152675951	152676370	420	*	chip1_peak_62	398.269	11.3374	1.56152e-09	9.63849e-05	chr7	152660783	152676040	15258	-	intron:391925	uc003wld.4	7516	hg38_genes_introns
XRCC2	-1.3601	3.76599	116.063	7.85222e-08	3.1987e-06	chr7	152675951	152676370	420	*	chip1_peak_62	398.269	11.3374	1.56152e-09	9.63849e-05	chr7	152675966	152676365	400	-	intronexonboundary:423158	uc003wld.4	7516	hg38_genes_intronexonboundaries
XRCC2	-1.3601	3.76599	116.063	7.85222e-08	3.1987e-06	chr7	152675951	152676370	420	*	chip1_peak_62	398.269	11.3374	1.56152e-09	9.63849e-05	chr7	152675842	152676241	400	-	exonintronboundary:422430	uc003wld.4	7516	hg38_genes_exonintronboundaries
SHANK1	1.64236	0.761112	77.8957	7.75824e-07	2.0397e-05	chr19	50679371	50679510	140	*	chip1_peak_430	340.397	9.69	4.23855e-06	0.0622338	chr19	50672115	50686236	14122	-	intron:870087	uc002psw.2	50944	hg38_genes_introns
SHANK1	1.64236	0.761112	77.8957	7.75824e-07	2.0397e-05	chr19	50679371	50679510	140	*	chip1_peak_430	340.397	9.69	4.23855e-06	0.0622338	chr19	50672115	50686236	14122	-	intron:870095	uc002psx.1	50944	hg38_genes_introns
SHANK1	1.64236	0.761112	77.8957	7.75824e-07	2.0397e-05	chr19	50679371	50679510	140	*	chip1_peak_430	340.397	9.69	4.23855e-06	0.0622338	chr19	50672115	50686236	14122	-	intron:870117	uc061bsa.1	50944	hg38_genes_introns
SHANK1	1.64236	0.761112	77.8957	7.75824e-07	2.0397e-05	chr19	50679371	50679510	140	*	chip1_peak_430	340.397	9.69	4.23855e-06	0.0622338	chr19	50672115	50686236	14122	-	intron:870141	uc061bsb.1	50944	hg38_genes_introns
PTPRG-AS1	-1.20106	0.899539	42.4054	2.00859e-05	0.000269046	chr3	62289991	62290270	280	*	chip1_peak_146	323.075	9.19689	1.00445e-07	0.00329807	chr3	62264143	62294699	30557	-	intron:207427	uc010hno.6	100506994	hg38_genes_introns
PTPRG-AS1	-1.20106	0.899539	42.4054	2.00859e-05	0.000269046	chr3	62289991	62290270	280	*	chip1_peak_146	323.075	9.19689	1.00445e-07	0.00329807	chr3	62264143	62317105	52963	-	intron:207431	uc003dle.5	100506994	hg38_genes_introns
PTPRG-AS1	-1.20106	0.899539	42.4054	2.00859e-05	0.000269046	chr3	62289991	62290270	280	*	chip1_peak_146	323.075	9.19689	1.00445e-07	0.00329807	chr3	62264143	62292613	28471	-	intron:207434	uc062lcp.1	100506994	hg38_genes_introns
PTPRG-AS1	-1.20106	0.899539	42.4054	2.00859e-05	0.000269046	chr3	62289991	62290270	280	*	chip1_peak_146	323.075	9.19689	1.00445e-07	0.00329807	chr3	62264143	62292613	28471	-	intron:207439	uc010hnp.4	100506994	hg38_genes_introns
PTPRG-AS1	-1.20106	0.899539	42.4054	2.00859e-05	0.000269046	chr3	62289991	62290270	280	*	chip1_peak_146	323.075	9.19689	1.00445e-07	0.00329807	chr3	62264143	62294699	30557	-	intron:207443	uc062lcq.1	100506994	hg38_genes_introns
PTPRG-AS1	-1.20106	0.899539	42.4054	2.00859e-05	0.000269046	chr3	62289991	62290270	280	*	chip1_peak_146	323.075	9.19689	1.00445e-07	0.00329807	chr3	62277005	62317105	40101	-	intron:207447	uc062lcr.1	100506994	hg38_genes_introns
PTPRG-AS1	-1.20106	0.899539	42.4054	2.00859e-05	0.000269046	chr3	62289991	62290270	280	*	chip1_peak_146	323.075	9.19689	1.00445e-07	0.00329807	chr3	62277005	62317105	40101	-	intron:207450	uc062lcs.1	100506994	hg38_genes_introns
PTPRG-AS1	-1.20106	0.899539	42.4054	2.00859e-05	0.000269046	chr3	62289991	62290270	280	*	chip1_peak_146	323.075	9.19689	1.00445e-07	0.00329807	chr3	62261823	62318947	57125	-	antisense:2684	ENST00000474795.5	100506994	hg38_lncrna_gencode
PTPRG-AS1	-1.20106	0.899539	42.4054	2.00859e-05	0.000269046	chr3	62289991	62290270	280	*	chip1_peak_146	323.075	9.19689	1.00445e-07	0.00329807	chr3	62261825	62318923	57099	-	antisense:2685	ENST00000462497.5	100506994	hg38_lncrna_gencode
PTPRG-AS1	-1.20106	0.899539	42.4054	2.00859e-05	0.000269046	chr3	62289991	62290270	280	*	chip1_peak_146	323.075	9.19689	1.00445e-07	0.00329807	chr3	62263875	62318892	55018	-	antisense:2686	ENST00000475371.5	100506994	hg38_lncrna_gencode
PTPRG-AS1	-1.20106	0.899539	42.4054	2.00859e-05	0.000269046	chr3	62289991	62290270	280	*	chip1_peak_146	323.075	9.19689	1.00445e-07	0.00329807	chr3	62263929	62318935	55007	-	antisense:2687	ENST00000479018.5	100506994	hg38_lncrna_gencode
PTPRG-AS1	-1.20106	0.899539	42.4054	2.00859e-05	0.000269046	chr3	62289991	62290270	280	*	chip1_peak_146	323.075	9.19689	1.00445e-07	0.00329807	chr3	62264042	62369330	105289	-	antisense:2688	ENST00000495542.5	100506994	hg38_lncrna_gencode
PTPRG-AS1	-1.20106	0.899539	42.4054	2.00859e-05	0.000269046	chr3	62289991	62290270	280	*	chip1_peak_146	323.075	9.19689	1.00445e-07	0.00329807	chr3	62276427	62318892	42466	-	antisense:2689	ENST00000466893.5	100506994	hg38_lncrna_gencode
PTPRG-AS1	-1.20106	0.899539	42.4054	2.00859e-05	0.000269046	chr3	62289991	62290270	280	*	chip1_peak_146	323.075	9.19689	1.00445e-07	0.00329807	chr3	62276775	62369326	92552	-	antisense:2690	ENST00000490916.5	100506994	hg38_lncrna_gencode

## Sheet: sh2DEgenes_vs. CENPApeaks
	RNA-seq sh1 vs ctrl					ChIP-seq										Peak annotation
gene	sh2vsCtrl.logFC	sh2vsCtrl.logCPM	sh2vsCtrl.F	sh2vsCtrl.PValue	sh2vsCtrl.FDR	seqnames	start	end	width	strand	name	score	FC	pValue	FDR	annot.seqnames	annot.start	annot.end	annot.width	annot.strand	annot.id	annot.tx_id	annot.gene_id	annot.type
CKS2	-1.75128	5.96115	1437.55	1.19104e-14	1.17739e-11	chr9	89311041	89311180	140	*	chip1_peak_530	417.868	11.8954	8.13909e-06	0.0995871	chr9	89310198	89311197	1000	+	promoter:80499	uc004aqh.3	1164	hg38_genes_promoters
CKS2	-1.75128	5.96115	1437.55	1.19104e-14	1.17739e-11	chr9	89311041	89311180	140	*	chip1_peak_530	417.868	11.8954	8.13909e-06	0.0995871	chr9	89311151	89311550	400	+	exonintronboundary:467668	uc004aqh.3	1164	hg38_genes_exonintronboundaries
TOP2A	-1.70976	7.38399	1200.4	3.78457e-14	2.67227e-11	chr17	40417791	40418140	350	*	chip1_peak_169	454.097	12.9267	1.6431e-07	0.00497379	chr17	40417951	40418950	1000	-	promoter:147540	uc002huq.4	7153	hg38_genes_promoters
TOP2A	-1.70976	7.38399	1200.4	3.78457e-14	2.67227e-11	chr17	40417791	40418140	350	*	chip1_peak_169	454.097	12.9267	1.6431e-07	0.00497379	chr17	40417706	40418705	1000	-	promoter:147545	uc060eyt.1	7153	hg38_genes_promoters
TOP2A	-1.70976	7.38399	1200.4	3.78457e-14	2.67227e-11	chr17	40417791	40418140	350	*	chip1_peak_169	454.097	12.9267	1.6431e-07	0.00497379	chr17	40417771	40417791	21	-	CDS:572815	uc002huq.4	7153	hg38_genes_cds
TOP2A	-1.70976	7.38399	1200.4	3.78457e-14	2.67227e-11	chr17	40417791	40418140	350	*	chip1_peak_169	454.097	12.9267	1.6431e-07	0.00497379	chr17	40417792	40417950	159	-	5UTR:113043	uc002huq.4	7153	hg38_genes_5UTRs
TOP2A	-1.70976	7.38399	1200.4	3.78457e-14	2.67227e-11	chr17	40417791	40418140	350	*	chip1_peak_169	454.097	12.9267	1.6431e-07	0.00497379	chr17	40417771	40417950	180	-	exon:930935	uc002huq.4	7153	hg38_genes_exons
TOP2A	-1.70976	7.38399	1200.4	3.78457e-14	2.67227e-11	chr17	40417791	40418140	350	*	chip1_peak_169	454.097	12.9267	1.6431e-07	0.00497379	chr17	40417771	40417950	180	-	firstexon:147540	uc002huq.4	7153	hg38_genes_firstexons
TOP2A	-1.70976	7.38399	1200.4	3.78457e-14	2.67227e-11	chr17	40417791	40418140	350	*	chip1_peak_169	454.097	12.9267	1.6431e-07	0.00497379	chr17	40417506	40417905	400	-	intronexonboundary:846710	uc060eyt.1	7153	hg38_genes_intronexonboundaries
TOP2A	-1.70976	7.38399	1200.4	3.78457e-14	2.67227e-11	chr17	40417791	40418140	350	*	chip1_peak_169	454.097	12.9267	1.6431e-07	0.00497379	chr17	40417751	40418150	400	-	intronexonboundary:846711	uc002huq.4	7153	hg38_genes_intronexonboundaries
TOP2A	-1.70976	7.38399	1200.4	3.78457e-14	2.67227e-11	chr17	40417791	40418140	350	*	chip1_peak_169	454.097	12.9267	1.6431e-07	0.00497379	chr17	40417572	40417971	400	-	exonintronboundary:847457	uc002huq.4	7153	hg38_genes_exonintronboundaries
CENPU	-1.81161	5.52206	1053.36	8.73711e-14	4.79829e-11	chr4	184733991	184734200	210	*	chip1_peak_331	314.204	8.94438	2.00985e-06	0.0362258	chr4	184734134	184735133	1000	-	promoter:47441	uc003iwq.4	79682	hg38_genes_promoters
CENPU	-1.81161	5.52206	1053.36	8.73711e-14	4.79829e-11	chr4	184733991	184734200	210	*	chip1_peak_331	314.204	8.94438	2.00985e-06	0.0362258	chr4	184734131	184735130	1000	-	promoter:47442	uc063bip.1	79682	hg38_genes_promoters
CENPU	-1.81161	5.52206	1053.36	8.73711e-14	4.79829e-11	chr4	184733991	184734200	210	*	chip1_peak_331	314.204	8.94438	2.00985e-06	0.0362258	chr4	184733415	184734414	1000	-	promoter:47446	uc063bit.1	79682	hg38_genes_promoters
CENPU	-1.81161	5.52206	1053.36	8.73711e-14	4.79829e-11	chr4	184733991	184734200	210	*	chip1_peak_331	314.204	8.94438	2.00985e-06	0.0362258	chr4	184734016	184734062	47	-	CDS:187387	uc003iwq.4	79682	hg38_genes_cds
CENPU	-1.81161	5.52206	1053.36	8.73711e-14	4.79829e-11	chr4	184733991	184734200	210	*	chip1_peak_331	314.204	8.94438	2.00985e-06	0.0362258	chr4	184734016	184734062	47	-	CDS:187400	uc063bip.1	79682	hg38_genes_cds
CENPU	-1.81161	5.52206	1053.36	8.73711e-14	4.79829e-11	chr4	184733991	184734200	210	*	chip1_peak_331	314.204	8.94438	2.00985e-06	0.0362258	chr4	184734063	184734133	71	-	5UTR:35710	uc003iwq.4	79682	hg38_genes_5UTRs
CENPU	-1.81161	5.52206	1053.36	8.73711e-14	4.79829e-11	chr4	184733991	184734200	210	*	chip1_peak_331	314.204	8.94438	2.00985e-06	0.0362258	chr4	184734063	184734130	68	-	5UTR:35711	uc063bip.1	79682	hg38_genes_5UTRs
CENPU	-1.81161	5.52206	1053.36	8.73711e-14	4.79829e-11	chr4	184733991	184734200	210	*	chip1_peak_331	314.204	8.94438	2.00985e-06	0.0362258	chr4	184734016	184734133	118	-	exon:308343	uc003iwq.4	79682	hg38_genes_exons
CENPU	-1.81161	5.52206	1053.36	8.73711e-14	4.79829e-11	chr4	184733991	184734200	210	*	chip1_peak_331	314.204	8.94438	2.00985e-06	0.0362258	chr4	184734016	184734130	115	-	exon:308356	uc063bip.1	79682	hg38_genes_exons
CENPU	-1.81161	5.52206	1053.36	8.73711e-14	4.79829e-11	chr4	184733991	184734200	210	*	chip1_peak_331	314.204	8.94438	2.00985e-06	0.0362258	chr4	184734016	184734133	118	-	firstexon:47441	uc003iwq.4	79682	hg38_genes_firstexons
CENPU	-1.81161	5.52206	1053.36	8.73711e-14	4.79829e-11	chr4	184733991	184734200	210	*	chip1_peak_331	314.204	8.94438	2.00985e-06	0.0362258	chr4	184734016	184734130	115	-	firstexon:47442	uc063bip.1	79682	hg38_genes_firstexons
CENPU	-1.81161	5.52206	1053.36	8.73711e-14	4.79829e-11	chr4	184733991	184734200	210	*	chip1_peak_331	314.204	8.94438	2.00985e-06	0.0362258	chr4	184730969	184734015	3047	-	intron:260914	uc003iwq.4	79682	hg38_genes_introns
CENPU	-1.81161	5.52206	1053.36	8.73711e-14	4.79829e-11	chr4	184733991	184734200	210	*	chip1_peak_331	314.204	8.94438	2.00985e-06	0.0362258	chr4	184730969	184734015	3047	-	intron:260925	uc063bip.1	79682	hg38_genes_introns
CENPU	-1.81161	5.52206	1053.36	8.73711e-14	4.79829e-11	chr4	184733991	184734200	210	*	chip1_peak_331	314.204	8.94438	2.00985e-06	0.0362258	chr4	184733931	184734330	400	-	intronexonboundary:281342	uc063bip.1	79682	hg38_genes_intronexonboundaries
CENPU	-1.81161	5.52206	1053.36	8.73711e-14	4.79829e-11	chr4	184733991	184734200	210	*	chip1_peak_331	314.204	8.94438	2.00985e-06	0.0362258	chr4	184733934	184734333	400	-	intronexonboundary:281343	uc003iwq.4	79682	hg38_genes_intronexonboundaries
CENPU	-1.81161	5.52206	1053.36	8.73711e-14	4.79829e-11	chr4	184733991	184734200	210	*	chip1_peak_331	314.204	8.94438	2.00985e-06	0.0362258	chr4	184733817	184734216	400	-	exonintronboundary:280867	uc003iwq.4	79682	hg38_genes_exonintronboundaries
CENPU	-1.81161	5.52206	1053.36	8.73711e-14	4.79829e-11	chr4	184733991	184734200	210	*	chip1_peak_331	314.204	8.94438	2.00985e-06	0.0362258	chr4	184733817	184734216	400	-	exonintronboundary:280868	uc063bip.1	79682	hg38_genes_exonintronboundaries
TMPO	-1.08389	7.99943	758.526	7.11058e-13	2.19658e-10	chr12	98515341	98515550	210	*	chip1_peak_348	392.85	11.1832	2.32167e-06	0.0404919	chr12	98514512	98515511	1000	+	promoter:106268	uc001tfj.4	7112	hg38_genes_promoters
TMPO	-1.08389	7.99943	758.526	7.11058e-13	2.19658e-10	chr12	98515341	98515550	210	*	chip1_peak_348	392.85	11.1832	2.32167e-06	0.0404919	chr12	98514579	98515578	1000	+	promoter:106269	uc058scc.1	7112	hg38_genes_promoters
TMPO	-1.08389	7.99943	758.526	7.11058e-13	2.19658e-10	chr12	98515341	98515550	210	*	chip1_peak_348	392.85	11.1832	2.32167e-06	0.0404919	chr12	98514618	98515617	1000	+	promoter:106270	uc058scd.1	7112	hg38_genes_promoters
TMPO	-1.08389	7.99943	758.526	7.11058e-13	2.19658e-10	chr12	98515341	98515550	210	*	chip1_peak_348	392.85	11.1832	2.32167e-06	0.0404919	chr12	98514630	98515629	1000	+	promoter:106271	uc001tfh.3	7112	hg38_genes_promoters
TMPO	-1.08389	7.99943	758.526	7.11058e-13	2.19658e-10	chr12	98515341	98515550	210	*	chip1_peak_348	392.85	11.1832	2.32167e-06	0.0404919	chr12	98514631	98515630	1000	+	promoter:106272	uc001tfk.4	7112	hg38_genes_promoters
TMPO	-1.08389	7.99943	758.526	7.11058e-13	2.19658e-10	chr12	98515341	98515550	210	*	chip1_peak_348	392.85	11.1832	2.32167e-06	0.0404919	chr12	98514632	98515631	1000	+	promoter:106273	uc058sce.1	7112	hg38_genes_promoters
TMPO	-1.08389	7.99943	758.526	7.11058e-13	2.19658e-10	chr12	98515341	98515550	210	*	chip1_peak_348	392.85	11.1832	2.32167e-06	0.0404919	chr12	98514852	98515851	1000	+	promoter:106274	uc001tfi.3	7112	hg38_genes_promoters
TMPO	-1.08389	7.99943	758.526	7.11058e-13	2.19658e-10	chr12	98515341	98515550	210	*	chip1_peak_348	392.85	11.1832	2.32167e-06	0.0404919	chr12	98515252	98516251	1000	+	promoter:106275	uc058scf.1	7112	hg38_genes_promoters
TMPO	-1.08389	7.99943	758.526	7.11058e-13	2.19658e-10	chr12	98515341	98515550	210	*	chip1_peak_348	392.85	11.1832	2.32167e-06	0.0404919	chr12	98515512	98515867	356	+	5UTR:81362	uc001tfj.4	7112	hg38_genes_5UTRs
TMPO	-1.08389	7.99943	758.526	7.11058e-13	2.19658e-10	chr12	98515341	98515550	210	*	chip1_peak_348	392.85	11.1832	2.32167e-06	0.0404919	chr12	98515512	98516146	635	+	exon:678855	uc001tfj.4	7112	hg38_genes_exons
TMPO	-1.08389	7.99943	758.526	7.11058e-13	2.19658e-10	chr12	98515341	98515550	210	*	chip1_peak_348	392.85	11.1832	2.32167e-06	0.0404919	chr12	98515512	98516146	635	+	firstexon:106268	uc001tfj.4	7112	hg38_genes_firstexons
PDE9A	1.28327	7.12961	640.675	2.08161e-12	4.34733e-10	chr21	42731361	42731640	280	*	chip1_peak_101	519.24	14.7811	1.89137e-08	0.000822733	chr21	42730758	42731757	1000	+	promoter:171312	uc062ama.1	5152	hg38_genes_promoters
PDE9A	1.28327	7.12961	640.675	2.08161e-12	4.34733e-10	chr21	42731361	42731640	280	*	chip1_peak_101	519.24	14.7811	1.89137e-08	0.000822733	chr21	42699012	42732069	33058	+	intron:898373	uc062alo.1	5152	hg38_genes_introns
PDE9A	1.28327	7.12961	640.675	2.08161e-12	4.34733e-10	chr21	42731361	42731640	280	*	chip1_peak_101	519.24	14.7811	1.89137e-08	0.000822733	chr21	42699012	42732069	33058	+	intron:898385	uc002zbx.4	5152	hg38_genes_introns
PDE9A	1.28327	7.12961	640.675	2.08161e-12	4.34733e-10	chr21	42731361	42731640	280	*	chip1_peak_101	519.24	14.7811	1.89137e-08	0.000822733	chr21	42699012	42731769	32758	+	intron:898403	uc002zbm.4	5152	hg38_genes_introns
PDE9A	1.28327	7.12961	640.675	2.08161e-12	4.34733e-10	chr21	42731361	42731640	280	*	chip1_peak_101	519.24	14.7811	1.89137e-08	0.000822733	chr21	42699012	42732069	33058	+	intron:898423	uc062alq.1	5152	hg38_genes_introns
PDE9A	1.28327	7.12961	640.675	2.08161e-12	4.34733e-10	chr21	42731361	42731640	280	*	chip1_peak_101	519.24	14.7811	1.89137e-08	0.000822733	chr21	42653884	42731769	77886	+	intron:898438	uc062alr.1	5152	hg38_genes_introns
PDE9A	1.28327	7.12961	640.675	2.08161e-12	4.34733e-10	chr21	42731361	42731640	280	*	chip1_peak_101	519.24	14.7811	1.89137e-08	0.000822733	chr21	42699012	42733355	34344	+	intron:898462	uc002zbo.4	5152	hg38_genes_introns
PDE9A	1.28327	7.12961	640.675	2.08161e-12	4.34733e-10	chr21	42731361	42731640	280	*	chip1_peak_101	519.24	14.7811	1.89137e-08	0.000822733	chr21	42699012	42733355	34344	+	intron:898478	uc002zbq.4	5152	hg38_genes_introns
PDE9A	1.28327	7.12961	640.675	2.08161e-12	4.34733e-10	chr21	42731361	42731640	280	*	chip1_peak_101	519.24	14.7811	1.89137e-08	0.000822733	chr21	42687995	42733355	45361	+	intron:898493	uc002zbu.4	5152	hg38_genes_introns
PDE9A	1.28327	7.12961	640.675	2.08161e-12	4.34733e-10	chr21	42731361	42731640	280	*	chip1_peak_101	519.24	14.7811	1.89137e-08	0.000822733	chr21	42653884	42733355	79472	+	intron:898507	uc002zbv.4	5152	hg38_genes_introns
PDE9A	1.28327	7.12961	640.675	2.08161e-12	4.34733e-10	chr21	42731361	42731640	280	*	chip1_peak_101	519.24	14.7811	1.89137e-08	0.000822733	chr21	42699012	42731769	32758	+	intron:898523	uc002zca.4	5152	hg38_genes_introns
PDE9A	1.28327	7.12961	640.675	2.08161e-12	4.34733e-10	chr21	42731361	42731640	280	*	chip1_peak_101	519.24	14.7811	1.89137e-08	0.000822733	chr21	42699012	42731769	32758	+	intron:898541	uc002zcb.4	5152	hg38_genes_introns
PDE9A	1.28327	7.12961	640.675	2.08161e-12	4.34733e-10	chr21	42731361	42731640	280	*	chip1_peak_101	519.24	14.7811	1.89137e-08	0.000822733	chr21	42699012	42732069	33058	+	intron:898559	uc002zcc.4	5152	hg38_genes_introns
PDE9A	1.28327	7.12961	640.675	2.08161e-12	4.34733e-10	chr21	42731361	42731640	280	*	chip1_peak_101	519.24	14.7811	1.89137e-08	0.000822733	chr21	42699012	42732069	33058	+	intron:898576	uc002zcd.4	5152	hg38_genes_introns
PDE9A	1.28327	7.12961	640.675	2.08161e-12	4.34733e-10	chr21	42731361	42731640	280	*	chip1_peak_101	519.24	14.7811	1.89137e-08	0.000822733	chr21	42699012	42731769	32758	+	intron:898592	uc002zce.4	5152	hg38_genes_introns
PDE9A	1.28327	7.12961	640.675	2.08161e-12	4.34733e-10	chr21	42731361	42731640	280	*	chip1_peak_101	519.24	14.7811	1.89137e-08	0.000822733	chr21	42653884	42733355	79472	+	intron:898608	uc062alt.1	5152	hg38_genes_introns
PDE9A	1.28327	7.12961	640.675	2.08161e-12	4.34733e-10	chr21	42731361	42731640	280	*	chip1_peak_101	519.24	14.7811	1.89137e-08	0.000822733	chr21	42724635	42732069	7435	+	intron:898623	uc062alu.1	5152	hg38_genes_introns
PDE9A	1.28327	7.12961	640.675	2.08161e-12	4.34733e-10	chr21	42731361	42731640	280	*	chip1_peak_101	519.24	14.7811	1.89137e-08	0.000822733	chr21	42653884	42732069	78186	+	intron:898638	uc062alv.1	5152	hg38_genes_introns
PDE9A	1.28327	7.12961	640.675	2.08161e-12	4.34733e-10	chr21	42731361	42731640	280	*	chip1_peak_101	519.24	14.7811	1.89137e-08	0.000822733	chr21	42699012	42733355	34344	+	intron:898655	uc062alw.1	5152	hg38_genes_introns
PDE9A	1.28327	7.12961	640.675	2.08161e-12	4.34733e-10	chr21	42731361	42731640	280	*	chip1_peak_101	519.24	14.7811	1.89137e-08	0.000822733	chr21	42699012	42733355	34344	+	intron:898670	uc062alx.1	5152	hg38_genes_introns
PDE9A	1.28327	7.12961	640.675	2.08161e-12	4.34733e-10	chr21	42731361	42731640	280	*	chip1_peak_101	519.24	14.7811	1.89137e-08	0.000822733	chr21	42699012	42731769	32758	+	intron:898685	uc062aly.1	5152	hg38_genes_introns
PDE9A	1.28327	7.12961	640.675	2.08161e-12	4.34733e-10	chr21	42731361	42731640	280	*	chip1_peak_101	519.24	14.7811	1.89137e-08	0.000822733	chr21	42699012	42732069	33058	+	intron:898701	uc002zbn.4	5152	hg38_genes_introns
PDE9A	1.28327	7.12961	640.675	2.08161e-12	4.34733e-10	chr21	42731361	42731640	280	*	chip1_peak_101	519.24	14.7811	1.89137e-08	0.000822733	chr21	42699012	42733355	34344	+	intron:898717	uc002zbt.4	5152	hg38_genes_introns
PDE9A	1.28327	7.12961	640.675	2.08161e-12	4.34733e-10	chr21	42731361	42731640	280	*	chip1_peak_101	519.24	14.7811	1.89137e-08	0.000822733	chr21	42699012	42732069	33058	+	intron:898733	uc062alz.1	5152	hg38_genes_introns
PDE9A	1.28327	7.12961	640.675	2.08161e-12	4.34733e-10	chr21	42731361	42731640	280	*	chip1_peak_101	519.24	14.7811	1.89137e-08	0.000822733	chr21	42731570	42731969	400	+	intronexonboundary:973751	uc002zbm.4	5152	hg38_genes_intronexonboundaries
PDE9A	1.28327	7.12961	640.675	2.08161e-12	4.34733e-10	chr21	42731361	42731640	280	*	chip1_peak_101	519.24	14.7811	1.89137e-08	0.000822733	chr21	42731570	42731969	400	+	intronexonboundary:973752	uc062alr.1	5152	hg38_genes_intronexonboundaries
PDE9A	1.28327	7.12961	640.675	2.08161e-12	4.34733e-10	chr21	42731361	42731640	280	*	chip1_peak_101	519.24	14.7811	1.89137e-08	0.000822733	chr21	42731570	42731969	400	+	intronexonboundary:973753	uc002zca.4	5152	hg38_genes_intronexonboundaries
PDE9A	1.28327	7.12961	640.675	2.08161e-12	4.34733e-10	chr21	42731361	42731640	280	*	chip1_peak_101	519.24	14.7811	1.89137e-08	0.000822733	chr21	42731570	42731969	400	+	intronexonboundary:973754	uc002zcb.4	5152	hg38_genes_intronexonboundaries
PDE9A	1.28327	7.12961	640.675	2.08161e-12	4.34733e-10	chr21	42731361	42731640	280	*	chip1_peak_101	519.24	14.7811	1.89137e-08	0.000822733	chr21	42731570	42731969	400	+	intronexonboundary:973755	uc002zce.4	5152	hg38_genes_intronexonboundaries
PDE9A	1.28327	7.12961	640.675	2.08161e-12	4.34733e-10	chr21	42731361	42731640	280	*	chip1_peak_101	519.24	14.7811	1.89137e-08	0.000822733	chr21	42731570	42731969	400	+	intronexonboundary:973756	uc062aly.1	5152	hg38_genes_intronexonboundaries
ID4	-1.58544	5.83295	634.051	2.22365e-12	4.51897e-10	chr6	19837091	19837440	350	*	chip1_peak_394	373.919	10.6443	3.39038e-06	0.0532896	chr6	19836386	19837385	1000	+	promoter:56433	uc003ncw.5	3400	hg38_genes_promoters
ID4	-1.58544	5.83295	634.051	2.22365e-12	4.51897e-10	chr6	19837091	19837440	350	*	chip1_peak_394	373.919	10.6443	3.39038e-06	0.0532896	chr6	19836441	19837440	1000	+	promoter:56434	uc063mci.1	3400	hg38_genes_promoters
ID4	-1.58544	5.83295	634.051	2.22365e-12	4.51897e-10	chr6	19837091	19837440	350	*	chip1_peak_394	373.919	10.6443	3.39038e-06	0.0532896	chr6	19837386	19837754	369	+	5UTR:42185	uc003ncw.5	3400	hg38_genes_5UTRs
ID4	-1.58544	5.83295	634.051	2.22365e-12	4.51897e-10	chr6	19837091	19837440	350	*	chip1_peak_394	373.919	10.6443	3.39038e-06	0.0532896	chr6	19837386	19838195	810	+	exon:362459	uc003ncw.5	3400	hg38_genes_exons
ID4	-1.58544	5.83295	634.051	2.22365e-12	4.51897e-10	chr6	19837091	19837440	350	*	chip1_peak_394	373.919	10.6443	3.39038e-06	0.0532896	chr6	19837386	19838195	810	+	firstexon:56433	uc003ncw.5	3400	hg38_genes_firstexons
CDCA5	-1.5142	4.95397	378.819	5.7489e-11	5.05749e-09	chr11	65083831	65084250	420	*	chip1_peak_69	318.367	9.06288	2.33534e-09	0.000133693	chr11	65083901	65084900	1000	-	promoter:99800	uc058ddl.1	113130	hg38_genes_promoters
CDCA5	-1.5142	4.95397	378.819	5.7489e-11	5.05749e-09	chr11	65083831	65084250	420	*	chip1_peak_69	318.367	9.06288	2.33534e-09	0.000133693	chr11	65084152	65085151	1000	-	promoter:99801	uc001ocp.3	113130	hg38_genes_promoters
CDCA5	-1.5142	4.95397	378.819	5.7489e-11	5.05749e-09	chr11	65083831	65084250	420	*	chip1_peak_69	318.367	9.06288	2.33534e-09	0.000133693	chr11	65083532	65084531	1000	-	promoter:99802	uc058ddm.1	113130	hg38_genes_promoters
CDCA5	-1.5142	4.95397	378.819	5.7489e-11	5.05749e-09	chr11	65083831	65084250	420	*	chip1_peak_69	318.367	9.06288	2.33534e-09	0.000133693	chr11	65084048	65085047	1000	-	promoter:99803	uc058ddn.1	113130	hg38_genes_promoters
CDCA5	-1.5142	4.95397	378.819	5.7489e-11	5.05749e-09	chr11	65083831	65084250	420	*	chip1_peak_69	318.367	9.06288	2.33534e-09	0.000133693	chr11	65084040	65085039	1000	-	promoter:99804	uc058ddo.1	113130	hg38_genes_promoters
CDCA5	-1.5142	4.95397	378.819	5.7489e-11	5.05749e-09	chr11	65083831	65084250	420	*	chip1_peak_69	318.367	9.06288	2.33534e-09	0.000133693	chr11	65084165	65085164	1000	-	promoter:99805	uc058ddp.1	113130	hg38_genes_promoters
CDCA5	-1.5142	4.95397	378.819	5.7489e-11	5.05749e-09	chr11	65083831	65084250	420	*	chip1_peak_69	318.367	9.06288	2.33534e-09	0.000133693	chr11	65083978	65084977	1000	-	promoter:99806	uc058ddq.1	113130	hg38_genes_promoters
CDCA5	-1.5142	4.95397	378.819	5.7489e-11	5.05749e-09	chr11	65083831	65084250	420	*	chip1_peak_69	318.367	9.06288	2.33534e-09	0.000133693	chr11	65083897	65084896	1000	-	promoter:99807	uc058ddr.1	113130	hg38_genes_promoters
CDCA5	-1.5142	4.95397	378.819	5.7489e-11	5.05749e-09	chr11	65083831	65084250	420	*	chip1_peak_69	318.367	9.06288	2.33534e-09	0.000133693	chr11	65080390	65084389	4000	-	1to5kb:99798	uc001oco.4	113130	hg38_genes_1to5kb
CDCA5	-1.5142	4.95397	378.819	5.7489e-11	5.05749e-09	chr11	65083831	65084250	420	*	chip1_peak_69	318.367	9.06288	2.33534e-09	0.000133693	chr11	65080416	65084415	4000	-	1to5kb:99799	uc058ddk.1	113130	hg38_genes_1to5kb
CDCA5	-1.5142	4.95397	378.819	5.7489e-11	5.05749e-09	chr11	65083831	65084250	420	*	chip1_peak_69	318.367	9.06288	2.33534e-09	0.000133693	chr11	65083933	65083978	46	-	CDS:394123	uc001ocp.3	113130	hg38_genes_cds
CDCA5	-1.5142	4.95397	378.819	5.7489e-11	5.05749e-09	chr11	65083831	65084250	420	*	chip1_peak_69	318.367	9.06288	2.33534e-09	0.000133693	chr11	65083933	65083978	46	-	CDS:394132	uc058ddn.1	113130	hg38_genes_cds
CDCA5	-1.5142	4.95397	378.819	5.7489e-11	5.05749e-09	chr11	65083831	65084250	420	*	chip1_peak_69	318.367	9.06288	2.33534e-09	0.000133693	chr11	65083933	65083977	45	-	CDS:394137	uc058ddq.1	113130	hg38_genes_cds
CDCA5	-1.5142	4.95397	378.819	5.7489e-11	5.05749e-09	chr11	65083831	65084250	420	*	chip1_peak_69	318.367	9.06288	2.33534e-09	0.000133693	chr11	65083979	65084151	173	-	5UTR:75815	uc001ocp.3	113130	hg38_genes_5UTRs
CDCA5	-1.5142	4.95397	378.819	5.7489e-11	5.05749e-09	chr11	65083831	65084250	420	*	chip1_peak_69	318.367	9.06288	2.33534e-09	0.000133693	chr11	65083979	65084047	69	-	5UTR:75816	uc058ddn.1	113130	hg38_genes_5UTRs
CDCA5	-1.5142	4.95397	378.819	5.7489e-11	5.05749e-09	chr11	65083831	65084250	420	*	chip1_peak_69	318.367	9.06288	2.33534e-09	0.000133693	chr11	65083629	65083900	272	-	exon:638790	uc058ddl.1	113130	hg38_genes_exons
CDCA5	-1.5142	4.95397	378.819	5.7489e-11	5.05749e-09	chr11	65083831	65084250	420	*	chip1_peak_69	318.367	9.06288	2.33534e-09	0.000133693	chr11	65083933	65084151	219	-	exon:638795	uc001ocp.3	113130	hg38_genes_exons
CDCA5	-1.5142	4.95397	378.819	5.7489e-11	5.05749e-09	chr11	65083831	65084250	420	*	chip1_peak_69	318.367	9.06288	2.33534e-09	0.000133693	chr11	65083933	65084047	115	-	exon:638805	uc058ddn.1	113130	hg38_genes_exons
CDCA5	-1.5142	4.95397	378.819	5.7489e-11	5.05749e-09	chr11	65083831	65084250	420	*	chip1_peak_69	318.367	9.06288	2.33534e-09	0.000133693	chr11	65083629	65084039	411	-	exon:638810	uc058ddo.1	113130	hg38_genes_exons
CDCA5	-1.5142	4.95397	378.819	5.7489e-11	5.05749e-09	chr11	65083831	65084250	420	*	chip1_peak_69	318.367	9.06288	2.33534e-09	0.000133693	chr11	65084071	65084164	94	-	exon:638815	uc058ddp.1	113130	hg38_genes_exons
CDCA5	-1.5142	4.95397	378.819	5.7489e-11	5.05749e-09	chr11	65083831	65084250	420	*	chip1_peak_69	318.367	9.06288	2.33534e-09	0.000133693	chr11	65083933	65083977	45	-	exon:638820	uc058ddq.1	113130	hg38_genes_exons
CDCA5	-1.5142	4.95397	378.819	5.7489e-11	5.05749e-09	chr11	65083831	65084250	420	*	chip1_peak_69	318.367	9.06288	2.33534e-09	0.000133693	chr11	65083629	65083896	268	-	exon:638826	uc058ddr.1	113130	hg38_genes_exons
CDCA5	-1.5142	4.95397	378.819	5.7489e-11	5.05749e-09	chr11	65083831	65084250	420	*	chip1_peak_69	318.367	9.06288	2.33534e-09	0.000133693	chr11	65083629	65083900	272	-	firstexon:99800	uc058ddl.1	113130	hg38_genes_firstexons
CDCA5	-1.5142	4.95397	378.819	5.7489e-11	5.05749e-09	chr11	65083831	65084250	420	*	chip1_peak_69	318.367	9.06288	2.33534e-09	0.000133693	chr11	65083933	65084151	219	-	firstexon:99801	uc001ocp.3	113130	hg38_genes_firstexons
CDCA5	-1.5142	4.95397	378.819	5.7489e-11	5.05749e-09	chr11	65083831	65084250	420	*	chip1_peak_69	318.367	9.06288	2.33534e-09	0.000133693	chr11	65083933	65084047	115	-	firstexon:99803	uc058ddn.1	113130	hg38_genes_firstexons
CDCA5	-1.5142	4.95397	378.819	5.7489e-11	5.05749e-09	chr11	65083831	65084250	420	*	chip1_peak_69	318.367	9.06288	2.33534e-09	0.000133693	chr11	65083629	65084039	411	-	firstexon:99804	uc058ddo.1	113130	hg38_genes_firstexons
CDCA5	-1.5142	4.95397	378.819	5.7489e-11	5.05749e-09	chr11	65083831	65084250	420	*	chip1_peak_69	318.367	9.06288	2.33534e-09	0.000133693	chr11	65084071	65084164	94	-	firstexon:99805	uc058ddp.1	113130	hg38_genes_firstexons
CDCA5	-1.5142	4.95397	378.819	5.7489e-11	5.05749e-09	chr11	65083831	65084250	420	*	chip1_peak_69	318.367	9.06288	2.33534e-09	0.000133693	chr11	65083933	65083977	45	-	firstexon:99806	uc058ddq.1	113130	hg38_genes_firstexons
CDCA5	-1.5142	4.95397	378.819	5.7489e-11	5.05749e-09	chr11	65083831	65084250	420	*	chip1_peak_69	318.367	9.06288	2.33534e-09	0.000133693	chr11	65083629	65083896	268	-	firstexon:99807	uc058ddr.1	113130	hg38_genes_firstexons
CDCA5	-1.5142	4.95397	378.819	5.7489e-11	5.05749e-09	chr11	65083831	65084250	420	*	chip1_peak_69	318.367	9.06288	2.33534e-09	0.000133693	chr11	65083724	65083932	209	-	intron:538999	uc001ocp.3	113130	hg38_genes_introns
CDCA5	-1.5142	4.95397	378.819	5.7489e-11	5.05749e-09	chr11	65083831	65084250	420	*	chip1_peak_69	318.367	9.06288	2.33534e-09	0.000133693	chr11	65083724	65083932	209	-	intron:539006	uc058ddn.1	113130	hg38_genes_introns
CDCA5	-1.5142	4.95397	378.819	5.7489e-11	5.05749e-09	chr11	65083831	65084250	420	*	chip1_peak_69	318.367	9.06288	2.33534e-09	0.000133693	chr11	65083724	65084070	347	-	intron:539014	uc058ddp.1	113130	hg38_genes_introns
CDCA5	-1.5142	4.95397	378.819	5.7489e-11	5.05749e-09	chr11	65083831	65084250	420	*	chip1_peak_69	318.367	9.06288	2.33534e-09	0.000133693	chr11	65083717	65083932	216	-	intron:539019	uc058ddq.1	113130	hg38_genes_introns
CDCA5	-1.5142	4.95397	378.819	5.7489e-11	5.05749e-09	chr11	65083831	65084250	420	*	chip1_peak_69	318.367	9.06288	2.33534e-09	0.000133693	chr11	65083517	65083916	400	-	intronexonboundary:581330	uc058ddq.1	113130	hg38_genes_intronexonboundaries
CDCA5	-1.5142	4.95397	378.819	5.7489e-11	5.05749e-09	chr11	65083831	65084250	420	*	chip1_peak_69	318.367	9.06288	2.33534e-09	0.000133693	chr11	65083524	65083923	400	-	intronexonboundary:581331	uc001ocp.3	113130	hg38_genes_intronexonboundaries
CDCA5	-1.5142	4.95397	378.819	5.7489e-11	5.05749e-09	chr11	65083831	65084250	420	*	chip1_peak_69	318.367	9.06288	2.33534e-09	0.000133693	chr11	65083524	65083923	400	-	intronexonboundary:581332	uc058ddn.1	113130	hg38_genes_intronexonboundaries
CDCA5	-1.5142	4.95397	378.819	5.7489e-11	5.05749e-09	chr11	65083831	65084250	420	*	chip1_peak_69	318.367	9.06288	2.33534e-09	0.000133693	chr11	65083524	65083923	400	-	intronexonboundary:581333	uc058ddp.1	113130	hg38_genes_intronexonboundaries
CDCA5	-1.5142	4.95397	378.819	5.7489e-11	5.05749e-09	chr11	65083831	65084250	420	*	chip1_peak_69	318.367	9.06288	2.33534e-09	0.000133693	chr11	65083697	65084096	400	-	intronexonboundary:581334	uc058ddr.1	113130	hg38_genes_intronexonboundaries
CDCA5	-1.5142	4.95397	378.819	5.7489e-11	5.05749e-09	chr11	65083831	65084250	420	*	chip1_peak_69	318.367	9.06288	2.33534e-09	0.000133693	chr11	65083701	65084100	400	-	intronexonboundary:581335	uc058ddl.1	113130	hg38_genes_intronexonboundaries
CDCA5	-1.5142	4.95397	378.819	5.7489e-11	5.05749e-09	chr11	65083831	65084250	420	*	chip1_peak_69	318.367	9.06288	2.33534e-09	0.000133693	chr11	65083778	65084177	400	-	intronexonboundary:581336	uc058ddq.1	113130	hg38_genes_intronexonboundaries
CDCA5	-1.5142	4.95397	378.819	5.7489e-11	5.05749e-09	chr11	65083831	65084250	420	*	chip1_peak_69	318.367	9.06288	2.33534e-09	0.000133693	chr11	65083840	65084239	400	-	intronexonboundary:581337	uc058ddo.1	113130	hg38_genes_intronexonboundaries
CDCA5	-1.5142	4.95397	378.819	5.7489e-11	5.05749e-09	chr11	65083831	65084250	420	*	chip1_peak_69	318.367	9.06288	2.33534e-09	0.000133693	chr11	65083848	65084247	400	-	intronexonboundary:581338	uc058ddn.1	113130	hg38_genes_intronexonboundaries
CDCA5	-1.5142	4.95397	378.819	5.7489e-11	5.05749e-09	chr11	65083831	65084250	420	*	chip1_peak_69	318.367	9.06288	2.33534e-09	0.000133693	chr11	65083952	65084351	400	-	intronexonboundary:581339	uc001ocp.3	113130	hg38_genes_intronexonboundaries
CDCA5	-1.5142	4.95397	378.819	5.7489e-11	5.05749e-09	chr11	65083831	65084250	420	*	chip1_peak_69	318.367	9.06288	2.33534e-09	0.000133693	chr11	65083965	65084364	400	-	intronexonboundary:581340	uc058ddp.1	113130	hg38_genes_intronexonboundaries
CDCA5	-1.5142	4.95397	378.819	5.7489e-11	5.05749e-09	chr11	65083831	65084250	420	*	chip1_peak_69	318.367	9.06288	2.33534e-09	0.000133693	chr11	65083734	65084133	400	-	exonintronboundary:582576	uc001ocp.3	113130	hg38_genes_exonintronboundaries
CDCA5	-1.5142	4.95397	378.819	5.7489e-11	5.05749e-09	chr11	65083831	65084250	420	*	chip1_peak_69	318.367	9.06288	2.33534e-09	0.000133693	chr11	65083734	65084133	400	-	exonintronboundary:582577	uc058ddn.1	113130	hg38_genes_exonintronboundaries
CDCA5	-1.5142	4.95397	378.819	5.7489e-11	5.05749e-09	chr11	65083831	65084250	420	*	chip1_peak_69	318.367	9.06288	2.33534e-09	0.000133693	chr11	65083734	65084133	400	-	exonintronboundary:582578	uc058ddq.1	113130	hg38_genes_exonintronboundaries
CDCA5	-1.5142	4.95397	378.819	5.7489e-11	5.05749e-09	chr11	65083831	65084250	420	*	chip1_peak_69	318.367	9.06288	2.33534e-09	0.000133693	chr11	65083872	65084271	400	-	exonintronboundary:582579	uc058ddp.1	113130	hg38_genes_exonintronboundaries
ORC6	-1.45539	4.41149	345.532	1.02269e-10	7.39732e-09	chr16	46689371	46689580	210	*	chip1_peak_378	675.007	19.2153	3.11152e-06	0.0503336	chr16	46688643	46689642	1000	+	promoter:132443	uc059tug.1	23594	hg38_genes_promoters
ORC6	-1.45539	4.41149	345.532	1.02269e-10	7.39732e-09	chr16	46689371	46689580	210	*	chip1_peak_378	675.007	19.2153	3.11152e-06	0.0503336	chr16	46688646	46689645	1000	+	promoter:132444	uc002eeh.3	23594	hg38_genes_promoters
ORC6	-1.45539	4.41149	345.532	1.02269e-10	7.39732e-09	chr16	46689371	46689580	210	*	chip1_peak_378	675.007	19.2153	3.11152e-06	0.0503336	chr16	46688659	46689658	1000	+	promoter:132445	uc059tuh.1	23594	hg38_genes_promoters
ORC6	-1.45539	4.41149	345.532	1.02269e-10	7.39732e-09	chr16	46689371	46689580	210	*	chip1_peak_378	675.007	19.2153	3.11152e-06	0.0503336	chr16	46688682	46689681	1000	+	promoter:132446	uc059tui.1	23594	hg38_genes_promoters
ORC6	-1.45539	4.41149	345.532	1.02269e-10	7.39732e-09	chr16	46689371	46689580	210	*	chip1_peak_378	675.007	19.2153	3.11152e-06	0.0503336	chr16	46688697	46689696	1000	+	promoter:132447	uc059tuj.1	23594	hg38_genes_promoters
ORC6	-1.45539	4.41149	345.532	1.02269e-10	7.39732e-09	chr16	46689371	46689580	210	*	chip1_peak_378	675.007	19.2153	3.11152e-06	0.0503336	chr16	46688707	46689706	1000	+	promoter:132448	uc059tuk.1	23594	hg38_genes_promoters
ORC6	-1.45539	4.41149	345.532	1.02269e-10	7.39732e-09	chr16	46689371	46689580	210	*	chip1_peak_378	675.007	19.2153	3.11152e-06	0.0503336	chr16	46685786	46689785	4000	+	1to5kb:132449	uc059tul.1	23594	hg38_genes_1to5kb
ORC6	-1.45539	4.41149	345.532	1.02269e-10	7.39732e-09	chr16	46689371	46689580	210	*	chip1_peak_378	675.007	19.2153	3.11152e-06	0.0503336	chr16	46689570	46689969	400	+	exonintronboundary:764824	uc059tug.1	23594	hg38_genes_exonintronboundaries
ORC6	-1.45539	4.41149	345.532	1.02269e-10	7.39732e-09	chr16	46689371	46689580	210	*	chip1_peak_378	675.007	19.2153	3.11152e-06	0.0503336	chr16	46689570	46689969	400	+	exonintronboundary:764825	uc002eeh.3	23594	hg38_genes_exonintronboundaries
ORC6	-1.45539	4.41149	345.532	1.02269e-10	7.39732e-09	chr16	46689371	46689580	210	*	chip1_peak_378	675.007	19.2153	3.11152e-06	0.0503336	chr16	46689570	46689969	400	+	exonintronboundary:764826	uc059tuh.1	23594	hg38_genes_exonintronboundaries
ORC6	-1.45539	4.41149	345.532	1.02269e-10	7.39732e-09	chr16	46689371	46689580	210	*	chip1_peak_378	675.007	19.2153	3.11152e-06	0.0503336	chr16	46689570	46689969	400	+	exonintronboundary:764827	uc059tuj.1	23594	hg38_genes_exonintronboundaries
ORC6	-1.45539	4.41149	345.532	1.02269e-10	7.39732e-09	chr16	46689371	46689580	210	*	chip1_peak_378	675.007	19.2153	3.11152e-06	0.0503336	chr16	46689570	46689969	400	+	exonintronboundary:764828	uc059tuk.1	23594	hg38_genes_exonintronboundaries
POLA2	-1.00959	5.09263	336.923	1.19741e-10	8.37507e-09	chr11	65261701	65261910	210	*	chip1_peak_517	230.651	6.56588	7.34037e-06	0.0923716	chr11	65260762	65261761	1000	+	promoter:94032	uc001odj.4	23649	hg38_genes_promoters
POLA2	-1.00959	5.09263	336.923	1.19741e-10	8.37507e-09	chr11	65261701	65261910	210	*	chip1_peak_517	230.651	6.56588	7.34037e-06	0.0923716	chr11	65260920	65261919	1000	+	promoter:94033	uc010rod.2	23649	hg38_genes_promoters
POLA2	-1.00959	5.09263	336.923	1.19741e-10	8.37507e-09	chr11	65261701	65261910	210	*	chip1_peak_517	230.651	6.56588	7.34037e-06	0.0923716	chr11	65260932	65261931	1000	+	promoter:94034	uc009yqf.2	23649	hg38_genes_promoters
POLA2	-1.00959	5.09263	336.923	1.19741e-10	8.37507e-09	chr11	65261701	65261910	210	*	chip1_peak_517	230.651	6.56588	7.34037e-06	0.0923716	chr11	65261481	65265480	4000	+	1to5kb:94035	uc058dif.1	23649	hg38_genes_1to5kb
POLA2	-1.00959	5.09263	336.923	1.19741e-10	8.37507e-09	chr11	65261701	65261910	210	*	chip1_peak_517	230.651	6.56588	7.34037e-06	0.0923716	chr11	65261762	65262292	531	+	5UTR:71004	uc001odj.4	23649	hg38_genes_5UTRs
POLA2	-1.00959	5.09263	336.923	1.19741e-10	8.37507e-09	chr11	65261701	65261910	210	*	chip1_peak_517	230.651	6.56588	7.34037e-06	0.0923716	chr11	65261762	65262371	610	+	exon:603632	uc001odj.4	23649	hg38_genes_exons
POLA2	-1.00959	5.09263	336.923	1.19741e-10	8.37507e-09	chr11	65261701	65261910	210	*	chip1_peak_517	230.651	6.56588	7.34037e-06	0.0923716	chr11	65261762	65262371	610	+	firstexon:94032	uc001odj.4	23649	hg38_genes_firstexons
ATAD2	-1.19339	7.0378	331.434	1.32678e-10	8.94249e-09	chr8	123396491	123396840	350	*	chip1_peak_255	319.665	9.09985	9.61198e-07	0.0206215	chr8	123396435	123397434	1000	-	promoter:78385	uc064pxs.1	29028	hg38_genes_promoters
ATAD2	-1.19339	7.0378	331.434	1.32678e-10	8.94249e-09	chr8	123396491	123396840	350	*	chip1_peak_255	319.665	9.09985	9.61198e-07	0.0206215	chr8	123396466	123397465	1000	-	promoter:78386	uc003yqh.5	29028	hg38_genes_promoters
ATAD2	-1.19339	7.0378	331.434	1.32678e-10	8.94249e-09	chr8	123396491	123396840	350	*	chip1_peak_255	319.665	9.09985	9.61198e-07	0.0206215	chr8	123396380	123397379	1000	-	promoter:78388	uc064pxu.1	29028	hg38_genes_promoters
ATAD2	-1.19339	7.0378	331.434	1.32678e-10	8.94249e-09	chr8	123396491	123396840	350	*	chip1_peak_255	319.665	9.09985	9.61198e-07	0.0206215	chr8	123396402	123397401	1000	-	promoter:78389	uc064pxw.1	29028	hg38_genes_promoters
ATAD2	-1.19339	7.0378	331.434	1.32678e-10	8.94249e-09	chr8	123396491	123396840	350	*	chip1_peak_255	319.665	9.09985	9.61198e-07	0.0206215	chr8	123380678	123400742	20065	-	intron:421149	uc064pxt.1	29028	hg38_genes_introns
ATAD2	-1.19339	7.0378	331.434	1.32678e-10	8.94249e-09	chr8	123396491	123396840	350	*	chip1_peak_255	319.665	9.09985	9.61198e-07	0.0206215	chr8	123396180	123396579	400	-	intronexonboundary:455002	uc064pxu.1	29028	hg38_genes_intronexonboundaries
ATAD2	-1.19339	7.0378	331.434	1.32678e-10	8.94249e-09	chr8	123396491	123396840	350	*	chip1_peak_255	319.665	9.09985	9.61198e-07	0.0206215	chr8	123396202	123396601	400	-	intronexonboundary:455003	uc064pxw.1	29028	hg38_genes_intronexonboundaries
ATAD2	-1.19339	7.0378	331.434	1.32678e-10	8.94249e-09	chr8	123396491	123396840	350	*	chip1_peak_255	319.665	9.09985	9.61198e-07	0.0206215	chr8	123396235	123396634	400	-	intronexonboundary:455004	uc064pxs.1	29028	hg38_genes_intronexonboundaries
ATAD2	-1.19339	7.0378	331.434	1.32678e-10	8.94249e-09	chr8	123396491	123396840	350	*	chip1_peak_255	319.665	9.09985	9.61198e-07	0.0206215	chr8	123396266	123396665	400	-	intronexonboundary:455005	uc003yqh.5	29028	hg38_genes_intronexonboundaries
CDC25C	-1.44419	2.76867	310.226	2.00411e-10	1.25919e-08	chr5	138337851	138338270	420	*	chip1_peak_77	315.903	8.99275	3.58021e-09	0.000193238	chr5	138337956	138337968	13	-	CDS:213409	uc063hko.1	995	hg38_genes_cds
CDC25C	-1.44419	2.76867	310.226	2.00411e-10	1.25919e-08	chr5	138337851	138338270	420	*	chip1_peak_77	315.903	8.99275	3.58021e-09	0.000193238	chr5	138337956	138338355	400	-	5UTR:40738	uc063hkk.1	995	hg38_genes_5UTRs
CDC25C	-1.44419	2.76867	310.226	2.00411e-10	1.25919e-08	chr5	138337851	138338270	420	*	chip1_peak_77	315.903	8.99275	3.58021e-09	0.000193238	chr5	138337969	138338325	357	-	5UTR:40742	uc063hko.1	995	hg38_genes_5UTRs
CDC25C	-1.44419	2.76867	310.226	2.00411e-10	1.25919e-08	chr5	138337851	138338270	420	*	chip1_peak_77	315.903	8.99275	3.58021e-09	0.000193238	chr5	138337956	138338355	400	-	exon:351406	uc063hkk.1	995	hg38_genes_exons
CDC25C	-1.44419	2.76867	310.226	2.00411e-10	1.25919e-08	chr5	138337851	138338270	420	*	chip1_peak_77	315.903	8.99275	3.58021e-09	0.000193238	chr5	138337956	138338325	370	-	exon:351447	uc063hko.1	995	hg38_genes_exons
CDC25C	-1.44419	2.76867	310.226	2.00411e-10	1.25919e-08	chr5	138337851	138338270	420	*	chip1_peak_77	315.903	8.99275	3.58021e-09	0.000193238	chr5	138337956	138338355	400	-	firstexon:54500	uc063hkk.1	995	hg38_genes_firstexons
CDC25C	-1.44419	2.76867	310.226	2.00411e-10	1.25919e-08	chr5	138337851	138338270	420	*	chip1_peak_77	315.903	8.99275	3.58021e-09	0.000193238	chr5	138337956	138338325	370	-	firstexon:54504	uc063hko.1	995	hg38_genes_firstexons
CDC25C	-1.44419	2.76867	310.226	2.00411e-10	1.25919e-08	chr5	138337851	138338270	420	*	chip1_peak_77	315.903	8.99275	3.58021e-09	0.000193238	chr5	138331215	138337955	6741	-	intron:296919	uc063hkk.1	995	hg38_genes_introns
CDC25C	-1.44419	2.76867	310.226	2.00411e-10	1.25919e-08	chr5	138337851	138338270	420	*	chip1_peak_77	315.903	8.99275	3.58021e-09	0.000193238	chr5	138331219	138337955	6737	-	intron:296948	uc063hko.1	995	hg38_genes_introns
CDC25C	-1.44419	2.76867	310.226	2.00411e-10	1.25919e-08	chr5	138337851	138338270	420	*	chip1_peak_77	315.903	8.99275	3.58021e-09	0.000193238	chr5	138338126	138338525	400	-	intronexonboundary:319601	uc063hko.1	995	hg38_genes_intronexonboundaries
CDC25C	-1.44419	2.76867	310.226	2.00411e-10	1.25919e-08	chr5	138337851	138338270	420	*	chip1_peak_77	315.903	8.99275	3.58021e-09	0.000193238	chr5	138338156	138338555	400	-	intronexonboundary:319602	uc063hkk.1	995	hg38_genes_intronexonboundaries
CDC25C	-1.44419	2.76867	310.226	2.00411e-10	1.25919e-08	chr5	138337851	138338270	420	*	chip1_peak_77	315.903	8.99275	3.58021e-09	0.000193238	chr5	138337757	138338156	400	-	exonintronboundary:320833	uc063hkk.1	995	hg38_genes_exonintronboundaries
CDC25C	-1.44419	2.76867	310.226	2.00411e-10	1.25919e-08	chr5	138337851	138338270	420	*	chip1_peak_77	315.903	8.99275	3.58021e-09	0.000193238	chr5	138337757	138338156	400	-	exonintronboundary:320834	uc063hko.1	995	hg38_genes_exonintronboundaries
SLFN5	2.10571	3.57321	269.494	4.80493e-10	2.5467e-08	chr17	35242831	35243110	280	*	chip1_peak_243	337.271	9.60102	7.98499e-07	0.0177158	chr17	35242036	35243035	1000	+	promoter:141197	uc002hjf.5	162394	hg38_genes_promoters
SLFN5	2.10571	3.57321	269.494	4.80493e-10	2.5467e-08	chr17	35242831	35243110	280	*	chip1_peak_243	337.271	9.60102	7.98499e-07	0.0177158	chr17	35242071	35243070	1000	+	promoter:141198	uc010wcg.3	162394	hg38_genes_promoters
SLFN5	2.10571	3.57321	269.494	4.80493e-10	2.5467e-08	chr17	35242831	35243110	280	*	chip1_peak_243	337.271	9.60102	7.98499e-07	0.0177158	chr17	35242089	35243088	1000	+	promoter:141199	uc002hje.4	162394	hg38_genes_promoters
SLFN5	2.10571	3.57321	269.494	4.80493e-10	2.5467e-08	chr17	35242831	35243110	280	*	chip1_peak_243	337.271	9.60102	7.98499e-07	0.0177158	chr17	35243036	35243143	108	+	5UTR:108192	uc002hjf.5	162394	hg38_genes_5UTRs
SLFN5	2.10571	3.57321	269.494	4.80493e-10	2.5467e-08	chr17	35242831	35243110	280	*	chip1_peak_243	337.271	9.60102	7.98499e-07	0.0177158	chr17	35243071	35243143	73	+	5UTR:108194	uc010wcg.3	162394	hg38_genes_5UTRs
SLFN5	2.10571	3.57321	269.494	4.80493e-10	2.5467e-08	chr17	35242831	35243110	280	*	chip1_peak_243	337.271	9.60102	7.98499e-07	0.0177158	chr17	35243089	35243143	55	+	5UTR:108196	uc002hje.4	162394	hg38_genes_5UTRs
SLFN5	2.10571	3.57321	269.494	4.80493e-10	2.5467e-08	chr17	35242831	35243110	280	*	chip1_peak_243	337.271	9.60102	7.98499e-07	0.0177158	chr17	35243036	35243143	108	+	exon:890992	uc002hjf.5	162394	hg38_genes_exons
SLFN5	2.10571	3.57321	269.494	4.80493e-10	2.5467e-08	chr17	35242831	35243110	280	*	chip1_peak_243	337.271	9.60102	7.98499e-07	0.0177158	chr17	35243071	35243143	73	+	exon:890997	uc010wcg.3	162394	hg38_genes_exons
SLFN5	2.10571	3.57321	269.494	4.80493e-10	2.5467e-08	chr17	35242831	35243110	280	*	chip1_peak_243	337.271	9.60102	7.98499e-07	0.0177158	chr17	35243089	35243143	55	+	exon:891001	uc002hje.4	162394	hg38_genes_exons
SLFN5	2.10571	3.57321	269.494	4.80493e-10	2.5467e-08	chr17	35242831	35243110	280	*	chip1_peak_243	337.271	9.60102	7.98499e-07	0.0177158	chr17	35243036	35243143	108	+	firstexon:141197	uc002hjf.5	162394	hg38_genes_firstexons
SLFN5	2.10571	3.57321	269.494	4.80493e-10	2.5467e-08	chr17	35242831	35243110	280	*	chip1_peak_243	337.271	9.60102	7.98499e-07	0.0177158	chr17	35243071	35243143	73	+	firstexon:141198	uc010wcg.3	162394	hg38_genes_firstexons
SLFN5	2.10571	3.57321	269.494	4.80493e-10	2.5467e-08	chr17	35242831	35243110	280	*	chip1_peak_243	337.271	9.60102	7.98499e-07	0.0177158	chr17	35243089	35243143	55	+	firstexon:141199	uc002hje.4	162394	hg38_genes_firstexons
SLFN5	2.10571	3.57321	269.494	4.80493e-10	2.5467e-08	chr17	35242831	35243110	280	*	chip1_peak_243	337.271	9.60102	7.98499e-07	0.0177158	chr17	35242943	35243342	400	+	exonintronboundary:810796	uc002hjf.5	162394	hg38_genes_exonintronboundaries
SLFN5	2.10571	3.57321	269.494	4.80493e-10	2.5467e-08	chr17	35242831	35243110	280	*	chip1_peak_243	337.271	9.60102	7.98499e-07	0.0177158	chr17	35242943	35243342	400	+	exonintronboundary:810797	uc010wcg.3	162394	hg38_genes_exonintronboundaries
SLFN5	2.10571	3.57321	269.494	4.80493e-10	2.5467e-08	chr17	35242831	35243110	280	*	chip1_peak_243	337.271	9.60102	7.98499e-07	0.0177158	chr17	35242943	35243342	400	+	exonintronboundary:810798	uc002hje.4	162394	hg38_genes_exonintronboundaries
KNL1	-1.64925	5.08168	230.958	1.24568e-09	5.43265e-08	chr15	40593631	40593980	350	*	chip1_peak_168	414.453	11.7982	1.63275e-07	0.00495603	chr15	40593020	40594019	1000	+	promoter:123691	uc010bbs.2	57082	hg38_genes_promoters
KNL1	-1.64925	5.08168	230.958	1.24568e-09	5.43265e-08	chr15	40593631	40593980	350	*	chip1_peak_168	414.453	11.7982	1.63275e-07	0.00495603	chr15	40593034	40594033	1000	+	promoter:123692	uc059hti.1	57082	hg38_genes_promoters
KNL1	-1.64925	5.08168	230.958	1.24568e-09	5.43265e-08	chr15	40593631	40593980	350	*	chip1_peak_168	414.453	11.7982	1.63275e-07	0.00495603	chr15	40593035	40594034	1000	+	promoter:123693	uc059htj.1	57082	hg38_genes_promoters
KNL1	-1.64925	5.08168	230.958	1.24568e-09	5.43265e-08	chr15	40593631	40593980	350	*	chip1_peak_168	414.453	11.7982	1.63275e-07	0.00495603	chr15	40593249	40594248	1000	+	promoter:123694	uc059htk.1	57082	hg38_genes_promoters
KNL1	-1.64925	5.08168	230.958	1.24568e-09	5.43265e-08	chr15	40593631	40593980	350	*	chip1_peak_168	414.453	11.7982	1.63275e-07	0.00495603	chr15	40593249	40594248	1000	+	promoter:123695	uc059htl.1	57082	hg38_genes_promoters
KNL1	-1.64925	5.08168	230.958	1.24568e-09	5.43265e-08	chr15	40593631	40593980	350	*	chip1_peak_168	414.453	11.7982	1.63275e-07	0.00495603	chr15	40593249	40594248	1000	+	promoter:123696	uc010bbt.1	57082	hg38_genes_promoters
KNL1	-1.64925	5.08168	230.958	1.24568e-09	5.43265e-08	chr15	40593631	40593980	350	*	chip1_peak_168	414.453	11.7982	1.63275e-07	0.00495603	chr15	40593265	40594264	1000	+	promoter:123697	uc059htm.1	57082	hg38_genes_promoters
KNL1	-1.64925	5.08168	230.958	1.24568e-09	5.43265e-08	chr15	40593631	40593980	350	*	chip1_peak_168	414.453	11.7982	1.63275e-07	0.00495603	chr15	40593272	40594271	1000	+	promoter:123698	uc059htn.1	57082	hg38_genes_promoters
ID2	-1.09971	7.67644	193.238	3.71128e-09	1.27386e-07	chr2	8681821	8681960	140	*	chip1_peak_355	504.776	14.3694	2.71762e-06	0.0457023	chr2	8680983	8681982	1000	+	promoter:16192	uc061glp.1	3398	hg38_genes_promoters
ID2	-1.09971	7.67644	193.238	3.71128e-09	1.27386e-07	chr2	8681821	8681960	140	*	chip1_peak_355	504.776	14.3694	2.71762e-06	0.0457023	chr2	8681056	8682055	1000	+	promoter:16193	uc061glq.1	3398	hg38_genes_promoters
ID2	-1.09971	7.67644	193.238	3.71128e-09	1.27386e-07	chr2	8681821	8681960	140	*	chip1_peak_355	504.776	14.3694	2.71762e-06	0.0457023	chr2	8681780	8682779	1000	+	promoter:16194	uc061glr.1	3398	hg38_genes_promoters
ID2	-1.09971	7.67644	193.238	3.71128e-09	1.27386e-07	chr2	8681821	8681960	140	*	chip1_peak_355	504.776	14.3694	2.71762e-06	0.0457023	chr2	8681854	8682165	312	+	5UTR:11733	uc002qza.4	3398	hg38_genes_5UTRs
ID2	-1.09971	7.67644	193.238	3.71128e-09	1.27386e-07	chr2	8681821	8681960	140	*	chip1_peak_355	504.776	14.3694	2.71762e-06	0.0457023	chr2	8681854	8682513	660	+	exon:105889	uc002qza.4	3398	hg38_genes_exons
ID2	-1.09971	7.67644	193.238	3.71128e-09	1.27386e-07	chr2	8681821	8681960	140	*	chip1_peak_355	504.776	14.3694	2.71762e-06	0.0457023	chr2	8681566	8681853	288	+	intron:89698	uc002qza.4	3398	hg38_genes_introns
ID2	-1.09971	7.67644	193.238	3.71128e-09	1.27386e-07	chr2	8681821	8681960	140	*	chip1_peak_355	504.776	14.3694	2.71762e-06	0.0457023	chr2	8681654	8682053	400	+	intronexonboundary:96665	uc002qza.4	3398	hg38_genes_intronexonboundaries
SH3BGR	1.46897	4.42383	143.822	2.2061e-08	5.38913e-07	chr21	39445631	39445770	140	*	chip1_peak_551	252.629	7.19154	8.96638e-06	0.106869	chr21	39444855	39445854	1000	+	promoter:171151	uc002yxz.4	6450	hg38_genes_promoters
SH3BGR	1.46897	4.42383	143.822	2.2061e-08	5.38913e-07	chr21	39445631	39445770	140	*	chip1_peak_551	252.629	7.19154	8.96638e-06	0.106869	chr21	39444865	39445864	1000	+	promoter:171152	uc062afv.1	6450	hg38_genes_promoters
SH3BGR	1.46897	4.42383	143.822	2.2061e-08	5.38913e-07	chr21	39445631	39445770	140	*	chip1_peak_551	252.629	7.19154	8.96638e-06	0.106869	chr21	39444875	39445874	1000	+	promoter:171153	uc062afw.1	6450	hg38_genes_promoters
SH3BGR	1.46897	4.42383	143.822	2.2061e-08	5.38913e-07	chr21	39445631	39445770	140	*	chip1_peak_551	252.629	7.19154	8.96638e-06	0.106869	chr21	39444931	39445930	1000	+	promoter:171154	uc062afx.1	6450	hg38_genes_promoters
SH3BGR	1.46897	4.42383	143.822	2.2061e-08	5.38913e-07	chr21	39445631	39445770	140	*	chip1_peak_551	252.629	7.19154	8.96638e-06	0.106869	chr21	39444942	39445941	1000	+	promoter:171155	uc062afy.1	6450	hg38_genes_promoters
SH3BGR	1.46897	4.42383	143.822	2.2061e-08	5.38913e-07	chr21	39445631	39445770	140	*	chip1_peak_551	252.629	7.19154	8.96638e-06	0.106869	chr21	39445692	39446091	400	+	exonintronboundary:969833	uc062afv.1	6450	hg38_genes_exonintronboundaries
SH3BGR	1.46897	4.42383	143.822	2.2061e-08	5.38913e-07	chr21	39445631	39445770	140	*	chip1_peak_551	252.629	7.19154	8.96638e-06	0.106869	chr21	39445729	39446128	400	+	exonintronboundary:969834	uc002yxz.4	6450	hg38_genes_exonintronboundaries
TMPO-AS1	-1.35522	1.88998	141.505	2.43064e-08	5.72298e-07	chr12	98515341	98515550	210	*	chip1_peak_348	392.85	11.1832	2.32167e-06	0.0404919	chr12	98512973	98515897	2925	-	exon:713615	uc001tfg.4	100128191	hg38_genes_exons
TMPO-AS1	-1.35522	1.88998	141.505	2.43064e-08	5.72298e-07	chr12	98515341	98515550	210	*	chip1_peak_348	392.85	11.1832	2.32167e-06	0.0404919	chr12	98515477	98515897	421	-	exon:713617	uc058scb.1	100128191	hg38_genes_exons
TMPO-AS1	-1.35522	1.88998	141.505	2.43064e-08	5.72298e-07	chr12	98515341	98515550	210	*	chip1_peak_348	392.85	11.1832	2.32167e-06	0.0404919	chr12	98515294	98515390	97	-	exon:713618	uc058scb.1	100128191	hg38_genes_exons
TMPO-AS1	-1.35522	1.88998	141.505	2.43064e-08	5.72298e-07	chr12	98515341	98515550	210	*	chip1_peak_348	392.85	11.1832	2.32167e-06	0.0404919	chr12	98515391	98515476	86	-	intron:601885	uc058scb.1	100128191	hg38_genes_introns
TMPO-AS1	-1.35522	1.88998	141.505	2.43064e-08	5.72298e-07	chr12	98515341	98515550	210	*	chip1_peak_348	392.85	11.1832	2.32167e-06	0.0404919	chr12	98515191	98515590	400	-	intronexonboundary:650267	uc058scb.1	100128191	hg38_genes_intronexonboundaries
TMPO-AS1	-1.35522	1.88998	141.505	2.43064e-08	5.72298e-07	chr12	98515341	98515550	210	*	chip1_peak_348	392.85	11.1832	2.32167e-06	0.0404919	chr12	98515278	98515677	400	-	exonintronboundary:649676	uc058scb.1	100128191	hg38_genes_exonintronboundaries
TMPO-AS1	-1.35522	1.88998	141.505	2.43064e-08	5.72298e-07	chr12	98515341	98515550	210	*	chip1_peak_348	392.85	11.1832	2.32167e-06	0.0404919	chr12	98512973	98516422	3450	-	antisense:7504	ENST00000548760.2	100128191	hg38_lncrna_gencode
TMPO-AS1	-1.35522	1.88998	141.505	2.43064e-08	5.72298e-07	chr12	98515341	98515550	210	*	chip1_peak_348	392.85	11.1832	2.32167e-06	0.0404919	chr12	98515294	98516210	917	-	antisense:7505	ENST00000546421.1	100128191	hg38_lncrna_gencode
XRCC2	-1.47829	3.76599	137.639	2.86688e-08	6.51996e-07	chr7	152675951	152676370	420	*	chip1_peak_62	398.269	11.3374	1.56152e-09	9.63849e-05	chr7	152676166	152677165	1000	-	promoter:72141	uc003wld.4	7516	hg38_genes_promoters
XRCC2	-1.47829	3.76599	137.639	2.86688e-08	6.51996e-07	chr7	152675951	152676370	420	*	chip1_peak_62	398.269	11.3374	1.56152e-09	9.63849e-05	chr7	152676041	152676079	39	-	CDS:284361	uc003wld.4	7516	hg38_genes_cds
XRCC2	-1.47829	3.76599	137.639	2.86688e-08	6.51996e-07	chr7	152675951	152676370	420	*	chip1_peak_62	398.269	11.3374	1.56152e-09	9.63849e-05	chr7	152676080	152676165	86	-	5UTR:54593	uc003wld.4	7516	hg38_genes_5UTRs
XRCC2	-1.47829	3.76599	137.639	2.86688e-08	6.51996e-07	chr7	152675951	152676370	420	*	chip1_peak_62	398.269	11.3374	1.56152e-09	9.63849e-05	chr7	152676041	152676165	125	-	exon:464064	uc003wld.4	7516	hg38_genes_exons
XRCC2	-1.47829	3.76599	137.639	2.86688e-08	6.51996e-07	chr7	152675951	152676370	420	*	chip1_peak_62	398.269	11.3374	1.56152e-09	9.63849e-05	chr7	152676041	152676165	125	-	firstexon:72141	uc003wld.4	7516	hg38_genes_firstexons
XRCC2	-1.47829	3.76599	137.639	2.86688e-08	6.51996e-07	chr7	152675951	152676370	420	*	chip1_peak_62	398.269	11.3374	1.56152e-09	9.63849e-05	chr7	152660783	152676040	15258	-	intron:391925	uc003wld.4	7516	hg38_genes_introns
XRCC2	-1.47829	3.76599	137.639	2.86688e-08	6.51996e-07	chr7	152675951	152676370	420	*	chip1_peak_62	398.269	11.3374	1.56152e-09	9.63849e-05	chr7	152675966	152676365	400	-	intronexonboundary:423158	uc003wld.4	7516	hg38_genes_intronexonboundaries
XRCC2	-1.47829	3.76599	137.639	2.86688e-08	6.51996e-07	chr7	152675951	152676370	420	*	chip1_peak_62	398.269	11.3374	1.56152e-09	9.63849e-05	chr7	152675842	152676241	400	-	exonintronboundary:422430	uc003wld.4	7516	hg38_genes_exonintronboundaries
WDR74	-1.27592	5.95656	120.944	6.16415e-08	1.20743e-06	chr11	62841661	62842010	350	*	chip1_peak_187	538.167	15.3199	3.00281e-07	0.00818185	chr11	62841810	62842809	1000	-	promoter:99494	uc009yoi.3	54663	hg38_genes_promoters
WDR74	-1.27592	5.95656	120.944	6.16415e-08	1.20743e-06	chr11	62841661	62842010	350	*	chip1_peak_187	538.167	15.3199	3.00281e-07	0.00818185	chr11	62841810	62842809	1000	-	promoter:99506	uc031xqz.2	54663	hg38_genes_promoters
WDR74	-1.27592	5.95656	120.944	6.16415e-08	1.20743e-06	chr11	62841661	62842010	350	*	chip1_peak_187	538.167	15.3199	3.00281e-07	0.00818185	chr11	62840582	62844581	4000	-	1to5kb:99491	uc001nvl.3	54663	hg38_genes_1to5kb
WDR74	-1.27592	5.95656	120.944	6.16415e-08	1.20743e-06	chr11	62841661	62842010	350	*	chip1_peak_187	538.167	15.3199	3.00281e-07	0.00818185	chr11	62840662	62844661	4000	-	1to5kb:99492	uc058cof.1	54663	hg38_genes_1to5kb
WDR74	-1.27592	5.95656	120.944	6.16415e-08	1.20743e-06	chr11	62841661	62842010	350	*	chip1_peak_187	538.167	15.3199	3.00281e-07	0.00818185	chr11	62841157	62845156	4000	-	1to5kb:99493	uc001nvm.3	54663	hg38_genes_1to5kb
WDR74	-1.27592	5.95656	120.944	6.16415e-08	1.20743e-06	chr11	62841661	62842010	350	*	chip1_peak_187	538.167	15.3199	3.00281e-07	0.00818185	chr11	62841381	62845380	4000	-	1to5kb:99495	uc058coh.1	54663	hg38_genes_1to5kb
WDR74	-1.27592	5.95656	120.944	6.16415e-08	1.20743e-06	chr11	62841661	62842010	350	*	chip1_peak_187	538.167	15.3199	3.00281e-07	0.00818185	chr11	62840583	62844582	4000	-	1to5kb:99498	uc058cok.1	54663	hg38_genes_1to5kb
WDR74	-1.27592	5.95656	120.944	6.16415e-08	1.20743e-06	chr11	62841661	62842010	350	*	chip1_peak_187	538.167	15.3199	3.00281e-07	0.00818185	chr11	62840597	62844596	4000	-	1to5kb:99499	uc058col.1	54663	hg38_genes_1to5kb
WDR74	-1.27592	5.95656	120.944	6.16415e-08	1.20743e-06	chr11	62841661	62842010	350	*	chip1_peak_187	538.167	15.3199	3.00281e-07	0.00818185	chr11	62840578	62844577	4000	-	1to5kb:99500	uc058com.1	54663	hg38_genes_1to5kb
WDR74	-1.27592	5.95656	120.944	6.16415e-08	1.20743e-06	chr11	62841661	62842010	350	*	chip1_peak_187	538.167	15.3199	3.00281e-07	0.00818185	chr11	62840559	62844558	4000	-	1to5kb:99502	uc058coo.1	54663	hg38_genes_1to5kb
WDR74	-1.27592	5.95656	120.944	6.16415e-08	1.20743e-06	chr11	62841661	62842010	350	*	chip1_peak_187	538.167	15.3199	3.00281e-07	0.00818185	chr11	62840582	62844581	4000	-	1to5kb:99503	uc058cop.1	54663	hg38_genes_1to5kb
WDR74	-1.27592	5.95656	120.944	6.16415e-08	1.20743e-06	chr11	62841661	62842010	350	*	chip1_peak_187	538.167	15.3199	3.00281e-07	0.00818185	chr11	62837677	62841676	4000	-	1to5kb:99504	uc058coq.1	54663	hg38_genes_1to5kb
WDR74	-1.27592	5.95656	120.944	6.16415e-08	1.20743e-06	chr11	62841661	62842010	350	*	chip1_peak_187	538.167	15.3199	3.00281e-07	0.00818185	chr11	62840585	62844584	4000	-	1to5kb:99505	uc058cor.1	54663	hg38_genes_1to5kb
WDR74	-1.27592	5.95656	120.944	6.16415e-08	1.20743e-06	chr11	62841661	62842010	350	*	chip1_peak_187	538.167	15.3199	3.00281e-07	0.00818185	chr11	62841569	62841809	241	-	5UTR:75573	uc009yoi.3	54663	hg38_genes_5UTRs
WDR74	-1.27592	5.95656	120.944	6.16415e-08	1.20743e-06	chr11	62841661	62842010	350	*	chip1_peak_187	538.167	15.3199	3.00281e-07	0.00818185	chr11	62841569	62841809	241	-	5UTR:75579	uc031xqz.2	54663	hg38_genes_5UTRs
WDR74	-1.27592	5.95656	120.944	6.16415e-08	1.20743e-06	chr11	62841661	62842010	350	*	chip1_peak_187	538.167	15.3199	3.00281e-07	0.00818185	chr11	62841569	62841809	241	-	exon:636732	uc009yoi.3	54663	hg38_genes_exons
WDR74	-1.27592	5.95656	120.944	6.16415e-08	1.20743e-06	chr11	62841661	62842010	350	*	chip1_peak_187	538.167	15.3199	3.00281e-07	0.00818185	chr11	62841569	62841809	241	-	exon:636804	uc031xqz.2	54663	hg38_genes_exons
WDR74	-1.27592	5.95656	120.944	6.16415e-08	1.20743e-06	chr11	62841661	62842010	350	*	chip1_peak_187	538.167	15.3199	3.00281e-07	0.00818185	chr11	62841569	62841809	241	-	firstexon:99494	uc009yoi.3	54663	hg38_genes_firstexons
WDR74	-1.27592	5.95656	120.944	6.16415e-08	1.20743e-06	chr11	62841661	62842010	350	*	chip1_peak_187	538.167	15.3199	3.00281e-07	0.00818185	chr11	62841569	62841809	241	-	firstexon:99506	uc031xqz.2	54663	hg38_genes_firstexons
WDR74	-1.27592	5.95656	120.944	6.16415e-08	1.20743e-06	chr11	62841661	62842010	350	*	chip1_peak_187	538.167	15.3199	3.00281e-07	0.00818185	chr11	62841610	62842009	400	-	intronexonboundary:579318	uc009yoi.3	54663	hg38_genes_intronexonboundaries
WDR74	-1.27592	5.95656	120.944	6.16415e-08	1.20743e-06	chr11	62841661	62842010	350	*	chip1_peak_187	538.167	15.3199	3.00281e-07	0.00818185	chr11	62841610	62842009	400	-	intronexonboundary:579319	uc031xqz.2	54663	hg38_genes_intronexonboundaries
WDR74	-1.27592	5.95656	120.944	6.16415e-08	1.20743e-06	chr11	62841661	62842010	350	*	chip1_peak_187	538.167	15.3199	3.00281e-07	0.00818185	chr11	62841370	62841769	400	-	exonintronboundary:580927	uc009yoi.3	54663	hg38_genes_exonintronboundaries
WDR74	-1.27592	5.95656	120.944	6.16415e-08	1.20743e-06	chr11	62841661	62842010	350	*	chip1_peak_187	538.167	15.3199	3.00281e-07	0.00818185	chr11	62841370	62841769	400	-	exonintronboundary:580928	uc031xqz.2	54663	hg38_genes_exonintronboundaries
SHANK1	1.84504	0.761112	100.267	1.8408e-07	2.95086e-06	chr19	50679371	50679510	140	*	chip1_peak_430	340.397	9.69	4.23855e-06	0.0622338	chr19	50672115	50686236	14122	-	intron:870087	uc002psw.2	50944	hg38_genes_introns
SHANK1	1.84504	0.761112	100.267	1.8408e-07	2.95086e-06	chr19	50679371	50679510	140	*	chip1_peak_430	340.397	9.69	4.23855e-06	0.0622338	chr19	50672115	50686236	14122	-	intron:870095	uc002psx.1	50944	hg38_genes_introns
SHANK1	1.84504	0.761112	100.267	1.8408e-07	2.95086e-06	chr19	50679371	50679510	140	*	chip1_peak_430	340.397	9.69	4.23855e-06	0.0622338	chr19	50672115	50686236	14122	-	intron:870117	uc061bsa.1	50944	hg38_genes_introns
SHANK1	1.84504	0.761112	100.267	1.8408e-07	2.95086e-06	chr19	50679371	50679510	140	*	chip1_peak_430	340.397	9.69	4.23855e-06	0.0622338	chr19	50672115	50686236	14122	-	intron:870141	uc061bsb.1	50944	hg38_genes_introns
FAAP24	-1.46826	1.33535	91.3639	3.14245e-07	4.57274e-06	chr19	32971821	32972170	350	*	chip1_peak_175	486.961	13.8622	2.121e-07	0.00611068	chr19	32971209	32972208	1000	+	promoter:157092	uc060wss.1	91442	hg38_genes_promoters
FAAP24	-1.46826	1.33535	91.3639	3.14245e-07	4.57274e-06	chr19	32971821	32972170	350	*	chip1_peak_175	486.961	13.8622	2.121e-07	0.00611068	chr19	32971221	32972220	1000	+	promoter:157093	uc060wst.1	91442	hg38_genes_promoters
FAAP24	-1.46826	1.33535	91.3639	3.14245e-07	4.57274e-06	chr19	32971821	32972170	350	*	chip1_peak_175	486.961	13.8622	2.121e-07	0.00611068	chr19	32971250	32972249	1000	+	promoter:157094	uc002nud.5	91442	hg38_genes_promoters
FAAP24	-1.46826	1.33535	91.3639	3.14245e-07	4.57274e-06	chr19	32971821	32972170	350	*	chip1_peak_175	486.961	13.8622	2.121e-07	0.00611068	chr19	32971260	32972259	1000	+	promoter:157095	uc060wsu.1	91442	hg38_genes_promoters
FAAP24	-1.46826	1.33535	91.3639	3.14245e-07	4.57274e-06	chr19	32971821	32972170	350	*	chip1_peak_175	486.961	13.8622	2.121e-07	0.00611068	chr19	32971304	32972303	1000	+	promoter:157096	uc060wsv.1	91442	hg38_genes_promoters
FAAP24	-1.46826	1.33535	91.3639	3.14245e-07	4.57274e-06	chr19	32971821	32972170	350	*	chip1_peak_175	486.961	13.8622	2.121e-07	0.00611068	chr19	32972146	32972545	400	+	exonintronboundary:897376	uc060wss.1	91442	hg38_genes_exonintronboundaries
FAAP24	-1.46826	1.33535	91.3639	3.14245e-07	4.57274e-06	chr19	32971821	32972170	350	*	chip1_peak_175	486.961	13.8622	2.121e-07	0.00611068	chr19	32972146	32972545	400	+	exonintronboundary:897377	uc060wst.1	91442	hg38_genes_exonintronboundaries
FAAP24	-1.46826	1.33535	91.3639	3.14245e-07	4.57274e-06	chr19	32971821	32972170	350	*	chip1_peak_175	486.961	13.8622	2.121e-07	0.00611068	chr19	32972146	32972545	400	+	exonintronboundary:897378	uc002nud.5	91442	hg38_genes_exonintronboundaries
FAAP24	-1.46826	1.33535	91.3639	3.14245e-07	4.57274e-06	chr19	32971821	32972170	350	*	chip1_peak_175	486.961	13.8622	2.121e-07	0.00611068	chr19	32972146	32972545	400	+	exonintronboundary:897379	uc060wsu.1	91442	hg38_genes_exonintronboundaries
ATG9B	-1.77463	0.228842	68.6334	1.5687e-06	1.74238e-05	chr7	151028151	151028430	280	*	chip1_peak_226	451.102	12.8414	5.76916e-07	0.0137228	chr7	151025500	151029499	4000	-	1to5kb:72013	uc064jfi.1	285973	hg38_genes_1to5kb
ATG9B	-1.77463	0.228842	68.6334	1.5687e-06	1.74238e-05	chr7	151028151	151028430	280	*	chip1_peak_226	451.102	12.8414	5.76916e-07	0.0137228	chr7	151025466	151029465	4000	-	1to5kb:72014	uc064jfk.1	285973	hg38_genes_1to5kb
ATG9B	-1.77463	0.228842	68.6334	1.5687e-06	1.74238e-05	chr7	151028151	151028430	280	*	chip1_peak_226	451.102	12.8414	5.76916e-07	0.0137228	chr7	151025424	151029423	4000	-	1to5kb:72019	uc064jfp.1	285973	hg38_genes_1to5kb
ATG9B	-1.77463	0.228842	68.6334	1.5687e-06	1.74238e-05	chr7	151028151	151028430	280	*	chip1_peak_226	451.102	12.8414	5.76916e-07	0.0137228	chr7	151025500	151029499	4000	-	1to5kb:72020	uc064jfq.1	285973	hg38_genes_1to5kb
ATG9B	-1.77463	0.228842	68.6334	1.5687e-06	1.74238e-05	chr7	151028151	151028430	280	*	chip1_peak_226	451.102	12.8414	5.76916e-07	0.0137228	chr7	151024517	151028516	4000	-	1to5kb:72021	uc064jfr.1	285973	hg38_genes_1to5kb
ATG9B	-1.77463	0.228842	68.6334	1.5687e-06	1.74238e-05	chr7	151028151	151028430	280	*	chip1_peak_226	451.102	12.8414	5.76916e-07	0.0137228	chr7	151025495	151029494	4000	-	1to5kb:72022	uc064jfs.1	285973	hg38_genes_1to5kb
PTPRG-AS1	-1.28679	0.899539	49.5036	9.06834e-06	7.37605e-05	chr3	62289991	62290270	280	*	chip1_peak_146	323.075	9.19689	1.00445e-07	0.00329807	chr3	62264143	62294699	30557	-	intron:207427	uc010hno.6	100506994	hg38_genes_introns
PTPRG-AS1	-1.28679	0.899539	49.5036	9.06834e-06	7.37605e-05	chr3	62289991	62290270	280	*	chip1_peak_146	323.075	9.19689	1.00445e-07	0.00329807	chr3	62264143	62317105	52963	-	intron:207431	uc003dle.5	100506994	hg38_genes_introns
PTPRG-AS1	-1.28679	0.899539	49.5036	9.06834e-06	7.37605e-05	chr3	62289991	62290270	280	*	chip1_peak_146	323.075	9.19689	1.00445e-07	0.00329807	chr3	62264143	62292613	28471	-	intron:207434	uc062lcp.1	100506994	hg38_genes_introns
PTPRG-AS1	-1.28679	0.899539	49.5036	9.06834e-06	7.37605e-05	chr3	62289991	62290270	280	*	chip1_peak_146	323.075	9.19689	1.00445e-07	0.00329807	chr3	62264143	62292613	28471	-	intron:207439	uc010hnp.4	100506994	hg38_genes_introns
PTPRG-AS1	-1.28679	0.899539	49.5036	9.06834e-06	7.37605e-05	chr3	62289991	62290270	280	*	chip1_peak_146	323.075	9.19689	1.00445e-07	0.00329807	chr3	62264143	62294699	30557	-	intron:207443	uc062lcq.1	100506994	hg38_genes_introns
PTPRG-AS1	-1.28679	0.899539	49.5036	9.06834e-06	7.37605e-05	chr3	62289991	62290270	280	*	chip1_peak_146	323.075	9.19689	1.00445e-07	0.00329807	chr3	62277005	62317105	40101	-	intron:207447	uc062lcr.1	100506994	hg38_genes_introns
PTPRG-AS1	-1.28679	0.899539	49.5036	9.06834e-06	7.37605e-05	chr3	62289991	62290270	280	*	chip1_peak_146	323.075	9.19689	1.00445e-07	0.00329807	chr3	62277005	62317105	40101	-	intron:207450	uc062lcs.1	100506994	hg38_genes_introns
PTPRG-AS1	-1.28679	0.899539	49.5036	9.06834e-06	7.37605e-05	chr3	62289991	62290270	280	*	chip1_peak_146	323.075	9.19689	1.00445e-07	0.00329807	chr3	62261823	62318947	57125	-	antisense:2684	ENST00000474795.5	100506994	hg38_lncrna_gencode
PTPRG-AS1	-1.28679	0.899539	49.5036	9.06834e-06	7.37605e-05	chr3	62289991	62290270	280	*	chip1_peak_146	323.075	9.19689	1.00445e-07	0.00329807	chr3	62261825	62318923	57099	-	antisense:2685	ENST00000462497.5	100506994	hg38_lncrna_gencode
PTPRG-AS1	-1.28679	0.899539	49.5036	9.06834e-06	7.37605e-05	chr3	62289991	62290270	280	*	chip1_peak_146	323.075	9.19689	1.00445e-07	0.00329807	chr3	62263875	62318892	55018	-	antisense:2686	ENST00000475371.5	100506994	hg38_lncrna_gencode
PTPRG-AS1	-1.28679	0.899539	49.5036	9.06834e-06	7.37605e-05	chr3	62289991	62290270	280	*	chip1_peak_146	323.075	9.19689	1.00445e-07	0.00329807	chr3	62263929	62318935	55007	-	antisense:2687	ENST00000479018.5	100506994	hg38_lncrna_gencode
PTPRG-AS1	-1.28679	0.899539	49.5036	9.06834e-06	7.37605e-05	chr3	62289991	62290270	280	*	chip1_peak_146	323.075	9.19689	1.00445e-07	0.00329807	chr3	62264042	62369330	105289	-	antisense:2688	ENST00000495542.5	100506994	hg38_lncrna_gencode
PTPRG-AS1	-1.28679	0.899539	49.5036	9.06834e-06	7.37605e-05	chr3	62289991	62290270	280	*	chip1_peak_146	323.075	9.19689	1.00445e-07	0.00329807	chr3	62276427	62318892	42466	-	antisense:2689	ENST00000466893.5	100506994	hg38_lncrna_gencode
PTPRG-AS1	-1.28679	0.899539	49.5036	9.06834e-06	7.37605e-05	chr3	62289991	62290270	280	*	chip1_peak_146	323.075	9.19689	1.00445e-07	0.00329807	chr3	62276775	62369326	92552	-	antisense:2690	ENST00000490916.5	100506994	hg38_lncrna_gencode
PKIA	-1.26147	0.326829	35.3988	4.91497e-05	0.000301527	chr8	78515991	78516130	140	*	chip1_peak_557	282.16	8.03219	9.14658e-06	0.108258	chr8	78515139	78516138	1000	+	promoter:74227	uc003yba.4	5569	hg38_genes_promoters
PKIA	-1.26147	0.326829	35.3988	4.91497e-05	0.000301527	chr8	78515991	78516130	140	*	chip1_peak_557	282.16	8.03219	9.14658e-06	0.108258	chr8	78515355	78516354	1000	+	promoter:74228	uc003ybb.4	5569	hg38_genes_promoters
RP11-247A12.2	1.05047	0.0934542	16.0836	0.00149511	0.0050976	chr9	129178071	129178350	280	*	chip1_peak_527	522.05	14.8611	7.95917e-06	0.0979825	chr9	129176771	129210548	33778	+	antisense:6047	ENST00000372490.3	NA	hg38_lncrna_gencode
